# Supplementary material for: A transcriptomic hourglass in brown algae
Source: Nature. 2024 Oct 23;635(8037):129–35. doi: 10.1038/s41586-024-08059-8 (PMC11540847; doi:10.1038/s41586-024-08059-8)
Supplement: Supplementary file 1 — Supplementary Tables 1–6 [file 41586_2024_8059_MOESM1_ESM.zip]

Archive with 8 entries (7 files):
- 2024-03-05051B-s1/2024-03-05051B-SI-guide.docx
- 2024-03-05051B-s1/SupplementaryTables1-6/
- 2024-03-05051B-s1/SupplementaryTables1-6/TableS1.xlsx
- 2024-03-05051B-s1/SupplementaryTables1-6/TableS2.xlsx
- 2024-03-05051B-s1/SupplementaryTables1-6/TableS3.xlsx
- 2024-03-05051B-s1/SupplementaryTables1-6/TableS4.xlsx
- 2024-03-05051B-s1/SupplementaryTables1-6/TableS5.xlsx
- 2024-03-05051B-s1/SupplementaryTables1-6/TableS6.xlsx
