# Supplementary material for: A transcriptomic hourglass in brown algae
Source: Nature. 2024 Oct 23;635(8037):129–35. doi: 10.1038/s41586-024-08059-8 (PMC11540847; doi:10.1038/s41586-024-08059-8)
Supplement: Supplementary file 1 — Supplementary Tables 1–6 [file 41586_2024_8059_MOESM1_ESM.zip › 2024-03-05051B-s1/SupplementaryTables1-6/TableS1.xlsx]

## Sheet: Strains used in this study
Species	Ref. strain	Sex	Sexual System	Origin	Strain availability	Bioproject accession	Sampled stages
Ectocarpus sp. 7	Ec32	Male	Dioicous	Laboratory	CCAP collection: CCAP 1310/4	PRJNA1090323	all
Ectocarpus sp. 7	Ec25	Female	Dioicous	Laboratory	CCAP collection: CCAP 1310/3	PRJNA1090323	all
F. serratus	n.a.	Male	Dioecious	field (Santec)	n.a.	PRJNA1090323	all
F. serratus	n.a.	Female	Dioecious	field (Santec)	n.a.	PRJNA1090323	all
F. distichus evanescens	n.a.	Female / Male	Hermaphrodite	field (Kiel)	n.a.	PRJNA1090323	all
L. digitata	LdigMOLf	Female	Dioicous	Clonal isolate (collected: Île Molène, France)	MPI Tübingen	PRJNA1090323	gametophyte
L. digitata	LdigMOLm	Male	Dioicous	Clonal isolate (collected: Île Molène, France)	MPI Tübingen	PRJNA1090323	(to obtain sporophyte embryos)
L. digitata	n.a.	Asexual	Dioicous	field (Perharidy, France)	n.a.	PRJNA1090323	mature sporophyte
S. polyschides	Spol_PH15_016	Female	Dioicous	Clonal isolate (collected: Perharidy, France)	MPI Tübingen	PRJNA1090323	gametophyte
S. polyschides	n.a.	Asexual	Dioicous	field (Perharidy, France)	n.a.	PRJNA1090323	mature sporophyte

## Sheet: Further sample details
biosample_accession	bioproject_accession	sample_name	Species	ecotype	isolate	age	dev_stage	geo_loc_name	tissue	sex	library_ID	library_strategy	library_source	library_selection	library_layout	platform	instrument_model	design_description
SAMN40563430	PRJNA1090323	Ectocarpus_meiospore_M	Ectocarpus sp7	Ec32	NA	NA	meiospore	missing:lab stock	meiospore	male	M_meiospore_low_1	RNA-Seq	TRANSCRIPTOMIC	cDNA	paired	ILLUMINA	NextSeq 2000	Ectocarpus specimens were grown at 14°C in Provasoli-enriched NSW a 12h/12h d/night cycle and 20 µmol photons m−2s−1 irradiance, as described previously (Coelho et al. 2012). Snap-frozen algae were dry-grinded with a pestle in liquid N2/dry ice and mixed with 750 mL of freshly prepared RNA-extraction buffer (100 mM Tris-HCl pH8,0 (Thermo Fisher AM9856); 1,4 M NaCl; 2% CTAB (Sigma Aldrich, 52365-5…
SAMN40563430	PRJNA1090323	Ectocarpus_meiospore_M	Ectocarpus sp7	Ec32	NA	NA	meiospore	missing:lab stock	meiospore	male	M_meiospore_low_2	RNA-Seq	TRANSCRIPTOMIC	cDNA	paired	ILLUMINA	NextSeq 2000	Ectocarpus specimens were grown at 14°C in Provasoli-enriched NSW a 12h/12h d/night cycle and 20 µmol photons m−2s−1 irradiance, as described previously (Coelho et al. 2012). Snap-frozen algae were dry-grinded with a pestle in liquid N2/dry ice and mixed with 750 mL of freshly prepared RNA-extraction buffer (100 mM Tris-HCl pH8,0 (Thermo Fisher AM9856); 1,4 M NaCl; 2% CTAB (Sigma Aldrich, 52365-5…
SAMN40563430	PRJNA1090323	Ectocarpus_meiospore_M	Ectocarpus sp7	Ec32	NA	NA	meiospore	missing:lab stock	meiospore	male	M_meiospore_low_3	RNA-Seq	TRANSCRIPTOMIC	cDNA	paired	ILLUMINA	NextSeq 2000	Ectocarpus specimens were grown at 14°C in Provasoli-enriched NSW a 12h/12h d/night cycle and 20 µmol photons m−2s−1 irradiance, as described previously (Coelho et al. 2012). Snap-frozen algae were dry-grinded with a pestle in liquid N2/dry ice and mixed with 750 mL of freshly prepared RNA-extraction buffer (100 mM Tris-HCl pH8,0 (Thermo Fisher AM9856); 1,4 M NaCl; 2% CTAB (Sigma Aldrich, 52365-5…
SAMN40563431	PRJNA1090323	Ectocarpus_meiospore_F	Ectocarpus sp7	Ec25	NA	NA	meiospore	missing:lab stock	meiospore	female	F_meiospore_low_1	RNA-Seq	TRANSCRIPTOMIC	cDNA	paired	ILLUMINA	NextSeq 2000	Ectocarpus specimens were grown at 14°C in Provasoli-enriched NSW a 12h/12h d/night cycle and 20 µmol photons m−2s−1 irradiance, as described previously (Coelho et al. 2012). Snap-frozen algae were dry-grinded with a pestle in liquid N2/dry ice and mixed with 750 mL of freshly prepared RNA-extraction buffer (100 mM Tris-HCl pH8,0 (Thermo Fisher AM9856); 1,4 M NaCl; 2% CTAB (Sigma Aldrich, 52365-5…
SAMN40563431	PRJNA1090323	Ectocarpus_meiospore_F	Ectocarpus sp7	Ec25	NA	NA	meiospore	missing:lab stock	meiospore	female	F_meiospore_low_2	RNA-Seq	TRANSCRIPTOMIC	cDNA	paired	ILLUMINA	NextSeq 2000	Ectocarpus specimens were grown at 14°C in Provasoli-enriched NSW a 12h/12h d/night cycle and 20 µmol photons m−2s−1 irradiance, as described previously (Coelho et al. 2012). Snap-frozen algae were dry-grinded with a pestle in liquid N2/dry ice and mixed with 750 mL of freshly prepared RNA-extraction buffer (100 mM Tris-HCl pH8,0 (Thermo Fisher AM9856); 1,4 M NaCl; 2% CTAB (Sigma Aldrich, 52365-5…
SAMN40563431	PRJNA1090323	Ectocarpus_meiospore_F	Ectocarpus sp7	Ec25	NA	NA	meiospore	missing:lab stock	meiospore	female	F_meiospore_low_3	RNA-Seq	TRANSCRIPTOMIC	cDNA	paired	ILLUMINA	NextSeq 2000	Ectocarpus specimens were grown at 14°C in Provasoli-enriched NSW a 12h/12h d/night cycle and 20 µmol photons m−2s−1 irradiance, as described previously (Coelho et al. 2012). Snap-frozen algae were dry-grinded with a pestle in liquid N2/dry ice and mixed with 750 mL of freshly prepared RNA-extraction buffer (100 mM Tris-HCl pH8,0 (Thermo Fisher AM9856); 1,4 M NaCl; 2% CTAB (Sigma Aldrich, 52365-5…
SAMN40563432	PRJNA1090323	Ectocarpus_immGA_M	Ectocarpus sp7	Ec32	NA	NA	immature gametophyte	missing:lab stock	whole gametophyte	male	M_immGA_1	RNA-Seq	TRANSCRIPTOMIC	cDNA	paired	ILLUMINA	NextSeq 2000	Ectocarpus specimens were grown at 14°C in Provasoli-enriched NSW a 12h/12h d/night cycle and 20 µmol photons m−2s−1 irradiance, as described previously (Coelho et al. 2012). Snap-frozen algae were dry-grinded with a pestle in liquid N2/dry ice and mixed with 750 mL of freshly prepared RNA-extraction buffer (100 mM Tris-HCl pH8,0 (Thermo Fisher AM9856); 1,4 M NaCl; 2% CTAB (Sigma Aldrich, 52365-5…
SAMN40563432	PRJNA1090323	Ectocarpus_immGA_M	Ectocarpus sp7	Ec32	NA	NA	immature gametophyte	missing:lab stock	whole gametophyte	male	M_immGA_2	RNA-Seq	TRANSCRIPTOMIC	cDNA	paired	ILLUMINA	NextSeq 2000	Ectocarpus specimens were grown at 14°C in Provasoli-enriched NSW a 12h/12h d/night cycle and 20 µmol photons m−2s−1 irradiance, as described previously (Coelho et al. 2012). Snap-frozen algae were dry-grinded with a pestle in liquid N2/dry ice and mixed with 750 mL of freshly prepared RNA-extraction buffer (100 mM Tris-HCl pH8,0 (Thermo Fisher AM9856); 1,4 M NaCl; 2% CTAB (Sigma Aldrich, 52365-5…
SAMN40563432	PRJNA1090323	Ectocarpus_immGA_M	Ectocarpus sp7	Ec32	NA	NA	immature gametophyte	missing:lab stock	whole gametophyte	male	M_immGA_3	RNA-Seq	TRANSCRIPTOMIC	cDNA	paired	ILLUMINA	NextSeq 2000	Ectocarpus specimens were grown at 14°C in Provasoli-enriched NSW a 12h/12h d/night cycle and 20 µmol photons m−2s−1 irradiance, as described previously (Coelho et al. 2012). Snap-frozen algae were dry-grinded with a pestle in liquid N2/dry ice and mixed with 750 mL of freshly prepared RNA-extraction buffer (100 mM Tris-HCl pH8,0 (Thermo Fisher AM9856); 1,4 M NaCl; 2% CTAB (Sigma Aldrich, 52365-5…
SAMN40563433	PRJNA1090323	Ectocarpus_immGA_F	Ectocarpus sp7	Ec25	NA	NA	immature gametophyte	missing:lab stock	whole gametophyte	female	F_immGA_1	RNA-Seq	TRANSCRIPTOMIC	cDNA	single	ILLUMINA	NextSeq 2000	Ectocarpus specimens were grown at 14°C in Provasoli-enriched NSW a 12h/12h d/night cycle and 20 µmol photons m−2s−1 irradiance, as described previously (Coelho et al. 2012). Snap-frozen algae were dry-grinded with a pestle in liquid N2/dry ice and mixed with 750 mL of freshly prepared RNA-extraction buffer (100 mM Tris-HCl pH8,0 (Thermo Fisher AM9856); 1,4 M NaCl; 2% CTAB (Sigma Aldrich, 52365-5…
SAMN40563433	PRJNA1090323	Ectocarpus_immGA_F	Ectocarpus sp7	Ec25	NA	NA	immature gametophyte	missing:lab stock	whole gametophyte	female	F_immGA_2	RNA-Seq	TRANSCRIPTOMIC	cDNA	single	ILLUMINA	NextSeq 2000	Ectocarpus specimens were grown at 14°C in Provasoli-enriched NSW a 12h/12h d/night cycle and 20 µmol photons m−2s−1 irradiance, as described previously (Coelho et al. 2012). Snap-frozen algae were dry-grinded with a pestle in liquid N2/dry ice and mixed with 750 mL of freshly prepared RNA-extraction buffer (100 mM Tris-HCl pH8,0 (Thermo Fisher AM9856); 1,4 M NaCl; 2% CTAB (Sigma Aldrich, 52365-5…
SAMN40563433	PRJNA1090323	Ectocarpus_immGA_F	Ectocarpus sp7	Ec25	NA	NA	immature gametophyte	missing:lab stock	whole gametophyte	female	F_immGA_3	RNA-Seq	TRANSCRIPTOMIC	cDNA	single	ILLUMINA	NextSeq 2000	Ectocarpus specimens were grown at 14°C in Provasoli-enriched NSW a 12h/12h d/night cycle and 20 µmol photons m−2s−1 irradiance, as described previously (Coelho et al. 2012). Snap-frozen algae were dry-grinded with a pestle in liquid N2/dry ice and mixed with 750 mL of freshly prepared RNA-extraction buffer (100 mM Tris-HCl pH8,0 (Thermo Fisher AM9856); 1,4 M NaCl; 2% CTAB (Sigma Aldrich, 52365-5…
SAMN40563434	PRJNA1090323	Ectocarpus_matGA_M	Ectocarpus sp7	Ec32	NA	NA	mature gametophyte	missing:lab stock	whole gametophyte	male	M_matGA_1	RNA-Seq	TRANSCRIPTOMIC	cDNA	paired	ILLUMINA	NextSeq 2000	Ectocarpus specimens were grown at 14°C in Provasoli-enriched NSW a 12h/12h d/night cycle and 20 µmol photons m−2s−1 irradiance, as described previously (Coelho et al. 2012). Snap-frozen algae were dry-grinded with a pestle in liquid N2/dry ice and mixed with 750 mL of freshly prepared RNA-extraction buffer (100 mM Tris-HCl pH8,0 (Thermo Fisher AM9856); 1,4 M NaCl; 2% CTAB (Sigma Aldrich, 52365-5…
SAMN40563434	PRJNA1090323	Ectocarpus_matGA_M	Ectocarpus sp7	Ec32	NA	NA	mature gametophyte	missing:lab stock	whole gametophyte	male	M_matGA_2	RNA-Seq	TRANSCRIPTOMIC	cDNA	paired	ILLUMINA	NextSeq 2000	Ectocarpus specimens were grown at 14°C in Provasoli-enriched NSW a 12h/12h d/night cycle and 20 µmol photons m−2s−1 irradiance, as described previously (Coelho et al. 2012). Snap-frozen algae were dry-grinded with a pestle in liquid N2/dry ice and mixed with 750 mL of freshly prepared RNA-extraction buffer (100 mM Tris-HCl pH8,0 (Thermo Fisher AM9856); 1,4 M NaCl; 2% CTAB (Sigma Aldrich, 52365-5…
SAMN40563434	PRJNA1090323	Ectocarpus_matGA_M	Ectocarpus sp7	Ec32	NA	NA	mature gametophyte	missing:lab stock	whole gametophyte	male	M_matGA_3	RNA-Seq	TRANSCRIPTOMIC	cDNA	paired	ILLUMINA	NextSeq 2000	Ectocarpus specimens were grown at 14°C in Provasoli-enriched NSW a 12h/12h d/night cycle and 20 µmol photons m−2s−1 irradiance, as described previously (Coelho et al. 2012). Snap-frozen algae were dry-grinded with a pestle in liquid N2/dry ice and mixed with 750 mL of freshly prepared RNA-extraction buffer (100 mM Tris-HCl pH8,0 (Thermo Fisher AM9856); 1,4 M NaCl; 2% CTAB (Sigma Aldrich, 52365-5…
SAMN40563435	PRJNA1090323	Ectocarpus_matGA_F	Ectocarpus sp7	Ec25	NA	NA	mature gametophyte	missing:lab stock	whole gametophyte	female	F_matGA_1	RNA-Seq	TRANSCRIPTOMIC	cDNA	single	ILLUMINA	NextSeq 2000	Ectocarpus specimens were grown at 14°C in Provasoli-enriched NSW a 12h/12h d/night cycle and 20 µmol photons m−2s−1 irradiance, as described previously (Coelho et al. 2012). Snap-frozen algae were dry-grinded with a pestle in liquid N2/dry ice and mixed with 750 mL of freshly prepared RNA-extraction buffer (100 mM Tris-HCl pH8,0 (Thermo Fisher AM9856); 1,4 M NaCl; 2% CTAB (Sigma Aldrich, 52365-5…
SAMN40563435	PRJNA1090323	Ectocarpus_matGA_F	Ectocarpus sp7	Ec25	NA	NA	mature gametophyte	missing:lab stock	whole gametophyte	female	F_matGA_2	RNA-Seq	TRANSCRIPTOMIC	cDNA	single	ILLUMINA	NextSeq 2000	Ectocarpus specimens were grown at 14°C in Provasoli-enriched NSW a 12h/12h d/night cycle and 20 µmol photons m−2s−1 irradiance, as described previously (Coelho et al. 2012). Snap-frozen algae were dry-grinded with a pestle in liquid N2/dry ice and mixed with 750 mL of freshly prepared RNA-extraction buffer (100 mM Tris-HCl pH8,0 (Thermo Fisher AM9856); 1,4 M NaCl; 2% CTAB (Sigma Aldrich, 52365-5…
SAMN40563435	PRJNA1090323	Ectocarpus_matGA_F	Ectocarpus sp7	Ec25	NA	NA	mature gametophyte	missing:lab stock	whole gametophyte	female	F_matGA_3	RNA-Seq	TRANSCRIPTOMIC	cDNA	single	ILLUMINA	NextSeq 2000	Ectocarpus specimens were grown at 14°C in Provasoli-enriched NSW a 12h/12h d/night cycle and 20 µmol photons m−2s−1 irradiance, as described previously (Coelho et al. 2012). Snap-frozen algae were dry-grinded with a pestle in liquid N2/dry ice and mixed with 750 mL of freshly prepared RNA-extraction buffer (100 mM Tris-HCl pH8,0 (Thermo Fisher AM9856); 1,4 M NaCl; 2% CTAB (Sigma Aldrich, 52365-5…
SAMN40563436	PRJNA1090323	Ectocarpus_oldGA_M	Ectocarpus sp7	Ec32	NA	NA	old gametophyte	missing:lab stock	whole gametophyte	male	M_oldGA_R_1	RNA-Seq	TRANSCRIPTOMIC	cDNA	paired	ILLUMINA	HiSeq3000	Ectocarpus specimens were grown at 14°C in Provasoli-enriched NSW a 12h/12h d/night cycle and 20 µmol photons m−2s−1 irradiance, as described previously (Coelho et al. 2012). Snap-frozen algae were dry-grinded with a pestle in liquid N2/dry ice and mixed with 750 mL of freshly prepared RNA-extraction buffer (100 mM Tris-HCl pH8,0 (Thermo Fisher AM9856); 1,4 M NaCl; 2% CTAB (Sigma Aldrich, 52365-5…
SAMN40563436	PRJNA1090323	Ectocarpus_oldGA_M	Ectocarpus sp7	Ec32	NA	NA	old gametophyte	missing:lab stock	whole gametophyte	male	M_oldGA_R_2	RNA-Seq	TRANSCRIPTOMIC	cDNA	paired	ILLUMINA	HiSeq3000	Ectocarpus specimens were grown at 14°C in Provasoli-enriched NSW a 12h/12h d/night cycle and 20 µmol photons m−2s−1 irradiance, as described previously (Coelho et al. 2012). Snap-frozen algae were dry-grinded with a pestle in liquid N2/dry ice and mixed with 750 mL of freshly prepared RNA-extraction buffer (100 mM Tris-HCl pH8,0 (Thermo Fisher AM9856); 1,4 M NaCl; 2% CTAB (Sigma Aldrich, 52365-5…
SAMN40563436	PRJNA1090323	Ectocarpus_oldGA_M	Ectocarpus sp7	Ec32	NA	NA	old gametophyte	missing:lab stock	whole gametophyte	male	M_oldGA_R_3	RNA-Seq	TRANSCRIPTOMIC	cDNA	paired	ILLUMINA	HiSeq3000	Ectocarpus specimens were grown at 14°C in Provasoli-enriched NSW a 12h/12h d/night cycle and 20 µmol photons m−2s−1 irradiance, as described previously (Coelho et al. 2012). Snap-frozen algae were dry-grinded with a pestle in liquid N2/dry ice and mixed with 750 mL of freshly prepared RNA-extraction buffer (100 mM Tris-HCl pH8,0 (Thermo Fisher AM9856); 1,4 M NaCl; 2% CTAB (Sigma Aldrich, 52365-5…
SAMN40563437	PRJNA1090323	Ectocarpus_oldGA_F	Ectocarpus sp7	Ec25	NA	NA	old gametophyte	missing:lab stock	whole gametophyte	female	F_oldGA_R_3	RNA-Seq	TRANSCRIPTOMIC	cDNA	paired	ILLUMINA	NextSeq 2000	Ectocarpus specimens were grown at 14°C in Provasoli-enriched NSW a 12h/12h d/night cycle and 20 µmol photons m−2s−1 irradiance, as described previously (Coelho et al. 2012). Snap-frozen algae were dry-grinded with a pestle in liquid N2/dry ice and mixed with 750 mL of freshly prepared RNA-extraction buffer (100 mM Tris-HCl pH8,0 (Thermo Fisher AM9856); 1,4 M NaCl; 2% CTAB (Sigma Aldrich, 52365-5…
SAMN40563437	PRJNA1090323	Ectocarpus_oldGA_F	Ectocarpus sp7	Ec25	NA	NA	old gametophyte	missing:lab stock	whole gametophyte	female	F_oldGA_R_1A	RNA-Seq	TRANSCRIPTOMIC	cDNA	paired	ILLUMINA	NextSeq 2000	Ectocarpus specimens were grown at 14°C in Provasoli-enriched NSW a 12h/12h d/night cycle and 20 µmol photons m−2s−1 irradiance, as described previously (Coelho et al. 2012). Snap-frozen algae were dry-grinded with a pestle in liquid N2/dry ice and mixed with 750 mL of freshly prepared RNA-extraction buffer (100 mM Tris-HCl pH8,0 (Thermo Fisher AM9856); 1,4 M NaCl; 2% CTAB (Sigma Aldrich, 52365-5…
SAMN40563437	PRJNA1090323	Ectocarpus_oldGA_F	Ectocarpus sp7	Ec25	NA	NA	old gametophyte	missing:lab stock	whole gametophyte	female	F_oldGA_R_2A	RNA-Seq	TRANSCRIPTOMIC	cDNA	paired	ILLUMINA	NextSeq 2000	Ectocarpus specimens were grown at 14°C in Provasoli-enriched NSW a 12h/12h d/night cycle and 20 µmol photons m−2s−1 irradiance, as described previously (Coelho et al. 2012). Snap-frozen algae were dry-grinded with a pestle in liquid N2/dry ice and mixed with 750 mL of freshly prepared RNA-extraction buffer (100 mM Tris-HCl pH8,0 (Thermo Fisher AM9856); 1,4 M NaCl; 2% CTAB (Sigma Aldrich, 52365-5…
SAMN40563437	PRJNA1090323	Ectocarpus_oldGA_F	Ectocarpus sp7	Ec25	NA	NA	old gametophyte	missing:lab stock	whole gametophyte	female	F_oldGA_R_1B	RNA-Seq	TRANSCRIPTOMIC	cDNA	paired	ILLUMINA	NextSeq 2000	Ectocarpus specimens were grown at 14°C in Provasoli-enriched NSW a 12h/12h d/night cycle and 20 µmol photons m−2s−1 irradiance, as described previously (Coelho et al. 2012). Snap-frozen algae were dry-grinded with a pestle in liquid N2/dry ice and mixed with 750 mL of freshly prepared RNA-extraction buffer (100 mM Tris-HCl pH8,0 (Thermo Fisher AM9856); 1,4 M NaCl; 2% CTAB (Sigma Aldrich, 52365-5…
SAMN40563437	PRJNA1090323	Ectocarpus_oldGA_F	Ectocarpus sp7	Ec25	NA	NA	old gametophyte	missing:lab stock	whole gametophyte	female	F_oldGA_R_2B	RNA-Seq	TRANSCRIPTOMIC	cDNA	paired	ILLUMINA	NextSeq 2000	Ectocarpus specimens were grown at 14°C in Provasoli-enriched NSW a 12h/12h d/night cycle and 20 µmol photons m−2s−1 irradiance, as described previously (Coelho et al. 2012). Snap-frozen algae were dry-grinded with a pestle in liquid N2/dry ice and mixed with 750 mL of freshly prepared RNA-extraction buffer (100 mM Tris-HCl pH8,0 (Thermo Fisher AM9856); 1,4 M NaCl; 2% CTAB (Sigma Aldrich, 52365-5…
SAMN40563438	PRJNA1090323	Ectocarpus_gamete_M	Ectocarpus sp7	Ec32	NA	NA	gamete	missing:lab stock	gametes	male	M_gamete_1	RNA-Seq	TRANSCRIPTOMIC	cDNA	paired	ILLUMINA	NextSeq 2000	Ectocarpus specimens were grown at 14°C in Provasoli-enriched NSW a 12h/12h d/night cycle and 20 µmol photons m−2s−1 irradiance, as described previously (Coelho et al. 2012). Snap-frozen algae were dry-grinded with a pestle in liquid N2/dry ice and mixed with 750 mL of freshly prepared RNA-extraction buffer (100 mM Tris-HCl pH8,0 (Thermo Fisher AM9856); 1,4 M NaCl; 2% CTAB (Sigma Aldrich, 52365-5…
SAMN40563438	PRJNA1090323	Ectocarpus_gamete_M	Ectocarpus sp7	Ec32	NA	NA	gamete	missing:lab stock	gametes	male	M_gamete_2	RNA-Seq	TRANSCRIPTOMIC	cDNA	paired	ILLUMINA	NextSeq 2000	Ectocarpus specimens were grown at 14°C in Provasoli-enriched NSW a 12h/12h d/night cycle and 20 µmol photons m−2s−1 irradiance, as described previously (Coelho et al. 2012). Snap-frozen algae were dry-grinded with a pestle in liquid N2/dry ice and mixed with 750 mL of freshly prepared RNA-extraction buffer (100 mM Tris-HCl pH8,0 (Thermo Fisher AM9856); 1,4 M NaCl; 2% CTAB (Sigma Aldrich, 52365-5…
SAMN40563438	PRJNA1090323	Ectocarpus_gamete_M	Ectocarpus sp7	Ec32	NA	NA	gamete	missing:lab stock	gametes	male	M_gamete_3	RNA-Seq	TRANSCRIPTOMIC	cDNA	paired	ILLUMINA	NextSeq 2000	Ectocarpus specimens were grown at 14°C in Provasoli-enriched NSW a 12h/12h d/night cycle and 20 µmol photons m−2s−1 irradiance, as described previously (Coelho et al. 2012). Snap-frozen algae were dry-grinded with a pestle in liquid N2/dry ice and mixed with 750 mL of freshly prepared RNA-extraction buffer (100 mM Tris-HCl pH8,0 (Thermo Fisher AM9856); 1,4 M NaCl; 2% CTAB (Sigma Aldrich, 52365-5…
SAMN40563439	PRJNA1090323	Ectocarpus_gamete_F	Ectocarpus sp7	Ec25	NA	NA	gamete	missing:lab stock	gametes	female	F_gamete_1	RNA-Seq	TRANSCRIPTOMIC	cDNA	paired	ILLUMINA	NextSeq 2000	Ectocarpus specimens were grown at 14°C in Provasoli-enriched NSW a 12h/12h d/night cycle and 20 µmol photons m−2s−1 irradiance, as described previously (Coelho et al. 2012). Snap-frozen algae were dry-grinded with a pestle in liquid N2/dry ice and mixed with 750 mL of freshly prepared RNA-extraction buffer (100 mM Tris-HCl pH8,0 (Thermo Fisher AM9856); 1,4 M NaCl; 2% CTAB (Sigma Aldrich, 52365-5…
SAMN40563439	PRJNA1090323	Ectocarpus_gamete_F	Ectocarpus sp7	Ec25	NA	NA	gamete	missing:lab stock	gametes	female	F_gamete_2	RNA-Seq	TRANSCRIPTOMIC	cDNA	paired	ILLUMINA	NextSeq 2000	Ectocarpus specimens were grown at 14°C in Provasoli-enriched NSW a 12h/12h d/night cycle and 20 µmol photons m−2s−1 irradiance, as described previously (Coelho et al. 2012). Snap-frozen algae were dry-grinded with a pestle in liquid N2/dry ice and mixed with 750 mL of freshly prepared RNA-extraction buffer (100 mM Tris-HCl pH8,0 (Thermo Fisher AM9856); 1,4 M NaCl; 2% CTAB (Sigma Aldrich, 52365-5…
SAMN40563439	PRJNA1090323	Ectocarpus_gamete_F	Ectocarpus sp7	Ec25	NA	NA	gamete	missing:lab stock	gametes	female	F_gamete_3	RNA-Seq	TRANSCRIPTOMIC	cDNA	paired	ILLUMINA	NextSeq 2000	Ectocarpus specimens were grown at 14°C in Provasoli-enriched NSW a 12h/12h d/night cycle and 20 µmol photons m−2s−1 irradiance, as described previously (Coelho et al. 2012). Snap-frozen algae were dry-grinded with a pestle in liquid N2/dry ice and mixed with 750 mL of freshly prepared RNA-extraction buffer (100 mM Tris-HCl pH8,0 (Thermo Fisher AM9856); 1,4 M NaCl; 2% CTAB (Sigma Aldrich, 52365-5…
SAMN40563440	PRJNA1090323	Ectocarpus_earlyPSP_M	Ectocarpus sp7	Ec32	NA	NA	early parthenosporophyte	missing:lab stock	whole parthenosporophyte	male	M_earlyPSP_1	RNA-Seq	TRANSCRIPTOMIC	cDNA	paired	ILLUMINA	HiSeq3000	Ectocarpus specimens were grown at 14°C in Provasoli-enriched NSW a 12h/12h d/night cycle and 20 µmol photons m−2s−1 irradiance, as described previously (Coelho et al. 2012). Snap-frozen algae were dry-grinded with a pestle in liquid N2/dry ice and mixed with 750 mL of freshly prepared RNA-extraction buffer (100 mM Tris-HCl pH8,0 (Thermo Fisher AM9856); 1,4 M NaCl; 2% CTAB (Sigma Aldrich, 52365-5…
SAMN40563440	PRJNA1090323	Ectocarpus_earlyPSP_M	Ectocarpus sp7	Ec32	NA	NA	early parthenosporophyte	missing:lab stock	whole parthenosporophyte	male	M_earlyPSP_2	RNA-Seq	TRANSCRIPTOMIC	cDNA	paired	ILLUMINA	HiSeq3000	Ectocarpus specimens were grown at 14°C in Provasoli-enriched NSW a 12h/12h d/night cycle and 20 µmol photons m−2s−1 irradiance, as described previously (Coelho et al. 2012). Snap-frozen algae were dry-grinded with a pestle in liquid N2/dry ice and mixed with 750 mL of freshly prepared RNA-extraction buffer (100 mM Tris-HCl pH8,0 (Thermo Fisher AM9856); 1,4 M NaCl; 2% CTAB (Sigma Aldrich, 52365-5…
SAMN40563440	PRJNA1090323	Ectocarpus_earlyPSP_M	Ectocarpus sp7	Ec32	NA	NA	early parthenosporophyte	missing:lab stock	whole parthenosporophyte	male	M_earlyPSP_3	RNA-Seq	TRANSCRIPTOMIC	cDNA	paired	ILLUMINA	HiSeq3000	Ectocarpus specimens were grown at 14°C in Provasoli-enriched NSW a 12h/12h d/night cycle and 20 µmol photons m−2s−1 irradiance, as described previously (Coelho et al. 2012). Snap-frozen algae were dry-grinded with a pestle in liquid N2/dry ice and mixed with 750 mL of freshly prepared RNA-extraction buffer (100 mM Tris-HCl pH8,0 (Thermo Fisher AM9856); 1,4 M NaCl; 2% CTAB (Sigma Aldrich, 52365-5…
SAMN40563441	PRJNA1090323	Ectocarpus_earlyPSP_F	Ectocarpus sp7	Ec25	NA	NA	early parthenosporophyte	missing:lab stock	whole parthenosporophyte	female	F_earlyPSP_1	RNA-Seq	TRANSCRIPTOMIC	cDNA	paired	ILLUMINA	NextSeq 2000	Ectocarpus specimens were grown at 14°C in Provasoli-enriched NSW a 12h/12h d/night cycle and 20 µmol photons m−2s−1 irradiance, as described previously (Coelho et al. 2012). Snap-frozen algae were dry-grinded with a pestle in liquid N2/dry ice and mixed with 750 mL of freshly prepared RNA-extraction buffer (100 mM Tris-HCl pH8,0 (Thermo Fisher AM9856); 1,4 M NaCl; 2% CTAB (Sigma Aldrich, 52365-5…
SAMN40563441	PRJNA1090323	Ectocarpus_earlyPSP_F	Ectocarpus sp7	Ec25	NA	NA	early parthenosporophyte	missing:lab stock	whole parthenosporophyte	female	F_earlyPSP_2	RNA-Seq	TRANSCRIPTOMIC	cDNA	paired	ILLUMINA	NextSeq 2000	Ectocarpus specimens were grown at 14°C in Provasoli-enriched NSW a 12h/12h d/night cycle and 20 µmol photons m−2s−1 irradiance, as described previously (Coelho et al. 2012). Snap-frozen algae were dry-grinded with a pestle in liquid N2/dry ice and mixed with 750 mL of freshly prepared RNA-extraction buffer (100 mM Tris-HCl pH8,0 (Thermo Fisher AM9856); 1,4 M NaCl; 2% CTAB (Sigma Aldrich, 52365-5…
SAMN40563442	PRJNA1090323	Ectocarpus_immPSP_F	Ectocarpus sp7	Ec25	NA	NA	immature parthenosporophyte	missing:lab stock	whole parthenosporophyte	female	F_immPSP_1	RNA-Seq	TRANSCRIPTOMIC	cDNA	single	ILLUMINA	NextSeq 2000	Ectocarpus specimens were grown at 14°C in Provasoli-enriched NSW a 12h/12h d/night cycle and 20 µmol photons m−2s−1 irradiance, as described previously (Coelho et al. 2012). Snap-frozen algae were dry-grinded with a pestle in liquid N2/dry ice and mixed with 750 mL of freshly prepared RNA-extraction buffer (100 mM Tris-HCl pH8,0 (Thermo Fisher AM9856); 1,4 M NaCl; 2% CTAB (Sigma Aldrich, 52365-5…
SAMN40563442	PRJNA1090323	Ectocarpus_immPSP_F	Ectocarpus sp7	Ec25	NA	NA	immature parthenosporophyte	missing:lab stock	whole parthenosporophyte	female	F_immPSP_2	RNA-Seq	TRANSCRIPTOMIC	cDNA	single	ILLUMINA	NextSeq 2000	Ectocarpus specimens were grown at 14°C in Provasoli-enriched NSW a 12h/12h d/night cycle and 20 µmol photons m−2s−1 irradiance, as described previously (Coelho et al. 2012). Snap-frozen algae were dry-grinded with a pestle in liquid N2/dry ice and mixed with 750 mL of freshly prepared RNA-extraction buffer (100 mM Tris-HCl pH8,0 (Thermo Fisher AM9856); 1,4 M NaCl; 2% CTAB (Sigma Aldrich, 52365-5…
SAMN40563442	PRJNA1090323	Ectocarpus_immPSP_F	Ectocarpus sp7	Ec25	NA	NA	immature parthenosporophyte	missing:lab stock	whole parthenosporophyte	female	F_immPSP_3	RNA-Seq	TRANSCRIPTOMIC	cDNA	single	ILLUMINA	NextSeq 2000	Ectocarpus specimens were grown at 14°C in Provasoli-enriched NSW a 12h/12h d/night cycle and 20 µmol photons m−2s−1 irradiance, as described previously (Coelho et al. 2012). Snap-frozen algae were dry-grinded with a pestle in liquid N2/dry ice and mixed with 750 mL of freshly prepared RNA-extraction buffer (100 mM Tris-HCl pH8,0 (Thermo Fisher AM9856); 1,4 M NaCl; 2% CTAB (Sigma Aldrich, 52365-5…
SAMN40563443	PRJNA1090323	Ectocarpus_immPSP_M	Ectocarpus sp7	Ec32	NA	NA	immature parthenosporophyte	missing:lab stock	whole parthenosporophyte	male	M_immPSP_1	RNA-Seq	TRANSCRIPTOMIC	cDNA	paired	ILLUMINA	NextSeq 2000	Ectocarpus specimens were grown at 14°C in Provasoli-enriched NSW a 12h/12h d/night cycle and 20 µmol photons m−2s−1 irradiance, as described previously (Coelho et al. 2012). Snap-frozen algae were dry-grinded with a pestle in liquid N2/dry ice and mixed with 750 mL of freshly prepared RNA-extraction buffer (100 mM Tris-HCl pH8,0 (Thermo Fisher AM9856); 1,4 M NaCl; 2% CTAB (Sigma Aldrich, 52365-5…
SAMN40563443	PRJNA1090323	Ectocarpus_immPSP_M	Ectocarpus sp7	Ec32	NA	NA	immature parthenosporophyte	missing:lab stock	whole parthenosporophyte	male	M_immPSP_2	RNA-Seq	TRANSCRIPTOMIC	cDNA	paired	ILLUMINA	NextSeq 2000	Ectocarpus specimens were grown at 14°C in Provasoli-enriched NSW a 12h/12h d/night cycle and 20 µmol photons m−2s−1 irradiance, as described previously (Coelho et al. 2012). Snap-frozen algae were dry-grinded with a pestle in liquid N2/dry ice and mixed with 750 mL of freshly prepared RNA-extraction buffer (100 mM Tris-HCl pH8,0 (Thermo Fisher AM9856); 1,4 M NaCl; 2% CTAB (Sigma Aldrich, 52365-5…
SAMN40563443	PRJNA1090323	Ectocarpus_immPSP_M	Ectocarpus sp7	Ec32	NA	NA	immature parthenosporophyte	missing:lab stock	whole parthenosporophyte	male	M_immPSP_3	RNA-Seq	TRANSCRIPTOMIC	cDNA	paired	ILLUMINA	NextSeq 2000	Ectocarpus specimens were grown at 14°C in Provasoli-enriched NSW a 12h/12h d/night cycle and 20 µmol photons m−2s−1 irradiance, as described previously (Coelho et al. 2012). Snap-frozen algae were dry-grinded with a pestle in liquid N2/dry ice and mixed with 750 mL of freshly prepared RNA-extraction buffer (100 mM Tris-HCl pH8,0 (Thermo Fisher AM9856); 1,4 M NaCl; 2% CTAB (Sigma Aldrich, 52365-5…
SAMN40563444	PRJNA1090323	Ectocarpus_matPSP_M	Ectocarpus sp7	Ec32	NA	NA	mature parthenosporophyte	missing:lab stock	whole parthenosporophyte	male	M_matPSP_PaU_1	RNA-Seq	TRANSCRIPTOMIC	cDNA	paired	ILLUMINA	HiSeq3000	Ectocarpus specimens were grown at 14°C in Provasoli-enriched NSW a 12h/12h d/night cycle and 20 µmol photons m−2s−1 irradiance, as described previously (Coelho et al. 2012). Snap-frozen algae were dry-grinded with a pestle in liquid N2/dry ice and mixed with 750 mL of freshly prepared RNA-extraction buffer (100 mM Tris-HCl pH8,0 (Thermo Fisher AM9856); 1,4 M NaCl; 2% CTAB (Sigma Aldrich, 52365-5…
SAMN40563444	PRJNA1090323	Ectocarpus_matPSP_M	Ectocarpus sp7	Ec32	NA	NA	mature parthenosporophyte	missing:lab stock	whole parthenosporophyte	male	M_matPSP_PaU_2	RNA-Seq	TRANSCRIPTOMIC	cDNA	paired	ILLUMINA	HiSeq3000	Ectocarpus specimens were grown at 14°C in Provasoli-enriched NSW a 12h/12h d/night cycle and 20 µmol photons m−2s−1 irradiance, as described previously (Coelho et al. 2012). Snap-frozen algae were dry-grinded with a pestle in liquid N2/dry ice and mixed with 750 mL of freshly prepared RNA-extraction buffer (100 mM Tris-HCl pH8,0 (Thermo Fisher AM9856); 1,4 M NaCl; 2% CTAB (Sigma Aldrich, 52365-5…
SAMN40563444	PRJNA1090323	Ectocarpus_matPSP_M	Ectocarpus sp7	Ec32	NA	NA	mature parthenosporophyte	missing:lab stock	whole parthenosporophyte	male	M_matPSP_PaU_3	RNA-Seq	TRANSCRIPTOMIC	cDNA	paired	ILLUMINA	HiSeq3000	Ectocarpus specimens were grown at 14°C in Provasoli-enriched NSW a 12h/12h d/night cycle and 20 µmol photons m−2s−1 irradiance, as described previously (Coelho et al. 2012). Snap-frozen algae were dry-grinded with a pestle in liquid N2/dry ice and mixed with 750 mL of freshly prepared RNA-extraction buffer (100 mM Tris-HCl pH8,0 (Thermo Fisher AM9856); 1,4 M NaCl; 2% CTAB (Sigma Aldrich, 52365-5…
SAMN40563445	PRJNA1090323	Ectocarpus_matPSP_F	Ectocarpus sp7	Ec25	NA	NA	mature parthenosporophyte	missing:lab stock	whole parthenosporophyte	female	F_matPSP_PaU_1	RNA-Seq	TRANSCRIPTOMIC	cDNA	paired	ILLUMINA	HiSeq3000	Ectocarpus specimens were grown at 14°C in Provasoli-enriched NSW a 12h/12h d/night cycle and 20 µmol photons m−2s−1 irradiance, as described previously (Coelho et al. 2012). Snap-frozen algae were dry-grinded with a pestle in liquid N2/dry ice and mixed with 750 mL of freshly prepared RNA-extraction buffer (100 mM Tris-HCl pH8,0 (Thermo Fisher AM9856); 1,4 M NaCl; 2% CTAB (Sigma Aldrich, 52365-5…
SAMN40563445	PRJNA1090323	Ectocarpus_matPSP_F	Ectocarpus sp7	Ec25	NA	NA	mature parthenosporophyte	missing:lab stock	whole parthenosporophyte	female	F_matPSP_PaU_2	RNA-Seq	TRANSCRIPTOMIC	cDNA	paired	ILLUMINA	HiSeq3000	Ectocarpus specimens were grown at 14°C in Provasoli-enriched NSW a 12h/12h d/night cycle and 20 µmol photons m−2s−1 irradiance, as described previously (Coelho et al. 2012). Snap-frozen algae were dry-grinded with a pestle in liquid N2/dry ice and mixed with 750 mL of freshly prepared RNA-extraction buffer (100 mM Tris-HCl pH8,0 (Thermo Fisher AM9856); 1,4 M NaCl; 2% CTAB (Sigma Aldrich, 52365-5…
SAMN40563445	PRJNA1090323	Ectocarpus_matPSP_F	Ectocarpus sp7	Ec25	NA	NA	mature parthenosporophyte	missing:lab stock	whole parthenosporophyte	female	F_matPSP_PaU_3	RNA-Seq	TRANSCRIPTOMIC	cDNA	paired	ILLUMINA	HiSeq3000	Ectocarpus specimens were grown at 14°C in Provasoli-enriched NSW a 12h/12h d/night cycle and 20 µmol photons m−2s−1 irradiance, as described previously (Coelho et al. 2012). Snap-frozen algae were dry-grinded with a pestle in liquid N2/dry ice and mixed with 750 mL of freshly prepared RNA-extraction buffer (100 mM Tris-HCl pH8,0 (Thermo Fisher AM9856); 1,4 M NaCl; 2% CTAB (Sigma Aldrich, 52365-5…
SAMN40563446	PRJNA1090323	Ectocarpus_mitospore_M	Ectocarpus sp7	Ec32	NA	NA	mitospore	missing:lab stock	mitospore	male	M_mitospore_low_1	RNA-Seq	TRANSCRIPTOMIC	cDNA	paired	ILLUMINA	NextSeq 2000	Ectocarpus specimens were grown at 14°C in Provasoli-enriched NSW a 12h/12h d/night cycle and 20 µmol photons m−2s−1 irradiance, as described previously (Coelho et al. 2012). Snap-frozen algae were dry-grinded with a pestle in liquid N2/dry ice and mixed with 750 mL of freshly prepared RNA-extraction buffer (100 mM Tris-HCl pH8,0 (Thermo Fisher AM9856); 1,4 M NaCl; 2% CTAB (Sigma Aldrich, 52365-5…
SAMN40563446	PRJNA1090323	Ectocarpus_mitospore_M	Ectocarpus sp7	Ec32	NA	NA	mitospore	missing:lab stock	mitospore	male	M_mitospore_low_2	RNA-Seq	TRANSCRIPTOMIC	cDNA	paired	ILLUMINA	NextSeq 2000	Ectocarpus specimens were grown at 14°C in Provasoli-enriched NSW a 12h/12h d/night cycle and 20 µmol photons m−2s−1 irradiance, as described previously (Coelho et al. 2012). Snap-frozen algae were dry-grinded with a pestle in liquid N2/dry ice and mixed with 750 mL of freshly prepared RNA-extraction buffer (100 mM Tris-HCl pH8,0 (Thermo Fisher AM9856); 1,4 M NaCl; 2% CTAB (Sigma Aldrich, 52365-5…
SAMN40563446	PRJNA1090323	Ectocarpus_mitospore_M	Ectocarpus sp7	Ec32	NA	NA	mitospore	missing:lab stock	mitospore	male	M_mitospore_low_3	RNA-Seq	TRANSCRIPTOMIC	cDNA	paired	ILLUMINA	NextSeq 2000	Ectocarpus specimens were grown at 14°C in Provasoli-enriched NSW a 12h/12h d/night cycle and 20 µmol photons m−2s−1 irradiance, as described previously (Coelho et al. 2012). Snap-frozen algae were dry-grinded with a pestle in liquid N2/dry ice and mixed with 750 mL of freshly prepared RNA-extraction buffer (100 mM Tris-HCl pH8,0 (Thermo Fisher AM9856); 1,4 M NaCl; 2% CTAB (Sigma Aldrich, 52365-5…
SAMN40563447	PRJNA1090323	Ectocarpus_mitospore_F	Ectocarpus sp7	Ec25	NA	NA	mitospore	missing:lab stock	mitospore	female	F_mitospore_low_1	RNA-Seq	TRANSCRIPTOMIC	cDNA	paired	ILLUMINA	NextSeq 2000	Ectocarpus specimens were grown at 14°C in Provasoli-enriched NSW a 12h/12h d/night cycle and 20 µmol photons m−2s−1 irradiance, as described previously (Coelho et al. 2012). Snap-frozen algae were dry-grinded with a pestle in liquid N2/dry ice and mixed with 750 mL of freshly prepared RNA-extraction buffer (100 mM Tris-HCl pH8,0 (Thermo Fisher AM9856); 1,4 M NaCl; 2% CTAB (Sigma Aldrich, 52365-5…
SAMN40563447	PRJNA1090323	Ectocarpus_mitospore_F	Ectocarpus sp7	Ec25	NA	NA	mitospore	missing:lab stock	mitospore	female	F_mitospore_low_2	RNA-Seq	TRANSCRIPTOMIC	cDNA	paired	ILLUMINA	NextSeq 2000	Ectocarpus specimens were grown at 14°C in Provasoli-enriched NSW a 12h/12h d/night cycle and 20 µmol photons m−2s−1 irradiance, as described previously (Coelho et al. 2012). Snap-frozen algae were dry-grinded with a pestle in liquid N2/dry ice and mixed with 750 mL of freshly prepared RNA-extraction buffer (100 mM Tris-HCl pH8,0 (Thermo Fisher AM9856); 1,4 M NaCl; 2% CTAB (Sigma Aldrich, 52365-5…
SAMN40563448	PRJNA1090323	Fdistichus_gamete_F	Fucus distichus	Kiel	wt	NA	gamete	Germany:Kiel	gamete	female	Fd_f_gametes_1	RNA-Seq	TRANSCRIPTOMIC	cDNA	paired	ILLUMINA	NextSeq 2000	Gametes were allowed to release in 2L natural seawater (NSW), and cleaned using several NSW baths for female gametes and phototaxy for male gametes. Then, gametes were mixed together for an hour and fresh zygotes were cleaned. as for female gametes. Snap-frozen algae were dry-grinded with a pestle in liquid N2/dry ice and mixed with 750 mL of freshly prepared RNA-extraction buffer (100 mM Tris-HC…
SAMN40563448	PRJNA1090323	Fdistichus_gamete_F	Fucus distichus	Kiel	wt	NA	gamete	Germany:Kiel	gamete	female	Fd_f_gametes_2	RNA-Seq	TRANSCRIPTOMIC	cDNA	paired	ILLUMINA	NextSeq 2000	Gametes were allowed to release in 2L natural seawater (NSW), and cleaned using several NSW baths for female gametes and phototaxy for male gametes. Then, gametes were mixed together for an hour and fresh zygotes were cleaned. as for female gametes. Snap-frozen algae were dry-grinded with a pestle in liquid N2/dry ice and mixed with 750 mL of freshly prepared RNA-extraction buffer (100 mM Tris-HC…
SAMN40563448	PRJNA1090323	Fdistichus_gamete_F	Fucus distichus	Kiel	wt	NA	gamete	Germany:Kiel	gamete	female	Fd_f_gametes_3	RNA-Seq	TRANSCRIPTOMIC	cDNA	paired	ILLUMINA	NextSeq 2000	Gametes were allowed to release in 2L natural seawater (NSW), and cleaned using several NSW baths for female gametes and phototaxy for male gametes. Then, gametes were mixed together for an hour and fresh zygotes were cleaned. as for female gametes. Snap-frozen algae were dry-grinded with a pestle in liquid N2/dry ice and mixed with 750 mL of freshly prepared RNA-extraction buffer (100 mM Tris-HC…
SAMN40563449	PRJNA1090323	Fdistichus_gamete_M	Fucus distichus	Kiel	wt	NA	gamete	Germany:Kiel	gamete	male	Fd_m_gametes_1	RNA-Seq	TRANSCRIPTOMIC	cDNA	paired	ILLUMINA	NextSeq 2000	Gametes were allowed to release in 2L natural seawater (NSW), and cleaned using several NSW baths for female gametes and phototaxy for male gametes. Then, gametes were mixed together for an hour and fresh zygotes were cleaned. as for female gametes. Snap-frozen algae were dry-grinded with a pestle in liquid N2/dry ice and mixed with 750 mL of freshly prepared RNA-extraction buffer (100 mM Tris-HC…
SAMN40563449	PRJNA1090323	Fdistichus_gamete_M	Fucus distichus	Kiel	wt	NA	gamete	Germany:Kiel	gamete	male	Fd_m_gametes_2	RNA-Seq	TRANSCRIPTOMIC	cDNA	paired	ILLUMINA	NextSeq 2000	Gametes were allowed to release in 2L natural seawater (NSW), and cleaned using several NSW baths for female gametes and phototaxy for male gametes. Then, gametes were mixed together for an hour and fresh zygotes were cleaned. as for female gametes. Snap-frozen algae were dry-grinded with a pestle in liquid N2/dry ice and mixed with 750 mL of freshly prepared RNA-extraction buffer (100 mM Tris-HC…
SAMN40563449	PRJNA1090323	Fdistichus_gamete_M	Fucus distichus	Kiel	wt	NA	gamete	Germany:Kiel	gamete	male	Fd_m_gametes_3	RNA-Seq	TRANSCRIPTOMIC	cDNA	paired	ILLUMINA	NextSeq 2000	Gametes were allowed to release in 2L natural seawater (NSW), and cleaned using several NSW baths for female gametes and phototaxy for male gametes. Then, gametes were mixed together for an hour and fresh zygotes were cleaned. as for female gametes. Snap-frozen algae were dry-grinded with a pestle in liquid N2/dry ice and mixed with 750 mL of freshly prepared RNA-extraction buffer (100 mM Tris-HC…
SAMN40563450	PRJNA1090323	Fdistichus_48h	Fucus distichus	Kiel	wt	2d	NA	Germany:Kiel	whole sporophyte embryo	hermaphrodite	Fd_zygotes_48h_1	RNA-Seq	TRANSCRIPTOMIC	cDNA	paired	ILLUMINA	NextSeq 2000	F. distichus embryos grow highly synchronously and at least 10,000 developing embryos were flash frozen at specific developmental stages. Embryos were grown at 10°C in half-strength NSW supplemented, for one week, with GeO2 (0.4mg/L) to avoid growth of diatoms. Embryos were grown under neutral days conditions (12h/12h d/night cycle). Snap-frozen algae were dry-grinded with a pestle in liquid N2/d…
SAMN40563450	PRJNA1090323	Fdistichus_48h	Fucus distichus	Kiel	wt	2d	NA	Germany:Kiel	whole sporophyte embryo	hermaphrodite	Fd_zygotes_48h_2	RNA-Seq	TRANSCRIPTOMIC	cDNA	paired	ILLUMINA	NextSeq 2000	F. distichus embryos grow highly synchronously and at least 10,000 developing embryos were flash frozen at specific developmental stages. Embryos were grown at 10°C in half-strength NSW supplemented, for one week, with GeO2 (0.4mg/L) to avoid growth of diatoms. Embryos were grown under neutral days conditions (12h/12h d/night cycle). Snap-frozen algae were dry-grinded with a pestle in liquid N2/d…
SAMN40563450	PRJNA1090323	Fdistichus_48h	Fucus distichus	Kiel	wt	2d	NA	Germany:Kiel	whole sporophyte embryo	hermaphrodite	Fd_zygotes_48h_3	RNA-Seq	TRANSCRIPTOMIC	cDNA	paired	ILLUMINA	NextSeq 2000	F. distichus embryos grow highly synchronously and at least 10,000 developing embryos were flash frozen at specific developmental stages. Embryos were grown at 10°C in half-strength NSW supplemented, for one week, with GeO2 (0.4mg/L) to avoid growth of diatoms. Embryos were grown under neutral days conditions (12h/12h d/night cycle). Snap-frozen algae were dry-grinded with a pestle in liquid N2/d…
SAMN40563451	PRJNA1090323	Fdistichus_96h	Fucus distichus	Kiel	wt	4d	NA	Germany:Kiel	whole sporophyte embryo	hermaphrodite	Fd_zygotes_96h_1	RNA-Seq	TRANSCRIPTOMIC	cDNA	paired	ILLUMINA	NextSeq 2000	F. distichus embryos grow highly synchronously and at least 10,000 developing embryos were flash frozen at specific developmental stages. Embryos were grown at 10°C in half-strength NSW supplemented, for one week, with GeO2 (0.4mg/L) to avoid growth of diatoms. Embryos were grown under neutral days conditions (12h/12h d/night cycle). Snap-frozen algae were dry-grinded with a pestle in liquid N2/d…
SAMN40563451	PRJNA1090323	Fdistichus_96h	Fucus distichus	Kiel	wt	4d	NA	Germany:Kiel	whole sporophyte embryo	hermaphrodite	Fd_zygotes_96h_2	RNA-Seq	TRANSCRIPTOMIC	cDNA	paired	ILLUMINA	NextSeq 2000	F. distichus embryos grow highly synchronously and at least 10,000 developing embryos were flash frozen at specific developmental stages. Embryos were grown at 10°C in half-strength NSW supplemented, for one week, with GeO2 (0.4mg/L) to avoid growth of diatoms. Embryos were grown under neutral days conditions (12h/12h d/night cycle). Snap-frozen algae were dry-grinded with a pestle in liquid N2/d…
SAMN40563451	PRJNA1090323	Fdistichus_96h	Fucus distichus	Kiel	wt	4d	NA	Germany:Kiel	whole sporophyte embryo	hermaphrodite	Fd_zygotes_96h_3	RNA-Seq	TRANSCRIPTOMIC	cDNA	paired	ILLUMINA	NextSeq 2000	F. distichus embryos grow highly synchronously and at least 10,000 developing embryos were flash frozen at specific developmental stages. Embryos were grown at 10°C in half-strength NSW supplemented, for one week, with GeO2 (0.4mg/L) to avoid growth of diatoms. Embryos were grown under neutral days conditions (12h/12h d/night cycle). Snap-frozen algae were dry-grinded with a pestle in liquid N2/d…
SAMN40563452	PRJNA1090323	Fdistichus_3w	Fucus distichus	Kiel	wt	3w	NA	Germany:Kiel	whole sporophyte embryo	hermaphrodite	Fd_zygotes_3w_2	RNA-Seq	TRANSCRIPTOMIC	cDNA	paired	ILLUMINA	NextSeq 2000	F. distichus embryos grow highly synchronously and at least 10,000 developing embryos were flash frozen at specific developmental stages. Embryos were grown at 10°C in half-strength NSW supplemented, for one week, with GeO2 (0.4mg/L) to avoid growth of diatoms. Embryos were grown under neutral days conditions (12h/12h d/night cycle). Snap-frozen algae were dry-grinded with a pestle in liquid N2/d…
SAMN40563452	PRJNA1090323	Fdistichus_3w	Fucus distichus	Kiel	wt	3w	NA	Germany:Kiel	whole sporophyte embryo	hermaphrodite	Fd_zygotes_3w_3	RNA-Seq	TRANSCRIPTOMIC	cDNA	paired	ILLUMINA	NextSeq 2000	F. distichus embryos grow highly synchronously and at least 10,000 developing embryos were flash frozen at specific developmental stages. Embryos were grown at 10°C in half-strength NSW supplemented, for one week, with GeO2 (0.4mg/L) to avoid growth of diatoms. Embryos were grown under neutral days conditions (12h/12h d/night cycle). Snap-frozen algae were dry-grinded with a pestle in liquid N2/d…
SAMN40563453	PRJNA1090323	Fdistichus_2.5m	Fucus distichus	Kiel	wt	2.5 months	NA	Germany:Kiel	whole sporophyte embryo	hermaphrodite	Fd_zygotes_2.5m_1	RNA-Seq	TRANSCRIPTOMIC	cDNA	paired	ILLUMINA	NextSeq 2000	F. distichus embryos grow highly synchronously and at least 10,000 developing embryos were flash frozen at specific developmental stages. Embryos were grown at 10°C in half-strength NSW supplemented, for one week, with GeO2 (0.4mg/L) to avoid growth of diatoms. Embryos were grown under neutral days conditions (12h/12h d/night cycle). Snap-frozen algae were dry-grinded with a pestle in liquid N2/d…
SAMN40563453	PRJNA1090323	Fdistichus_2.5m	Fucus distichus	Kiel	wt	2.5 months	NA	Germany:Kiel	whole sporophyte embryo	hermaphrodite	Fd_zygotes_2.5m_2	RNA-Seq	TRANSCRIPTOMIC	cDNA	paired	ILLUMINA	NextSeq 2000	F. distichus embryos grow highly synchronously and at least 10,000 developing embryos were flash frozen at specific developmental stages. Embryos were grown at 10°C in half-strength NSW supplemented, for one week, with GeO2 (0.4mg/L) to avoid growth of diatoms. Embryos were grown under neutral days conditions (12h/12h d/night cycle). Snap-frozen algae were dry-grinded with a pestle in liquid N2/d…
SAMN40563453	PRJNA1090323	Fdistichus_2.5m	Fucus distichus	Kiel	wt	2.5 months	NA	Germany:Kiel	whole sporophyte embryo	hermaphrodite	Fd_zygotes_2.5m_3	RNA-Seq	TRANSCRIPTOMIC	cDNA	paired	ILLUMINA	NextSeq 2000	F. distichus embryos grow highly synchronously and at least 10,000 developing embryos were flash frozen at specific developmental stages. Embryos were grown at 10°C in half-strength NSW supplemented, for one week, with GeO2 (0.4mg/L) to avoid growth of diatoms. Embryos were grown under neutral days conditions (12h/12h d/night cycle). Snap-frozen algae were dry-grinded with a pestle in liquid N2/d…
SAMN40563454	PRJNA1090323	Fdistichus_5m	Fucus distichus	Kiel	wt	5 months	NA	Germany:Kiel	whole sporophyte embryo	hermaphrodite	Fd_zygotes_5m_1	RNA-Seq	TRANSCRIPTOMIC	cDNA	paired	ILLUMINA	NextSeq 2000	F. distichus embryos grow highly synchronously and at least 10,000 developing embryos were flash frozen at specific developmental stages. Embryos were grown at 10°C in half-strength NSW supplemented, for one week, with GeO2 (0.4mg/L) to avoid growth of diatoms. Embryos were grown under neutral days conditions (12h/12h d/night cycle). Snap-frozen algae were dry-grinded with a pestle in liquid N2/d…
SAMN40563454	PRJNA1090323	Fdistichus_5m	Fucus distichus	Kiel	wt	5 months	NA	Germany:Kiel	whole sporophyte embryo	hermaphrodite	Fd_zygotes_5m_3	RNA-Seq	TRANSCRIPTOMIC	cDNA	paired	ILLUMINA	NextSeq 2000	F. distichus embryos grow highly synchronously and at least 10,000 developing embryos were flash frozen at specific developmental stages. Embryos were grown at 10°C in half-strength NSW supplemented, for one week, with GeO2 (0.4mg/L) to avoid growth of diatoms. Embryos were grown under neutral days conditions (12h/12h d/night cycle). Snap-frozen algae were dry-grinded with a pestle in liquid N2/d…
SAMN40563455	PRJNA1090323	Fdistichus_6m	Fucus distichus	Kiel	wt	6 months	NA	Germany:Kiel	whole sporophyte embryo	hermaphrodite	Fd_zygotes_6m_1	RNA-Seq	TRANSCRIPTOMIC	cDNA	paired	ILLUMINA	NextSeq 2000	F. distichus embryos grow highly synchronously and at least 10,000 developing embryos were flash frozen at specific developmental stages. Embryos were grown at 10°C in half-strength NSW supplemented, for one week, with GeO2 (0.4mg/L) to avoid growth of diatoms. Embryos were grown under neutral days conditions (12h/12h d/night cycle). Snap-frozen algae were dry-grinded with a pestle in liquid N2/d…
SAMN40563455	PRJNA1090323	Fdistichus_6m	Fucus distichus	Kiel	wt	6 months	NA	Germany:Kiel	whole sporophyte embryo	hermaphrodite	Fd_zygotes_6m_2	RNA-Seq	TRANSCRIPTOMIC	cDNA	paired	ILLUMINA	NextSeq 2000	F. distichus embryos grow highly synchronously and at least 10,000 developing embryos were flash frozen at specific developmental stages. Embryos were grown at 10°C in half-strength NSW supplemented, for one week, with GeO2 (0.4mg/L) to avoid growth of diatoms. Embryos were grown under neutral days conditions (12h/12h d/night cycle). Snap-frozen algae were dry-grinded with a pestle in liquid N2/d…
SAMN40563455	PRJNA1090323	Fdistichus_6m	Fucus distichus	Kiel	wt	6 months	NA	Germany:Kiel	whole sporophyte embryo	hermaphrodite	Fd_zygotes_6m_3	RNA-Seq	TRANSCRIPTOMIC	cDNA	paired	ILLUMINA	NextSeq 2000	F. distichus embryos grow highly synchronously and at least 10,000 developing embryos were flash frozen at specific developmental stages. Embryos were grown at 10°C in half-strength NSW supplemented, for one week, with GeO2 (0.4mg/L) to avoid growth of diatoms. Embryos were grown under neutral days conditions (12h/12h d/night cycle). Snap-frozen algae were dry-grinded with a pestle in liquid N2/d…
SAMN40563456	PRJNA1090323	Fdistichus_matSP_holdfast	Fucus distichus	Kiel	wt	NA	mature sporophyte	Germany:Kiel	holdfast of sporophyte	hermaphrodite	Fd_wild_matSP_holdfast_1	RNA-Seq	TRANSCRIPTOMIC	cDNA	paired	ILLUMINA	NextSeq 2000	F. distichus adult tissues were quickly brushed and then rinsed with filtered and autoclaved NSW. Each tissue of interest was sliced into 0,5 to 1 cm pieces and transferred into 1,5 mL Low-bind Eppendorf tubes. The tubes were snap frozen in liquid N2 and the stored at -80°C. Snap-frozen algae were dry-grinded with a pestle in liquid N2/dry ice and mixed with 750 mL of freshly prepared RNA-extract…
SAMN40563456	PRJNA1090323	Fdistichus_matSP_holdfast	Fucus distichus	Kiel	wt	NA	mature sporophyte	Germany:Kiel	holdfast of sporophyte	hermaphrodite	Fd_wild_matSP_holdfast_2	RNA-Seq	TRANSCRIPTOMIC	cDNA	paired	ILLUMINA	NextSeq 2000	F. distichus adult tissues were quickly brushed and then rinsed with filtered and autoclaved NSW. Each tissue of interest was sliced into 0,5 to 1 cm pieces and transferred into 1,5 mL Low-bind Eppendorf tubes. The tubes were snap frozen in liquid N2 and the stored at -80°C. Snap-frozen algae were dry-grinded with a pestle in liquid N2/dry ice and mixed with 750 mL of freshly prepared RNA-extract…
SAMN40563456	PRJNA1090323	Fdistichus_matSP_holdfast	Fucus distichus	Kiel	wt	NA	mature sporophyte	Germany:Kiel	holdfast of sporophyte	hermaphrodite	Fd_wild_matSP_holdfast_3	RNA-Seq	TRANSCRIPTOMIC	cDNA	paired	ILLUMINA	NextSeq 2000	F. distichus adult tissues were quickly brushed and then rinsed with filtered and autoclaved NSW. Each tissue of interest was sliced into 0,5 to 1 cm pieces and transferred into 1,5 mL Low-bind Eppendorf tubes. The tubes were snap frozen in liquid N2 and the stored at -80°C. Snap-frozen algae were dry-grinded with a pestle in liquid N2/dry ice and mixed with 750 mL of freshly prepared RNA-extract…
SAMN40563457	PRJNA1090323	Fdistichus_matSP_reptip	Fucus distichus	Kiel	wt	NA	mature sporophyte	Germany:Kiel	reproductive tip of sporophyte	hermaphrodite	Fd_wild_matSP_reptip_1	RNA-Seq	TRANSCRIPTOMIC	cDNA	paired	ILLUMINA	NextSeq 2000	F. distichus adult tissues were quickly brushed and then rinsed with filtered and autoclaved NSW. Each tissue of interest was sliced into 0,5 to 1 cm pieces and transferred into 1,5 mL Low-bind Eppendorf tubes. The tubes were snap frozen in liquid N2 and the stored at -80°C. Snap-frozen algae were dry-grinded with a pestle in liquid N2/dry ice and mixed with 750 mL of freshly prepared RNA-extract…
SAMN40563457	PRJNA1090323	Fdistichus_matSP_reptip	Fucus distichus	Kiel	wt	NA	mature sporophyte	Germany:Kiel	reproductive tip of sporophyte	hermaphrodite	Fd_wild_matSP_reptip_2	RNA-Seq	TRANSCRIPTOMIC	cDNA	paired	ILLUMINA	NextSeq 2000	F. distichus adult tissues were quickly brushed and then rinsed with filtered and autoclaved NSW. Each tissue of interest was sliced into 0,5 to 1 cm pieces and transferred into 1,5 mL Low-bind Eppendorf tubes. The tubes were snap frozen in liquid N2 and the stored at -80°C. Snap-frozen algae were dry-grinded with a pestle in liquid N2/dry ice and mixed with 750 mL of freshly prepared RNA-extract…
SAMN40563457	PRJNA1090323	Fdistichus_matSP_reptip	Fucus distichus	Kiel	wt	NA	mature sporophyte	Germany:Kiel	reproductive tip of sporophyte	hermaphrodite	Fd_wild_matSP_reptip_3	RNA-Seq	TRANSCRIPTOMIC	cDNA	paired	ILLUMINA	NextSeq 2000	F. distichus adult tissues were quickly brushed and then rinsed with filtered and autoclaved NSW. Each tissue of interest was sliced into 0,5 to 1 cm pieces and transferred into 1,5 mL Low-bind Eppendorf tubes. The tubes were snap frozen in liquid N2 and the stored at -80°C. Snap-frozen algae were dry-grinded with a pestle in liquid N2/dry ice and mixed with 750 mL of freshly prepared RNA-extract…
SAMN40563458	PRJNA1090323	Fdistichus_matSP_stipe	Fucus distichus	Kiel	wt	NA	mature sporophyte	Germany:Kiel	stipe of sporophyte	hermaphrodite	Fd_wild_matSP_stipe_1	RNA-Seq	TRANSCRIPTOMIC	cDNA	paired	ILLUMINA	NextSeq 2000	F. distichus adult tissues were quickly brushed and then rinsed with filtered and autoclaved NSW. Each tissue of interest was sliced into 0,5 to 1 cm pieces and transferred into 1,5 mL Low-bind Eppendorf tubes. The tubes were snap frozen in liquid N2 and the stored at -80°C. Snap-frozen algae were dry-grinded with a pestle in liquid N2/dry ice and mixed with 750 mL of freshly prepared RNA-extract…
SAMN40563458	PRJNA1090323	Fdistichus_matSP_stipe	Fucus distichus	Kiel	wt	NA	mature sporophyte	Germany:Kiel	stipe of sporophyte	hermaphrodite	Fd_wild_matSP_stipe_2	RNA-Seq	TRANSCRIPTOMIC	cDNA	paired	ILLUMINA	NextSeq 2000	F. distichus adult tissues were quickly brushed and then rinsed with filtered and autoclaved NSW. Each tissue of interest was sliced into 0,5 to 1 cm pieces and transferred into 1,5 mL Low-bind Eppendorf tubes. The tubes were snap frozen in liquid N2 and the stored at -80°C. Snap-frozen algae were dry-grinded with a pestle in liquid N2/dry ice and mixed with 750 mL of freshly prepared RNA-extract…
SAMN40563458	PRJNA1090323	Fdistichus_matSP_stipe	Fucus distichus	Kiel	wt	NA	mature sporophyte	Germany:Kiel	stipe of sporophyte	hermaphrodite	Fd_wild_matSP_stipe_3	RNA-Seq	TRANSCRIPTOMIC	cDNA	paired	ILLUMINA	NextSeq 2000	F. distichus adult tissues were quickly brushed and then rinsed with filtered and autoclaved NSW. Each tissue of interest was sliced into 0,5 to 1 cm pieces and transferred into 1,5 mL Low-bind Eppendorf tubes. The tubes were snap frozen in liquid N2 and the stored at -80°C. Snap-frozen algae were dry-grinded with a pestle in liquid N2/dry ice and mixed with 750 mL of freshly prepared RNA-extract…
SAMN40563459	PRJNA1090323	Fdistichus_matSP_vegtip	Fucus distichus	Kiel	wt	NA	mature sporophyte	Germany:Kiel	vegetative tip of sporophyte	hermaphrodite	Fd_wild_matSP_vegtip_1	RNA-Seq	TRANSCRIPTOMIC	cDNA	paired	ILLUMINA	NextSeq 2000	F. distichus adult tissues were quickly brushed and then rinsed with filtered and autoclaved NSW. Each tissue of interest was sliced into 0,5 to 1 cm pieces and transferred into 1,5 mL Low-bind Eppendorf tubes. The tubes were snap frozen in liquid N2 and the stored at -80°C. Snap-frozen algae were dry-grinded with a pestle in liquid N2/dry ice and mixed with 750 mL of freshly prepared RNA-extract…
SAMN40563459	PRJNA1090323	Fdistichus_matSP_vegtip	Fucus distichus	Kiel	wt	NA	mature sporophyte	Germany:Kiel	vegetative tip of sporophyte	hermaphrodite	Fd_wild_matSP_vegtip_2	RNA-Seq	TRANSCRIPTOMIC	cDNA	paired	ILLUMINA	NextSeq 2000	F. distichus adult tissues were quickly brushed and then rinsed with filtered and autoclaved NSW. Each tissue of interest was sliced into 0,5 to 1 cm pieces and transferred into 1,5 mL Low-bind Eppendorf tubes. The tubes were snap frozen in liquid N2 and the stored at -80°C. Snap-frozen algae were dry-grinded with a pestle in liquid N2/dry ice and mixed with 750 mL of freshly prepared RNA-extract…
SAMN40563459	PRJNA1090323	Fdistichus_matSP_vegtip	Fucus distichus	Kiel	wt	NA	mature sporophyte	Germany:Kiel	vegetative tip of sporophyte	hermaphrodite	Fd_wild_matSP_vegtip_3	RNA-Seq	TRANSCRIPTOMIC	cDNA	paired	ILLUMINA	NextSeq 2000	F. distichus adult tissues were quickly brushed and then rinsed with filtered and autoclaved NSW. Each tissue of interest was sliced into 0,5 to 1 cm pieces and transferred into 1,5 mL Low-bind Eppendorf tubes. The tubes were snap frozen in liquid N2 and the stored at -80°C. Snap-frozen algae were dry-grinded with a pestle in liquid N2/dry ice and mixed with 750 mL of freshly prepared RNA-extract…
SAMN40563460	PRJNA1090323	Fserratus_gametes_F	Fucus serratus	Santec	wt	NA	gamete	France:Santec	gamete	female	Fs_F_gametes_1	RNA-Seq	TRANSCRIPTOMIC	cDNA	paired	ILLUMINA	NextSeq 2000	Gametes were allowed to release in 2L natural seawater (NSW), and cleaned using several NSW baths for female gametes and phototaxy for male gametes. Then, gametes were mixed together for an hour and fresh zygotes were cleaned. as for female gametes. Snap-frozen algae were dry-grinded with a pestle in liquid N2/dry ice and mixed with 750 mL of freshly prepared RNA-extraction buffer (100 mM Tris-HC…
SAMN40563460	PRJNA1090323	Fserratus_gametes_F	Fucus serratus	Santec	wt	NA	gamete	France:Santec	gamete	female	Fs_F_gametes_2	RNA-Seq	TRANSCRIPTOMIC	cDNA	paired	ILLUMINA	NextSeq 2000	Gametes were allowed to release in 2L natural seawater (NSW), and cleaned using several NSW baths for female gametes and phototaxy for male gametes. Then, gametes were mixed together for an hour and fresh zygotes were cleaned. as for female gametes. Snap-frozen algae were dry-grinded with a pestle in liquid N2/dry ice and mixed with 750 mL of freshly prepared RNA-extraction buffer (100 mM Tris-HC…
SAMN40563460	PRJNA1090323	Fserratus_gametes_F	Fucus serratus	Santec	wt	NA	gamete	France:Santec	gamete	female	Fs_F_gametes_3	RNA-Seq	TRANSCRIPTOMIC	cDNA	paired	ILLUMINA	NextSeq 2000	Gametes were allowed to release in 2L natural seawater (NSW), and cleaned using several NSW baths for female gametes and phototaxy for male gametes. Then, gametes were mixed together for an hour and fresh zygotes were cleaned. as for female gametes. Snap-frozen algae were dry-grinded with a pestle in liquid N2/dry ice and mixed with 750 mL of freshly prepared RNA-extraction buffer (100 mM Tris-HC…
SAMN40563461	PRJNA1090323	Fserratus_gametes_M	Fucus serratus	Santec	wt	NA	gamete	France:Santec	gamete	male	Fs_M_gametes_1	RNA-Seq	TRANSCRIPTOMIC	cDNA	paired	ILLUMINA	NextSeq 2000	Gametes were allowed to release in 2L natural seawater (NSW), and cleaned using several NSW baths for female gametes and phototaxy for male gametes. Then, gametes were mixed together for an hour and fresh zygotes were cleaned. as for female gametes. Snap-frozen algae were dry-grinded with a pestle in liquid N2/dry ice and mixed with 750 mL of freshly prepared RNA-extraction buffer (100 mM Tris-HC…
SAMN40563461	PRJNA1090323	Fserratus_gametes_M	Fucus serratus	Santec	wt	NA	gamete	France:Santec	gamete	male	Fs_M_gametes_2	RNA-Seq	TRANSCRIPTOMIC	cDNA	paired	ILLUMINA	NextSeq 2000	Gametes were allowed to release in 2L natural seawater (NSW), and cleaned using several NSW baths for female gametes and phototaxy for male gametes. Then, gametes were mixed together for an hour and fresh zygotes were cleaned. as for female gametes. Snap-frozen algae were dry-grinded with a pestle in liquid N2/dry ice and mixed with 750 mL of freshly prepared RNA-extraction buffer (100 mM Tris-HC…
SAMN40563461	PRJNA1090323	Fserratus_gametes_M	Fucus serratus	Santec	wt	NA	gamete	France:Santec	gamete	male	Fs_M_gametes_3	RNA-Seq	TRANSCRIPTOMIC	cDNA	paired	ILLUMINA	NextSeq 2000	Gametes were allowed to release in 2L natural seawater (NSW), and cleaned using several NSW baths for female gametes and phototaxy for male gametes. Then, gametes were mixed together for an hour and fresh zygotes were cleaned. as for female gametes. Snap-frozen algae were dry-grinded with a pestle in liquid N2/dry ice and mixed with 750 mL of freshly prepared RNA-extraction buffer (100 mM Tris-HC…
SAMN40563462	PRJNA1090323	Fserratus_24h	Fucus serratus	Santec	wt	1d	NA	France:Santec	whole sporophyte embryo	pooled male and female	Fs_zygotes_24h_1	RNA-Seq	TRANSCRIPTOMIC	cDNA	paired	ILLUMINA	NextSeq 2000	F. serratus embryos grow highly synchronously and at least 10,000 developing embryos were flash frozen at specific developmental stages. Embryos were grown at 14°C in full-strength NSW supplemented, for one week, with GeO2 (0.4mg/L) to avoid growth of diatoms. Embryos were grown under neutral days conditions (12h/12h d/night cycle). Snap-frozen algae were dry-grinded with a pestle in liquid N2/dr…
SAMN40563462	PRJNA1090323	Fserratus_24h	Fucus serratus	Santec	wt	1d	NA	France:Santec	whole sporophyte embryo	pooled male and female	Fs_zygotes_24h_2	RNA-Seq	TRANSCRIPTOMIC	cDNA	paired	ILLUMINA	NextSeq 2000	F. serratus embryos grow highly synchronously and at least 10,000 developing embryos were flash frozen at specific developmental stages. Embryos were grown at 14°C in full-strength NSW supplemented, for one week, with GeO2 (0.4mg/L) to avoid growth of diatoms. Embryos were grown under neutral days conditions (12h/12h d/night cycle). Snap-frozen algae were dry-grinded with a pestle in liquid N2/dr…
SAMN40563462	PRJNA1090323	Fserratus_24h	Fucus serratus	Santec	wt	1d	NA	France:Santec	whole sporophyte embryo	pooled male and female	Fs_zygotes_24h_3	RNA-Seq	TRANSCRIPTOMIC	cDNA	paired	ILLUMINA	NextSeq 2000	F. serratus embryos grow highly synchronously and at least 10,000 developing embryos were flash frozen at specific developmental stages. Embryos were grown at 14°C in full-strength NSW supplemented, for one week, with GeO2 (0.4mg/L) to avoid growth of diatoms. Embryos were grown under neutral days conditions (12h/12h d/night cycle). Snap-frozen algae were dry-grinded with a pestle in liquid N2/dr…
SAMN40563463	PRJNA1090323	Fserratus_48h	Fucus serratus	Santec	wt	2d	NA	France:Santec	whole sporophyte embryo	pooled male and female	Fs_zygotes_48h_1	RNA-Seq	TRANSCRIPTOMIC	cDNA	paired	ILLUMINA	NextSeq 2000	F. serratus embryos grow highly synchronously and at least 10,000 developing embryos were flash frozen at specific developmental stages. Embryos were grown at 14°C in full-strength NSW supplemented, for one week, with GeO2 (0.4mg/L) to avoid growth of diatoms. Embryos were grown under neutral days conditions (12h/12h d/night cycle). Snap-frozen algae were dry-grinded with a pestle in liquid N2/dr…
SAMN40563463	PRJNA1090323	Fserratus_48h	Fucus serratus	Santec	wt	2d	NA	France:Santec	whole sporophyte embryo	pooled male and female	Fs_zygotes_48h_2	RNA-Seq	TRANSCRIPTOMIC	cDNA	paired	ILLUMINA	NextSeq 2000	F. serratus embryos grow highly synchronously and at least 10,000 developing embryos were flash frozen at specific developmental stages. Embryos were grown at 14°C in full-strength NSW supplemented, for one week, with GeO2 (0.4mg/L) to avoid growth of diatoms. Embryos were grown under neutral days conditions (12h/12h d/night cycle). Snap-frozen algae were dry-grinded with a pestle in liquid N2/dr…
SAMN40563463	PRJNA1090323	Fserratus_48h	Fucus serratus	Santec	wt	2d	NA	France:Santec	whole sporophyte embryo	pooled male and female	Fs_zygotes_48h_3	RNA-Seq	TRANSCRIPTOMIC	cDNA	paired	ILLUMINA	NextSeq 2000	F. serratus embryos grow highly synchronously and at least 10,000 developing embryos were flash frozen at specific developmental stages. Embryos were grown at 14°C in full-strength NSW supplemented, for one week, with GeO2 (0.4mg/L) to avoid growth of diatoms. Embryos were grown under neutral days conditions (12h/12h d/night cycle). Snap-frozen algae were dry-grinded with a pestle in liquid N2/dr…
SAMN40563463	PRJNA1090323	Fserratus_48h	Fucus serratus	Santec	wt	2d	NA	France:Santec	whole sporophyte embryo	pooled male and female	Fs_zygotes_48h_4	RNA-Seq	TRANSCRIPTOMIC	cDNA	paired	ILLUMINA	NextSeq 2000	F. serratus embryos grow highly synchronously and at least 10,000 developing embryos were flash frozen at specific developmental stages. Embryos were grown at 14°C in full-strength NSW supplemented, for one week, with GeO2 (0.4mg/L) to avoid growth of diatoms. Embryos were grown under neutral days conditions (12h/12h d/night cycle). Snap-frozen algae were dry-grinded with a pestle in liquid N2/dr…
SAMN40563463	PRJNA1090323	Fserratus_48h	Fucus serratus	Santec	wt	2d	NA	France:Santec	whole sporophyte embryo	pooled male and female	Fs_zygotes_48h_5	RNA-Seq	TRANSCRIPTOMIC	cDNA	paired	ILLUMINA	NextSeq 2000	F. serratus embryos grow highly synchronously and at least 10,000 developing embryos were flash frozen at specific developmental stages. Embryos were grown at 14°C in full-strength NSW supplemented, for one week, with GeO2 (0.4mg/L) to avoid growth of diatoms. Embryos were grown under neutral days conditions (12h/12h d/night cycle). Snap-frozen algae were dry-grinded with a pestle in liquid N2/dr…
SAMN40563463	PRJNA1090323	Fserratus_48h	Fucus serratus	Santec	wt	2d	NA	France:Santec	whole sporophyte embryo	pooled male and female	Fs_zygotes_48h_6	RNA-Seq	TRANSCRIPTOMIC	cDNA	paired	ILLUMINA	NextSeq 2000	F. serratus embryos grow highly synchronously and at least 10,000 developing embryos were flash frozen at specific developmental stages. Embryos were grown at 14°C in full-strength NSW supplemented, for one week, with GeO2 (0.4mg/L) to avoid growth of diatoms. Embryos were grown under neutral days conditions (12h/12h d/night cycle). Snap-frozen algae were dry-grinded with a pestle in liquid N2/dr…
SAMN40563464	PRJNA1090323	Fserratus_1w	Fucus serratus	Santec	wt	1w	NA	France:Santec	whole sporophyte embryo	pooled male and female	Fs_zygotes_1w_1	RNA-Seq	TRANSCRIPTOMIC	cDNA	paired	ILLUMINA	NextSeq 2000	F. serratus embryos grow highly synchronously and at least 10,000 developing embryos were flash frozen at specific developmental stages. Embryos were grown at 14°C in full-strength NSW supplemented, for one week, with GeO2 (0.4mg/L) to avoid growth of diatoms. Embryos were grown under neutral days conditions (12h/12h d/night cycle). Snap-frozen algae were dry-grinded with a pestle in liquid N2/dr…
SAMN40563464	PRJNA1090323	Fserratus_1w	Fucus serratus	Santec	wt	1w	NA	France:Santec	whole sporophyte embryo	pooled male and female	Fs_zygotes_1w_2	RNA-Seq	TRANSCRIPTOMIC	cDNA	paired	ILLUMINA	NextSeq 2000	F. serratus embryos grow highly synchronously and at least 10,000 developing embryos were flash frozen at specific developmental stages. Embryos were grown at 14°C in full-strength NSW supplemented, for one week, with GeO2 (0.4mg/L) to avoid growth of diatoms. Embryos were grown under neutral days conditions (12h/12h d/night cycle). Snap-frozen algae were dry-grinded with a pestle in liquid N2/dr…
SAMN40563464	PRJNA1090323	Fserratus_1w	Fucus serratus	Santec	wt	1w	NA	France:Santec	whole sporophyte embryo	pooled male and female	Fs_zygotes_1w_3	RNA-Seq	TRANSCRIPTOMIC	cDNA	paired	ILLUMINA	NextSeq 2000	F. serratus embryos grow highly synchronously and at least 10,000 developing embryos were flash frozen at specific developmental stages. Embryos were grown at 14°C in full-strength NSW supplemented, for one week, with GeO2 (0.4mg/L) to avoid growth of diatoms. Embryos were grown under neutral days conditions (12h/12h d/night cycle). Snap-frozen algae were dry-grinded with a pestle in liquid N2/dr…
SAMN40563465	PRJNA1090323	Fserratus_3w	Fucus serratus	Santec	wt	3w	NA	France:Santec	whole sporophyte embryo	pooled male and female	Fs_zygotes_3w_1	RNA-Seq	TRANSCRIPTOMIC	cDNA	paired	ILLUMINA	NextSeq 2000	F. serratus embryos grow highly synchronously and at least 10,000 developing embryos were flash frozen at specific developmental stages. Embryos were grown at 14°C in full-strength NSW supplemented, for one week, with GeO2 (0.4mg/L) to avoid growth of diatoms. Embryos were grown under neutral days conditions (12h/12h d/night cycle). Snap-frozen algae were dry-grinded with a pestle in liquid N2/dr…
SAMN40563465	PRJNA1090323	Fserratus_3w	Fucus serratus	Santec	wt	3w	NA	France:Santec	whole sporophyte embryo	pooled male and female	Fs_zygotes_3w_2	RNA-Seq	TRANSCRIPTOMIC	cDNA	paired	ILLUMINA	NextSeq 2000	F. serratus embryos grow highly synchronously and at least 10,000 developing embryos were flash frozen at specific developmental stages. Embryos were grown at 14°C in full-strength NSW supplemented, for one week, with GeO2 (0.4mg/L) to avoid growth of diatoms. Embryos were grown under neutral days conditions (12h/12h d/night cycle). Snap-frozen algae were dry-grinded with a pestle in liquid N2/dr…
SAMN40563465	PRJNA1090323	Fserratus_3w	Fucus serratus	Santec	wt	3w	NA	France:Santec	whole sporophyte embryo	pooled male and female	Fs_zygotes_3w_3	RNA-Seq	TRANSCRIPTOMIC	cDNA	paired	ILLUMINA	NextSeq 2000	F. serratus embryos grow highly synchronously and at least 10,000 developing embryos were flash frozen at specific developmental stages. Embryos were grown at 14°C in full-strength NSW supplemented, for one week, with GeO2 (0.4mg/L) to avoid growth of diatoms. Embryos were grown under neutral days conditions (12h/12h d/night cycle). Snap-frozen algae were dry-grinded with a pestle in liquid N2/dr…
SAMN40563466	PRJNA1090323	Fserratus_4w	Fucus serratus	Santec	wt	4w	NA	France:Santec	whole sporophyte embryo	pooled male and female	Fs_zygotes_4w_1	RNA-Seq	TRANSCRIPTOMIC	cDNA	paired	ILLUMINA	NextSeq 2000	F. serratus embryos grow highly synchronously and at least 10,000 developing embryos were flash frozen at specific developmental stages. Embryos were grown at 14°C in full-strength NSW supplemented, for one week, with GeO2 (0.4mg/L) to avoid growth of diatoms. Embryos were grown under neutral days conditions (12h/12h d/night cycle). Snap-frozen algae were dry-grinded with a pestle in liquid N2/dr…
SAMN40563466	PRJNA1090323	Fserratus_4w	Fucus serratus	Santec	wt	4w	NA	France:Santec	whole sporophyte embryo	pooled male and female	Fs_zygotes_4w_2	RNA-Seq	TRANSCRIPTOMIC	cDNA	paired	ILLUMINA	NextSeq 2000	F. serratus embryos grow highly synchronously and at least 10,000 developing embryos were flash frozen at specific developmental stages. Embryos were grown at 14°C in full-strength NSW supplemented, for one week, with GeO2 (0.4mg/L) to avoid growth of diatoms. Embryos were grown under neutral days conditions (12h/12h d/night cycle). Snap-frozen algae were dry-grinded with a pestle in liquid N2/dr…
SAMN40563466	PRJNA1090323	Fserratus_4w	Fucus serratus	Santec	wt	4w	NA	France:Santec	whole sporophyte embryo	pooled male and female	Fs_zygotes_4w_3	RNA-Seq	TRANSCRIPTOMIC	cDNA	paired	ILLUMINA	NextSeq 2000	F. serratus embryos grow highly synchronously and at least 10,000 developing embryos were flash frozen at specific developmental stages. Embryos were grown at 14°C in full-strength NSW supplemented, for one week, with GeO2 (0.4mg/L) to avoid growth of diatoms. Embryos were grown under neutral days conditions (12h/12h d/night cycle). Snap-frozen algae were dry-grinded with a pestle in liquid N2/dr…
SAMN40563467	PRJNA1090323	Fserratus_matSP_holdfast_F	Fucus serratus	Santec	wt	NA	mature sporophyte	France:Santec	holdfast of sporophyte	female	Fs_Fwild_matSP_holdfast_1	RNA-Seq	TRANSCRIPTOMIC	cDNA	paired	ILLUMINA	NextSeq 2000	F. serratus adult tissues were quickly brushed and then rinsed with filtered and autoclaved NSW. Each tissue of interest was sliced into 0,5 to 1 cm pieces and transferred into 1,5 mL Low-bind Eppendorf tubes. The tubes were snap frozen in liquid N2 and the stored at -80°C. Snap-frozen algae were dry-grinded with a pestle in liquid N2/dry ice and mixed with 750 mL of freshly prepared RNA-extracti…
SAMN40563467	PRJNA1090323	Fserratus_matSP_holdfast_F	Fucus serratus	Santec	wt	NA	mature sporophyte	France:Santec	holdfast of sporophyte	female	Fs_Fwild_matSP_holdfast_2	RNA-Seq	TRANSCRIPTOMIC	cDNA	paired	ILLUMINA	NextSeq 2000	F. serratus adult tissues were quickly brushed and then rinsed with filtered and autoclaved NSW. Each tissue of interest was sliced into 0,5 to 1 cm pieces and transferred into 1,5 mL Low-bind Eppendorf tubes. The tubes were snap frozen in liquid N2 and the stored at -80°C. Snap-frozen algae were dry-grinded with a pestle in liquid N2/dry ice and mixed with 750 mL of freshly prepared RNA-extracti…
SAMN40563467	PRJNA1090323	Fserratus_matSP_holdfast_F	Fucus serratus	Santec	wt	NA	mature sporophyte	France:Santec	holdfast of sporophyte	female	Fs_Fwild_matSP_holdfast_3	RNA-Seq	TRANSCRIPTOMIC	cDNA	paired	ILLUMINA	NextSeq 2000	F. serratus adult tissues were quickly brushed and then rinsed with filtered and autoclaved NSW. Each tissue of interest was sliced into 0,5 to 1 cm pieces and transferred into 1,5 mL Low-bind Eppendorf tubes. The tubes were snap frozen in liquid N2 and the stored at -80°C. Snap-frozen algae were dry-grinded with a pestle in liquid N2/dry ice and mixed with 750 mL of freshly prepared RNA-extracti…
SAMN40563468	PRJNA1090323	Fserratus_matSP_reptip_F	Fucus serratus	Santec	wt	NA	mature sporophyte	France:Santec	reproductive tip of sporophyte	female	Fs_Fwild_matSP_reptip_1	RNA-Seq	TRANSCRIPTOMIC	cDNA	paired	ILLUMINA	NextSeq 2000	F. serratus adult tissues were quickly brushed and then rinsed with filtered and autoclaved NSW. Each tissue of interest was sliced into 0,5 to 1 cm pieces and transferred into 1,5 mL Low-bind Eppendorf tubes. The tubes were snap frozen in liquid N2 and the stored at -80°C. Snap-frozen algae were dry-grinded with a pestle in liquid N2/dry ice and mixed with 750 mL of freshly prepared RNA-extracti…
SAMN40563468	PRJNA1090323	Fserratus_matSP_reptip_F	Fucus serratus	Santec	wt	NA	mature sporophyte	France:Santec	reproductive tip of sporophyte	female	Fs_Fwild_matSP_reptip_2	RNA-Seq	TRANSCRIPTOMIC	cDNA	paired	ILLUMINA	NextSeq 2000	F. serratus adult tissues were quickly brushed and then rinsed with filtered and autoclaved NSW. Each tissue of interest was sliced into 0,5 to 1 cm pieces and transferred into 1,5 mL Low-bind Eppendorf tubes. The tubes were snap frozen in liquid N2 and the stored at -80°C. Snap-frozen algae were dry-grinded with a pestle in liquid N2/dry ice and mixed with 750 mL of freshly prepared RNA-extracti…
SAMN40563468	PRJNA1090323	Fserratus_matSP_reptip_F	Fucus serratus	Santec	wt	NA	mature sporophyte	France:Santec	reproductive tip of sporophyte	female	Fs_Fwild_matSP_reptip_3	RNA-Seq	TRANSCRIPTOMIC	cDNA	paired	ILLUMINA	NextSeq 2000	F. serratus adult tissues were quickly brushed and then rinsed with filtered and autoclaved NSW. Each tissue of interest was sliced into 0,5 to 1 cm pieces and transferred into 1,5 mL Low-bind Eppendorf tubes. The tubes were snap frozen in liquid N2 and the stored at -80°C. Snap-frozen algae were dry-grinded with a pestle in liquid N2/dry ice and mixed with 750 mL of freshly prepared RNA-extracti…
SAMN40563469	PRJNA1090323	Fserratus_matSP_stipe_F	Fucus serratus	Santec	wt	NA	mature sporophyte	France:Santec	stipe of sporophyte	female	Fs_Fwild_matSP_stipe_1	RNA-Seq	TRANSCRIPTOMIC	cDNA	paired	ILLUMINA	NextSeq 2000	F. serratus adult tissues were quickly brushed and then rinsed with filtered and autoclaved NSW. Each tissue of interest was sliced into 0,5 to 1 cm pieces and transferred into 1,5 mL Low-bind Eppendorf tubes. The tubes were snap frozen in liquid N2 and the stored at -80°C. Snap-frozen algae were dry-grinded with a pestle in liquid N2/dry ice and mixed with 750 mL of freshly prepared RNA-extracti…
SAMN40563469	PRJNA1090323	Fserratus_matSP_stipe_F	Fucus serratus	Santec	wt	NA	mature sporophyte	France:Santec	stipe of sporophyte	female	Fs_Fwild_matSP_stipe_2	RNA-Seq	TRANSCRIPTOMIC	cDNA	paired	ILLUMINA	NextSeq 2000	F. serratus adult tissues were quickly brushed and then rinsed with filtered and autoclaved NSW. Each tissue of interest was sliced into 0,5 to 1 cm pieces and transferred into 1,5 mL Low-bind Eppendorf tubes. The tubes were snap frozen in liquid N2 and the stored at -80°C. Snap-frozen algae were dry-grinded with a pestle in liquid N2/dry ice and mixed with 750 mL of freshly prepared RNA-extracti…
SAMN40563469	PRJNA1090323	Fserratus_matSP_stipe_F	Fucus serratus	Santec	wt	NA	mature sporophyte	France:Santec	stipe of sporophyte	female	Fs_Fwild_matSP_stipe_3	RNA-Seq	TRANSCRIPTOMIC	cDNA	paired	ILLUMINA	NextSeq 2000	F. serratus adult tissues were quickly brushed and then rinsed with filtered and autoclaved NSW. Each tissue of interest was sliced into 0,5 to 1 cm pieces and transferred into 1,5 mL Low-bind Eppendorf tubes. The tubes were snap frozen in liquid N2 and the stored at -80°C. Snap-frozen algae were dry-grinded with a pestle in liquid N2/dry ice and mixed with 750 mL of freshly prepared RNA-extracti…
SAMN40563470	PRJNA1090323	Fserratus_matSP_vegtip_F	Fucus serratus	Santec	wt	NA	mature sporophyte	France:Santec	vegetative tip of sporophyte	female	Fs_Fwild_matSP_vegtip_1	RNA-Seq	TRANSCRIPTOMIC	cDNA	paired	ILLUMINA	NextSeq 2000	F. serratus adult tissues were quickly brushed and then rinsed with filtered and autoclaved NSW. Each tissue of interest was sliced into 0,5 to 1 cm pieces and transferred into 1,5 mL Low-bind Eppendorf tubes. The tubes were snap frozen in liquid N2 and the stored at -80°C. Snap-frozen algae were dry-grinded with a pestle in liquid N2/dry ice and mixed with 750 mL of freshly prepared RNA-extracti…
SAMN40563470	PRJNA1090323	Fserratus_matSP_vegtip_F	Fucus serratus	Santec	wt	NA	mature sporophyte	France:Santec	vegetative tip of sporophyte	female	Fs_Fwild_matSP_vegtip_2	RNA-Seq	TRANSCRIPTOMIC	cDNA	paired	ILLUMINA	NextSeq 2000	F. serratus adult tissues were quickly brushed and then rinsed with filtered and autoclaved NSW. Each tissue of interest was sliced into 0,5 to 1 cm pieces and transferred into 1,5 mL Low-bind Eppendorf tubes. The tubes were snap frozen in liquid N2 and the stored at -80°C. Snap-frozen algae were dry-grinded with a pestle in liquid N2/dry ice and mixed with 750 mL of freshly prepared RNA-extracti…
SAMN40563470	PRJNA1090323	Fserratus_matSP_vegtip_F	Fucus serratus	Santec	wt	NA	mature sporophyte	France:Santec	vegetative tip of sporophyte	female	Fs_Fwild_matSP_vegtip_3	RNA-Seq	TRANSCRIPTOMIC	cDNA	paired	ILLUMINA	NextSeq 2000	F. serratus adult tissues were quickly brushed and then rinsed with filtered and autoclaved NSW. Each tissue of interest was sliced into 0,5 to 1 cm pieces and transferred into 1,5 mL Low-bind Eppendorf tubes. The tubes were snap frozen in liquid N2 and the stored at -80°C. Snap-frozen algae were dry-grinded with a pestle in liquid N2/dry ice and mixed with 750 mL of freshly prepared RNA-extracti…
SAMN40563471	PRJNA1090323	Fserratus_matSP_holdfast_M	Fucus serratus	Santec	wt	NA	mature sporophyte	France:Santec	holdfast of sporophyte	male	Fs_Mwild_matSP_holdfast_1	RNA-Seq	TRANSCRIPTOMIC	cDNA	paired	ILLUMINA	NextSeq 2000	F. serratus adult tissues were quickly brushed and then rinsed with filtered and autoclaved NSW. Each tissue of interest was sliced into 0,5 to 1 cm pieces and transferred into 1,5 mL Low-bind Eppendorf tubes. The tubes were snap frozen in liquid N2 and the stored at -80°C. Snap-frozen algae were dry-grinded with a pestle in liquid N2/dry ice and mixed with 750 mL of freshly prepared RNA-extracti…
SAMN40563471	PRJNA1090323	Fserratus_matSP_holdfast_M	Fucus serratus	Santec	wt	NA	mature sporophyte	France:Santec	holdfast of sporophyte	male	Fs_Mwild_matSP_holdfast_2	RNA-Seq	TRANSCRIPTOMIC	cDNA	paired	ILLUMINA	NextSeq 2000	F. serratus adult tissues were quickly brushed and then rinsed with filtered and autoclaved NSW. Each tissue of interest was sliced into 0,5 to 1 cm pieces and transferred into 1,5 mL Low-bind Eppendorf tubes. The tubes were snap frozen in liquid N2 and the stored at -80°C. Snap-frozen algae were dry-grinded with a pestle in liquid N2/dry ice and mixed with 750 mL of freshly prepared RNA-extracti…
SAMN40563471	PRJNA1090323	Fserratus_matSP_holdfast_M	Fucus serratus	Santec	wt	NA	mature sporophyte	France:Santec	holdfast of sporophyte	male	Fs_Mwild_matSP_holdfast_3	RNA-Seq	TRANSCRIPTOMIC	cDNA	paired	ILLUMINA	NextSeq 2000	F. serratus adult tissues were quickly brushed and then rinsed with filtered and autoclaved NSW. Each tissue of interest was sliced into 0,5 to 1 cm pieces and transferred into 1,5 mL Low-bind Eppendorf tubes. The tubes were snap frozen in liquid N2 and the stored at -80°C. Snap-frozen algae were dry-grinded with a pestle in liquid N2/dry ice and mixed with 750 mL of freshly prepared RNA-extracti…
SAMN40563472	PRJNA1090323	Fserratus_matSP_reptip_M	Fucus serratus	Santec	wt	NA	mature sporophyte	France:Santec	reproductive tip of sporophyte	male	Fs_Mwild_matSP_reptip_1	RNA-Seq	TRANSCRIPTOMIC	cDNA	paired	ILLUMINA	NextSeq 2000	F. serratus adult tissues were quickly brushed and then rinsed with filtered and autoclaved NSW. Each tissue of interest was sliced into 0,5 to 1 cm pieces and transferred into 1,5 mL Low-bind Eppendorf tubes. The tubes were snap frozen in liquid N2 and the stored at -80°C. Snap-frozen algae were dry-grinded with a pestle in liquid N2/dry ice and mixed with 750 mL of freshly prepared RNA-extracti…
SAMN40563472	PRJNA1090323	Fserratus_matSP_reptip_M	Fucus serratus	Santec	wt	NA	mature sporophyte	France:Santec	reproductive tip of sporophyte	male	Fs_Mwild_matSP_reptip_2	RNA-Seq	TRANSCRIPTOMIC	cDNA	paired	ILLUMINA	NextSeq 2000	F. serratus adult tissues were quickly brushed and then rinsed with filtered and autoclaved NSW. Each tissue of interest was sliced into 0,5 to 1 cm pieces and transferred into 1,5 mL Low-bind Eppendorf tubes. The tubes were snap frozen in liquid N2 and the stored at -80°C. Snap-frozen algae were dry-grinded with a pestle in liquid N2/dry ice and mixed with 750 mL of freshly prepared RNA-extracti…
SAMN40563472	PRJNA1090323	Fserratus_matSP_reptip_M	Fucus serratus	Santec	wt	NA	mature sporophyte	France:Santec	reproductive tip of sporophyte	male	Fs_Mwild_matSP_reptip_3	RNA-Seq	TRANSCRIPTOMIC	cDNA	paired	ILLUMINA	NextSeq 2000	F. serratus adult tissues were quickly brushed and then rinsed with filtered and autoclaved NSW. Each tissue of interest was sliced into 0,5 to 1 cm pieces and transferred into 1,5 mL Low-bind Eppendorf tubes. The tubes were snap frozen in liquid N2 and the stored at -80°C. Snap-frozen algae were dry-grinded with a pestle in liquid N2/dry ice and mixed with 750 mL of freshly prepared RNA-extracti…
SAMN40563473	PRJNA1090323	Fserratus_matSP_stipe_M	Fucus serratus	Santec	wt	NA	mature sporophyte	France:Santec	stipe of sporophyte	male	Fs_Mwild_matSP_stipe_1	RNA-Seq	TRANSCRIPTOMIC	cDNA	paired	ILLUMINA	NextSeq 2000	F. serratus adult tissues were quickly brushed and then rinsed with filtered and autoclaved NSW. Each tissue of interest was sliced into 0,5 to 1 cm pieces and transferred into 1,5 mL Low-bind Eppendorf tubes. The tubes were snap frozen in liquid N2 and the stored at -80°C. Snap-frozen algae were dry-grinded with a pestle in liquid N2/dry ice and mixed with 750 mL of freshly prepared RNA-extracti…
SAMN40563473	PRJNA1090323	Fserratus_matSP_stipe_M	Fucus serratus	Santec	wt	NA	mature sporophyte	France:Santec	stipe of sporophyte	male	Fs_Mwild_matSP_stipe_2	RNA-Seq	TRANSCRIPTOMIC	cDNA	paired	ILLUMINA	NextSeq 2000	F. serratus adult tissues were quickly brushed and then rinsed with filtered and autoclaved NSW. Each tissue of interest was sliced into 0,5 to 1 cm pieces and transferred into 1,5 mL Low-bind Eppendorf tubes. The tubes were snap frozen in liquid N2 and the stored at -80°C. Snap-frozen algae were dry-grinded with a pestle in liquid N2/dry ice and mixed with 750 mL of freshly prepared RNA-extracti…
SAMN40563473	PRJNA1090323	Fserratus_matSP_stipe_M	Fucus serratus	Santec	wt	NA	mature sporophyte	France:Santec	stipe of sporophyte	male	Fs_Mwild_matSP_stipe_3	RNA-Seq	TRANSCRIPTOMIC	cDNA	paired	ILLUMINA	NextSeq 2000	F. serratus adult tissues were quickly brushed and then rinsed with filtered and autoclaved NSW. Each tissue of interest was sliced into 0,5 to 1 cm pieces and transferred into 1,5 mL Low-bind Eppendorf tubes. The tubes were snap frozen in liquid N2 and the stored at -80°C. Snap-frozen algae were dry-grinded with a pestle in liquid N2/dry ice and mixed with 750 mL of freshly prepared RNA-extracti…
SAMN40563474	PRJNA1090323	Fserratus_matSP_vegtip_M	Fucus serratus	Santec	wt	NA	mature sporophyte	France:Santec	vegetative tip of sporophyte	male	Fs_Mwild_matSP_vegtip_1	RNA-Seq	TRANSCRIPTOMIC	cDNA	paired	ILLUMINA	NextSeq 2000	F. serratus adult tissues were quickly brushed and then rinsed with filtered and autoclaved NSW. Each tissue of interest was sliced into 0,5 to 1 cm pieces and transferred into 1,5 mL Low-bind Eppendorf tubes. The tubes were snap frozen in liquid N2 and the stored at -80°C. Snap-frozen algae were dry-grinded with a pestle in liquid N2/dry ice and mixed with 750 mL of freshly prepared RNA-extracti…
SAMN40563474	PRJNA1090323	Fserratus_matSP_vegtip_M	Fucus serratus	Santec	wt	NA	mature sporophyte	France:Santec	vegetative tip of sporophyte	male	Fs_Mwild_matSP_vegtip_2	RNA-Seq	TRANSCRIPTOMIC	cDNA	paired	ILLUMINA	NextSeq 2000	F. serratus adult tissues were quickly brushed and then rinsed with filtered and autoclaved NSW. Each tissue of interest was sliced into 0,5 to 1 cm pieces and transferred into 1,5 mL Low-bind Eppendorf tubes. The tubes were snap frozen in liquid N2 and the stored at -80°C. Snap-frozen algae were dry-grinded with a pestle in liquid N2/dry ice and mixed with 750 mL of freshly prepared RNA-extracti…
SAMN40563474	PRJNA1090323	Fserratus_matSP_vegtip_M	Fucus serratus	Santec	wt	NA	mature sporophyte	France:Santec	vegetative tip of sporophyte	male	Fs_Mwild_matSP_vegtip_3	RNA-Seq	TRANSCRIPTOMIC	cDNA	paired	ILLUMINA	NextSeq 2000	F. serratus adult tissues were quickly brushed and then rinsed with filtered and autoclaved NSW. Each tissue of interest was sliced into 0,5 to 1 cm pieces and transferred into 1,5 mL Low-bind Eppendorf tubes. The tubes were snap frozen in liquid N2 and the stored at -80°C. Snap-frozen algae were dry-grinded with a pestle in liquid N2/dry ice and mixed with 750 mL of freshly prepared RNA-extracti…
SAMN43458539	PRJNA1090323	Ldigitata_immGA_F	Laminaria digitata	LdigMOLf	NA	NA	immature gametophyte	missing:lab stock	whole gametophyte	female	Ld_F_immGA_1	RNA-Seq	TRANSCRIPTOMIC	cDNA	paired	ILLUMINA	NextSeq 2000	Gametophytes were grown vegetatively in 50% Provasoli-enriched seawater with iodine enrichment (PESI; Starr and Zeikus, 1987; Tatewaki, 1966) at 14°C under red light in a 14:10 h L:D cycle. To induce maturity, gametophyte tufts were carefully ground using a mortar and pestle and the gametophyte fragments were sown at low density (ca. 500 gametophytes cm-2). Cultures were then transferred to 12°C …
SAMN43458539	PRJNA1090323	Ldigitata_immGA_F	Laminaria digitata	LdigMOLf	NA	NA	immature gametophyte	missing:lab stock	whole gametophyte	female	Ld_F_immGA_2	RNA-Seq	TRANSCRIPTOMIC	cDNA	paired	ILLUMINA	NextSeq 2000	Gametophytes were grown vegetatively in 50% Provasoli-enriched seawater with iodine enrichment (PESI; Starr and Zeikus, 1987; Tatewaki, 1966) at 14°C under red light in a 14:10 h L:D cycle. To induce maturity, gametophyte tufts were carefully ground using a mortar and pestle and the gametophyte fragments were sown at low density (ca. 500 gametophytes cm-2). Cultures were then transferred to 12°C …
SAMN43458539	PRJNA1090323	Ldigitata_immGA_F	Laminaria digitata	LdigMOLf	NA	NA	immature gametophyte	missing:lab stock	whole gametophyte	female	Ld_F_immGA_3	RNA-Seq	TRANSCRIPTOMIC	cDNA	paired	ILLUMINA	NextSeq 2000	Gametophytes were grown vegetatively in 50% Provasoli-enriched seawater with iodine enrichment (PESI; Starr and Zeikus, 1987; Tatewaki, 1966) at 14°C under red light in a 14:10 h L:D cycle. To induce maturity, gametophyte tufts were carefully ground using a mortar and pestle and the gametophyte fragments were sown at low density (ca. 500 gametophytes cm-2). Cultures were then transferred to 12°C …
SAMN43458540	PRJNA1090323	Ldigitata_matGA_F	Laminaria digitata	LdigMOLf	NA	NA	mature gametophyte	missing:lab stock	whole gametophyte	female	Ld_F_matGA_1	RNA-Seq	TRANSCRIPTOMIC	cDNA	paired	ILLUMINA	NextSeq 2000	Gametophytes were grown vegetatively in 50% Provasoli-enriched seawater with iodine enrichment (PESI; Starr and Zeikus, 1987; Tatewaki, 1966) at 14°C under red light in a 14:10 h L:D cycle. To induce maturity, gametophyte tufts were carefully ground using a mortar and pestle and the gametophyte fragments were sown at low density (ca. 500 gametophytes cm-2). Cultures were then transferred to 12°C …
SAMN43458540	PRJNA1090323	Ldigitata_matGA_F	Laminaria digitata	LdigMOLf	NA	NA	mature gametophyte	missing:lab stock	whole gametophyte	female	Ld_F_matGA_2	RNA-Seq	TRANSCRIPTOMIC	cDNA	paired	ILLUMINA	NextSeq 2000	Gametophytes were grown vegetatively in 50% Provasoli-enriched seawater with iodine enrichment (PESI; Starr and Zeikus, 1987; Tatewaki, 1966) at 14°C under red light in a 14:10 h L:D cycle. To induce maturity, gametophyte tufts were carefully ground using a mortar and pestle and the gametophyte fragments were sown at low density (ca. 500 gametophytes cm-2). Cultures were then transferred to 12°C …
SAMN43458540	PRJNA1090323	Ldigitata_matGA_F	Laminaria digitata	LdigMOLf	NA	NA	mature gametophyte	missing:lab stock	whole gametophyte	female	Ld_F_matGA_3	RNA-Seq	TRANSCRIPTOMIC	cDNA	paired	ILLUMINA	NextSeq 2000	Gametophytes were grown vegetatively in 50% Provasoli-enriched seawater with iodine enrichment (PESI; Starr and Zeikus, 1987; Tatewaki, 1966) at 14°C under red light in a 14:10 h L:D cycle. To induce maturity, gametophyte tufts were carefully ground using a mortar and pestle and the gametophyte fragments were sown at low density (ca. 500 gametophytes cm-2). Cultures were then transferred to 12°C …
SAMN43458540	PRJNA1090323	Ldigitata_matGA_F	Laminaria digitata	LdigMOLf	NA	NA	mature gametophyte	missing:lab stock	whole gametophyte	female	Ld_F_matGA_4	RNA-Seq	TRANSCRIPTOMIC	cDNA	paired	ILLUMINA	NextSeq 2000	Gametophytes were grown vegetatively in 50% Provasoli-enriched seawater with iodine enrichment (PESI; Starr and Zeikus, 1987; Tatewaki, 1966) at 14°C under red light in a 14:10 h L:D cycle. To induce maturity, gametophyte tufts were carefully ground using a mortar and pestle and the gametophyte fragments were sown at low density (ca. 500 gametophytes cm-2). Cultures were then transferred to 12°C …
SAMN43458541	PRJNA1090323	Ldigitata_earlySP	Laminaria digitata	cross LdigMOLf x LdigMOLm	NA	1to4d (cross unsynchronised)	NA	missing:lab stock	whole sporophyte embryo	asexual	Ld_earlySP_low_1	RNA-Seq	TRANSCRIPTOMIC	cDNA	paired	ILLUMINA	NextSeq 2000	To obtain sporophytes, gametophytes were grown vegetatively in 50% Provasoli-enriched seawater with iodine enrichment (PESI; Starr and Zeikus, 1987; Tatewaki, 1966) at 14°C under red light in a 14:10 h L:D cycle. To induce fertility, gametophyte tufts were carefully ground using a mortar and pestle and the gametophyte fragments were sown at low density (ca. 500 gametophytes cm-2). Gametophyte mat…
SAMN43458541	PRJNA1090323	Ldigitata_earlySP	Laminaria digitata	cross LdigMOLf x LdigMOLm	NA	1to4d (cross unsynchronised)	NA	missing:lab stock	whole sporophyte embryo	asexual	Ld_earlySP_low_2	RNA-Seq	TRANSCRIPTOMIC	cDNA	paired	ILLUMINA	NextSeq 2000	To obtain sporophytes, gametophytes were grown vegetatively in 50% Provasoli-enriched seawater with iodine enrichment (PESI; Starr and Zeikus, 1987; Tatewaki, 1966) at 14°C under red light in a 14:10 h L:D cycle. To induce fertility, gametophyte tufts were carefully ground using a mortar and pestle and the gametophyte fragments were sown at low density (ca. 500 gametophytes cm-2). Gametophyte mat…
SAMN43458541	PRJNA1090323	Ldigitata_earlySP	Laminaria digitata	cross LdigMOLf x LdigMOLm	NA	1to4d (cross unsynchronised)	NA	missing:lab stock	whole sporophyte embryo	asexual	Ld_earlySP_low_3	RNA-Seq	TRANSCRIPTOMIC	cDNA	paired	ILLUMINA	NextSeq 2000	To obtain sporophytes, gametophytes were grown vegetatively in 50% Provasoli-enriched seawater with iodine enrichment (PESI; Starr and Zeikus, 1987; Tatewaki, 1966) at 14°C under red light in a 14:10 h L:D cycle. To induce fertility, gametophyte tufts were carefully ground using a mortar and pestle and the gametophyte fragments were sown at low density (ca. 500 gametophytes cm-2). Gametophyte mat…
SAMN43458542	PRJNA1090323	Ldigitata_4wSP	Laminaria digitata	cross LdigMOLf x LdigMOLm	NA	4w	NA	missing:lab stock	whole sporophyte embryo	asexual	Ld_4wSP_1	RNA-Seq	TRANSCRIPTOMIC	cDNA	paired	ILLUMINA	NextSeq 2000	To obtain sporophytes, gametophytes were grown vegetatively in 50% Provasoli-enriched seawater with iodine enrichment (PESI; Starr and Zeikus, 1987; Tatewaki, 1966) at 14°C under red light in a 14:10 h L:D cycle. To induce fertility, gametophyte tufts were carefully ground using a mortar and pestle and the gametophyte fragments were sown at low density (ca. 500 gametophytes cm-2). Gametophyte mat…
SAMN43458542	PRJNA1090323	Ldigitata_4wSP	Laminaria digitata	cross LdigMOLf x LdigMOLm	NA	4w	NA	missing:lab stock	whole sporophyte embryo	asexual	Ld_4wSP_2	RNA-Seq	TRANSCRIPTOMIC	cDNA	paired	ILLUMINA	NextSeq 2000	To obtain sporophytes, gametophytes were grown vegetatively in 50% Provasoli-enriched seawater with iodine enrichment (PESI; Starr and Zeikus, 1987; Tatewaki, 1966) at 14°C under red light in a 14:10 h L:D cycle. To induce fertility, gametophyte tufts were carefully ground using a mortar and pestle and the gametophyte fragments were sown at low density (ca. 500 gametophytes cm-2). Gametophyte mat…
SAMN43458542	PRJNA1090323	Ldigitata_4wSP	Laminaria digitata	cross LdigMOLf x LdigMOLm	NA	4w	NA	missing:lab stock	whole sporophyte embryo	asexual	Ld_4wSP_3	RNA-Seq	TRANSCRIPTOMIC	cDNA	paired	ILLUMINA	NextSeq 2000	To obtain sporophytes, gametophytes were grown vegetatively in 50% Provasoli-enriched seawater with iodine enrichment (PESI; Starr and Zeikus, 1987; Tatewaki, 1966) at 14°C under red light in a 14:10 h L:D cycle. To induce fertility, gametophyte tufts were carefully ground using a mortar and pestle and the gametophyte fragments were sown at low density (ca. 500 gametophytes cm-2). Gametophyte mat…
SAMN43458543	PRJNA1090323	Ldigitata_matSP_vegfrond	Laminaria digitata	Perharidy	wt	NA	mature sporophyte	France:Perharidy	vegetative frond of sporophyte	asexual	Ld_wild_matSP_vegfrond_1	RNA-Seq	TRANSCRIPTOMIC	cDNA	paired	ILLUMINA	NextSeq 2000	L. digitata adult tissues were quickly brushed and then rinsed with filtered and autoclaved NSW. Each tissue of interest was sliced into 0,5 to 1 cm pieces and transferred into 1,5 mL Low-bind Eppendorf tubes. The tubes were snap frozen in liquid N2 and the stored at -80°C. Snap-frozen algae were dry-grinded with a pestle in liquid N2/dry ice and mixed with 750 mL of freshly prepared RNA-extracti…
SAMN43458543	PRJNA1090323	Ldigitata_matSP_vegfrond	Laminaria digitata	Perharidy	wt	NA	mature sporophyte	France:Perharidy	vegetative frond of sporophyte	asexual	Ld_wild_matSP_vegfrond_2	RNA-Seq	TRANSCRIPTOMIC	cDNA	paired	ILLUMINA	NextSeq 2000	L. digitata adult tissues were quickly brushed and then rinsed with filtered and autoclaved NSW. Each tissue of interest was sliced into 0,5 to 1 cm pieces and transferred into 1,5 mL Low-bind Eppendorf tubes. The tubes were snap frozen in liquid N2 and the stored at -80°C. Snap-frozen algae were dry-grinded with a pestle in liquid N2/dry ice and mixed with 750 mL of freshly prepared RNA-extracti…
SAMN43458543	PRJNA1090323	Ldigitata_matSP_vegfrond	Laminaria digitata	Perharidy	wt	NA	mature sporophyte	France:Perharidy	vegetative frond of sporophyte	asexual	Ld_wild_matSP_vegfrond_3	RNA-Seq	TRANSCRIPTOMIC	cDNA	paired	ILLUMINA	NextSeq 2000	L. digitata adult tissues were quickly brushed and then rinsed with filtered and autoclaved NSW. Each tissue of interest was sliced into 0,5 to 1 cm pieces and transferred into 1,5 mL Low-bind Eppendorf tubes. The tubes were snap frozen in liquid N2 and the stored at -80°C. Snap-frozen algae were dry-grinded with a pestle in liquid N2/dry ice and mixed with 750 mL of freshly prepared RNA-extracti…
SAMN43458544	PRJNA1090323	Ldigitata_matSP_sorus	Laminaria digitata	Perharidy	wt	NA	mature sporophyte	France:Perharidy	sorus of sporophyte	asexual	Ld_wild_matSP_sorus_1	RNA-Seq	TRANSCRIPTOMIC	cDNA	paired	ILLUMINA	NextSeq 2000	L. digitata adult tissues were quickly brushed and then rinsed with filtered and autoclaved NSW. Each tissue of interest was sliced into 0,5 to 1 cm pieces and transferred into 1,5 mL Low-bind Eppendorf tubes. The tubes were snap frozen in liquid N2 and the stored at -80°C. Snap-frozen algae were dry-grinded with a pestle in liquid N2/dry ice and mixed with 750 mL of freshly prepared RNA-extracti…
SAMN43458544	PRJNA1090323	Ldigitata_matSP_sorus	Laminaria digitata	Perharidy	wt	NA	mature sporophyte	France:Perharidy	sorus of sporophyte	asexual	Ld_wild_matSP_sorus_2	RNA-Seq	TRANSCRIPTOMIC	cDNA	paired	ILLUMINA	NextSeq 2000	L. digitata adult tissues were quickly brushed and then rinsed with filtered and autoclaved NSW. Each tissue of interest was sliced into 0,5 to 1 cm pieces and transferred into 1,5 mL Low-bind Eppendorf tubes. The tubes were snap frozen in liquid N2 and the stored at -80°C. Snap-frozen algae were dry-grinded with a pestle in liquid N2/dry ice and mixed with 750 mL of freshly prepared RNA-extracti…
SAMN43458544	PRJNA1090323	Ldigitata_matSP_sorus	Laminaria digitata	Perharidy	wt	NA	mature sporophyte	France:Perharidy	sorus of sporophyte	asexual	Ld_wild_matSP_sorus_3	RNA-Seq	TRANSCRIPTOMIC	cDNA	paired	ILLUMINA	NextSeq 2000	L. digitata adult tissues were quickly brushed and then rinsed with filtered and autoclaved NSW. Each tissue of interest was sliced into 0,5 to 1 cm pieces and transferred into 1,5 mL Low-bind Eppendorf tubes. The tubes were snap frozen in liquid N2 and the stored at -80°C. Snap-frozen algae were dry-grinded with a pestle in liquid N2/dry ice and mixed with 750 mL of freshly prepared RNA-extracti…
SAMN19460368	PRJNA733856	Spolyschides_immGA_F	Saccorhiza polyschides	-	-	-	immature gametophyte	-	whole gametophyte	female	Sp_immGA_1	RNA-Seq	TRANSCRIPTOMIC	cDNA	paired	ILLUMINA	NextSeq 2000	For details, see Cossard GG et al., "Selection drives convergent gene expression changes during transitions to co-sexuality in haploid sexual systems.", Nat Ecol Evol, 2022 May;6(5):579-589
SAMN19460369	PRJNA733856	Spolyschides_immGA_F	Saccorhiza polyschides	-	-	-	immature gametophyte	-	whole gametophyte	female	Sp_immGA_2	RNA-Seq	TRANSCRIPTOMIC	cDNA	paired	ILLUMINA	NextSeq 2000	For details, see Cossard GG et al., "Selection drives convergent gene expression changes during transitions to co-sexuality in haploid sexual systems.", Nat Ecol Evol, 2022 May;6(5):579-590
SAMN43458545	PRJNA1090323	Spolyschides_matGA_F	Saccorhiza polyschides	Spol_PH15_016	NA	NA	mature gametophyte	missing:lab stock	whole gametophyte	female	Sp_matGA_low_1	RNA-Seq	TRANSCRIPTOMIC	cDNA	paired	ILLUMINA	NextSeq 2000	Gametophytes were grown vegetatively in 50% Provasoli-enriched seawater with iodine enrichment (PESI; Starr and Zeikus, 1987; Tatewaki, 1966) at 14°C under red light in a 14:10 h L:D cycle. To induce maturity, gametophyte tufts were carefully ground using a mortar and pestle and the gametophyte fragments were sown at low density (ca. 500 gametophytes cm-2). Cultures were then transferred to 12°C …
SAMN43458545	PRJNA1090323	Spolyschides_matGA_F	Saccorhiza polyschides	Spol_PH15_016	NA	NA	mature gametophyte	missing:lab stock	whole gametophyte	female	Sp_matGA_low_2	RNA-Seq	TRANSCRIPTOMIC	cDNA	paired	ILLUMINA	NextSeq 2000	Gametophytes were grown vegetatively in 50% Provasoli-enriched seawater with iodine enrichment (PESI; Starr and Zeikus, 1987; Tatewaki, 1966) at 14°C under red light in a 14:10 h L:D cycle. To induce maturity, gametophyte tufts were carefully ground using a mortar and pestle and the gametophyte fragments were sown at low density (ca. 500 gametophytes cm-2). Cultures were then transferred to 12°C …
SAMN43458545	PRJNA1090323	Spolyschides_matGA_F	Saccorhiza polyschides	Spol_PH15_016	NA	NA	mature gametophyte	missing:lab stock	whole gametophyte	female	Sp_matGA_low_3	RNA-Seq	TRANSCRIPTOMIC	cDNA	paired	ILLUMINA	NextSeq 2000	Gametophytes were grown vegetatively in 50% Provasoli-enriched seawater with iodine enrichment (PESI; Starr and Zeikus, 1987; Tatewaki, 1966) at 14°C under red light in a 14:10 h L:D cycle. To induce maturity, gametophyte tufts were carefully ground using a mortar and pestle and the gametophyte fragments were sown at low density (ca. 500 gametophytes cm-2). Cultures were then transferred to 12°C …
SAMN43458547	PRJNA1090323	Spolyschides_matSP_frondsorus	Saccorhiza polyschides	Perharidy	wt	NA	mature sporophyte	France:Perharidy	frond sorus of sporophyte	asexual	Sp_wild_matSP_frondsorus_1	RNA-Seq	TRANSCRIPTOMIC	cDNA	paired	ILLUMINA	NextSeq 2000	S. polyschides adult tissues were quickly brushed and then rinsed with filtered and autoclaved NSW. Each tissue of interest was sliced into 0,5 to 1 cm pieces and transferred into 1,5 mL Low-bind Eppendorf tubes. The tubes were snap frozen in liquid N2 and the stored at -80°C. Snap-frozen algae were dry-grinded with a pestle in liquid N2/dry ice and mixed with 750 mL of freshly prepared RNA-extra…
SAMN43458547	PRJNA1090323	Spolyschides_matSP_frondsorus	Saccorhiza polyschides	Perharidy	wt	NA	mature sporophyte	France:Perharidy	frond sorus of sporophyte	asexual	Sp_wild_matSP_frondsorus_2	RNA-Seq	TRANSCRIPTOMIC	cDNA	paired	ILLUMINA	NextSeq 2000	S. polyschides adult tissues were quickly brushed and then rinsed with filtered and autoclaved NSW. Each tissue of interest was sliced into 0,5 to 1 cm pieces and transferred into 1,5 mL Low-bind Eppendorf tubes. The tubes were snap frozen in liquid N2 and the stored at -80°C. Snap-frozen algae were dry-grinded with a pestle in liquid N2/dry ice and mixed with 750 mL of freshly prepared RNA-extra…
SAMN43458547	PRJNA1090323	Spolyschides_matSP_frondsorus	Saccorhiza polyschides	Perharidy	wt	NA	mature sporophyte	France:Perharidy	frond sorus of sporophyte	asexual	Sp_wild_matSP_frondsorus_3	RNA-Seq	TRANSCRIPTOMIC	cDNA	paired	ILLUMINA	NextSeq 2000	S. polyschides adult tissues were quickly brushed and then rinsed with filtered and autoclaved NSW. Each tissue of interest was sliced into 0,5 to 1 cm pieces and transferred into 1,5 mL Low-bind Eppendorf tubes. The tubes were snap frozen in liquid N2 and the stored at -80°C. Snap-frozen algae were dry-grinded with a pestle in liquid N2/dry ice and mixed with 750 mL of freshly prepared RNA-extra…
SAMN43458548	PRJNA1090323	Spolyschides_matSP_sporophyllsorus	Saccorhiza polyschides	Perharidy	wt	NA	mature sporophyte	France:Perharidy	sporophyll sorus of sporophyte	asexual	Sp_wild_matSP_sporophyllsorus_1	RNA-Seq	TRANSCRIPTOMIC	cDNA	paired	ILLUMINA	NextSeq 2000	S. polyschides adult tissues were quickly brushed and then rinsed with filtered and autoclaved NSW. Each tissue of interest was sliced into 0,5 to 1 cm pieces and transferred into 1,5 mL Low-bind Eppendorf tubes. The tubes were snap frozen in liquid N2 and the stored at -80°C. Snap-frozen algae were dry-grinded with a pestle in liquid N2/dry ice and mixed with 750 mL of freshly prepared RNA-extra…
SAMN43458548	PRJNA1090323	Spolyschides_matSP_sporophyllsorus	Saccorhiza polyschides	Perharidy	wt	NA	mature sporophyte	France:Perharidy	sporophyll sorus of sporophyte	asexual	Sp_wild_matSP_sporophyllsorus_2	RNA-Seq	TRANSCRIPTOMIC	cDNA	paired	ILLUMINA	NextSeq 2000	S. polyschides adult tissues were quickly brushed and then rinsed with filtered and autoclaved NSW. Each tissue of interest was sliced into 0,5 to 1 cm pieces and transferred into 1,5 mL Low-bind Eppendorf tubes. The tubes were snap frozen in liquid N2 and the stored at -80°C. Snap-frozen algae were dry-grinded with a pestle in liquid N2/dry ice and mixed with 750 mL of freshly prepared RNA-extra…
SAMN43458548	PRJNA1090323	Spolyschides_matSP_sporophyllsorus	Saccorhiza polyschides	Perharidy	wt	NA	mature sporophyte	France:Perharidy	sporophyll sorus of sporophyte	asexual	Sp_wild_matSP_sporophyllsorus_3	RNA-Seq	TRANSCRIPTOMIC	cDNA	paired	ILLUMINA	NextSeq 2000	S. polyschides adult tissues were quickly brushed and then rinsed with filtered and autoclaved NSW. Each tissue of interest was sliced into 0,5 to 1 cm pieces and transferred into 1,5 mL Low-bind Eppendorf tubes. The tubes were snap frozen in liquid N2 and the stored at -80°C. Snap-frozen algae were dry-grinded with a pestle in liquid N2/dry ice and mixed with 750 mL of freshly prepared RNA-extra…
