# Supplementary material for: A transcriptomic hourglass in brown algae
Source: Nature. 2024 Oct 23;635(8037):129–35. doi: 10.1038/s41586-024-08059-8 (PMC11540847; doi:10.1038/s41586-024-08059-8)
Supplement: Supplementary file 1 — Supplementary Tables 1–6 [file 41586_2024_8059_MOESM1_ESM.zip › 2024-03-05051B-s1/SupplementaryTables1-6/TableS2.xlsx]

## Sheet: F_serratus
# Abbreviations: S1 to S5 = embryonic stages 1 to 5; vegtip = vegetative tip tissue; reptip = reproductive tip tissue.
PS (phylostrata)	GeneID	S1	S2	S3	S4	S5	gamete_female	gamete_male	holdfast_female	reptip_female	stipe_female	vegtip_female	holdfast_male	reptip_male	stipe_male	vegtip_male
8	ser_TRINITY_DN1_c2_g2	358.741	368.029	527.168	720.049	640.309	305.572	444.339	451.457	684.828	444.626	712.071	858.803	1028.96	882.547	1012.97
1	ser_TRINITY_DN1_c4_g6	0.298961	2.52072	3.40995	0.25369	0.504463	0	0	0	13.922	0	21.3407	0	14.3035	0	37.7629
2	ser_TRINITY_DN100_c0_g1	1.50009	11.1238	11.4508	4.00456	5.27835	0.034403	83.9036	0.389728	1.65682	0.463999	1.09065	1.35005	7.42636	6.27698	0.928104
1	ser_TRINITY_DN10004_c0_g1	22.2533	19.4625	10.9321	14.0857	14.4565	38.3473	3.17446	13.9102	46.4945	25.9249	26.0656	20.8797	35.8069	23.2431	17.9447
8	ser_TRINITY_DN10005_c0_g1	8.22367	11.709	8.35606	9.57377	12.1316	6.35797	0.265547	5.80414	9.05176	5.59848	8.75121	6.35538	9.40787	8.96476	7.66002
1	ser_TRINITY_DN10006_c0_g1	23.4268	19.2319	19.3817	20.1588	27.9151	21.1085	4.12563	6.65903	13.8984	12.1543	11.8536	4.00791	12.7068	4.81203	5.26966
1	ser_TRINITY_DN10008_c0_g1	10.526	8.98785	8.58072	7.86033	10.4417	6.12973	0.090821	5.1301	7.21504	3.88841	3.75777	4.27371	5.72267	6.04111	3.5182
1	ser_TRINITY_DN10009_c0_g2	1236.1	1674.14	2001.12	3282.1	3983.63	1071.23	212.912	2685.55	3484.01	2709.53	3122.34	1779.82	1444.33	2023.14	2420.78
1	ser_TRINITY_DN10014_c0_g1	0.192817	0	0	0	0	0.436468	18.8469	0	0.121385	0	0	0	18.318	0	0
1	ser_TRINITY_DN10017_c0_g1	17.8621	109.767	13.3581	39.5611	64.0929	6.8247	23.4358	5.00441	4.98097	2.07625	5.20069	2.43066	9.42218	2.78783	6.38941
8	ser_TRINITY_DN10024_c0_g2	4.46171	6.05472	5.81269	7.57561	10.0734	2.71785	0.76191	2.10699	6.6061	2.28524	3.78951	4.03584	11.2818	9.10746	9.05326
5	ser_TRINITY_DN100298_c0_g1	318.493	319.622	192.277	284.439	225.288	706.136	15.4527	420.964	728.117	561.003	747.105	532.249	558.514	492.521	538.198
1	ser_TRINITY_DN10030_c0_g1	92.6139	163.442	41.0042	25.6001	34.209	22.2134	1.94702	9.92545	12.1584	10.4176	9.53054	17.5343	31.6139	15.4872	15.371
1	ser_TRINITY_DN10032_c0_g2	56.4788	44.1087	21.6295	23.2057	23.2716	17.2775	0	9.51113	7.16021	6.98418	6.17568	7.13919	9.32731	5.92269	4.44545
1	ser_TRINITY_DN100337_c0_g6	102.105	180.543	51.3594	69.0997	81.0295	49.2211	0.283547	69.2126	53.0897	92.2168	55.0988	61.6339	130.658	103.988	47.4954
1	ser_TRINITY_DN10034_c0_g1	76.3721	86.1478	59.375	94.8027	105.235	83.288	79.3618	84.2822	94.316	69.3828	110.345	76.0178	71.4905	74.5471	73.5796
8	ser_TRINITY_DN10037_c0_g1	13.0559	11.857	8.23525	7.80637	13.1004	22.6434	0.202824	8.37857	9.6898	7.20645	6.91633	15.5818	8.38524	15.3673	7.42429
1	ser_TRINITY_DN10037_c0_g2	132.412	186.256	136.583	133.732	178.268	103.733	65.2266	89.8416	100.393	82.4797	131.233	93.538	106.155	76.2697	161.949
7	ser_TRINITY_DN10037_c0_g3	36.8439	81.5147	18.7485	6.87554	8.47323	1.93592	7.2986	2.56614	1.17213	1.9244	1.80347	2.7088	37.1987	2.16181	3.27908
1	ser_TRINITY_DN10037_c0_g4	57.0639	57.4699	35.5283	41.1316	42.9353	73.7365	0.313776	21.9503	25.1403	18.1182	19.4973	34.0884	17.1369	32.5953	19.8132
8	ser_TRINITY_DN10038_c0_g1	17.0648	22.1423	15.6345	12.5655	11.8982	6.82526	0.387496	3.35087	5.78887	2.54632	5.42176	3.37829	6.91908	4.85257	4.61123
7	ser_TRINITY_DN1004_c0_g1	57.7195	37.798	38.7941	51.5851	51.6934	22.1534	0	11.7131	44.7501	15.4358	42.4456	9.50962	10.7256	13.3858	15.7499
7	ser_TRINITY_DN10045_c0_g1	73.5882	46.3632	20.7587	10.176	11.9355	9.74019	0.411147	8.13945	5.08191	10.3735	5.47403	9.40675	3.86671	8.22451	4.57273
8	ser_TRINITY_DN10049_c0_g1	0.074774	0.0243355	0	0	0	0	5.71563	0	0.02566	0	0	0	31.9247	0	0.1106
4	ser_TRINITY_DN10049_c0_g2	0.120097	0.012992	0	0	0	0	11.2158	0	0.043132	0	0	0	50.4777	0	0.210385
1	ser_TRINITY_DN1005_c0_g1	379.072	519.685	758.823	1302.76	957.473	385.402	63.6948	1157.11	1664.51	1381.93	1655.17	2041.23	1577.36	2041.99	1923.06
8	ser_TRINITY_DN10052_c0_g6	18.5636	57.7678	36.4918	88.9089	197.078	14.6183	40.9518	35.836	20.8254	40.0485	16.8297	34.2167	11.0124	57.3951	12.5153
8	ser_TRINITY_DN10055_c1_g4	9.74491	11.3074	23.4289	27.8726	34.341	0.560878	0	4.29992	1.28856	2.87138	0.737906	5.02999	0.163405	4.5694	0.275109
2	ser_TRINITY_DN1006_c0_g1	15.6788	14.8672	13.0248	10.5912	12.9986	11.2203	0	9.7339	9.19888	11.0269	7.88308	8.03191	15.2679	5.61854	6.20889
8	ser_TRINITY_DN10060_c0_g1	0.317113	1.38392	0.377549	0.121296	0.139912	0.711856	27.6975	0	0.423442	0	0	0	38.235	0	0.243589
7	ser_TRINITY_DN10064_c0_g1	159.055	219.253	264.645	974.253	806.266	158.76	65.0234	427.72	437.353	417.813	315.211	497.29	211.735	421.575	266.082
8	ser_TRINITY_DN10068_c0_g1	9.35071	70.6526	68.9323	29.628	31.2401	22.4954	4.13633	8.93469	44.3363	15.41	78.0567	11.635	17.5739	21.8461	137.175
1	ser_TRINITY_DN100695_c0_g1	3.45277	9.39359	44.6085	7.27725	12.6852	2.42496	0.260854	233.321	18.1856	99.3914	7.38572	205.691	6.93784	28.1764	5.7229
8	ser_TRINITY_DN10078_c0_g1	163.079	283.099	246.332	521.105	1021.29	13.7799	0	762.085	10.0806	596.603	5.50008	396.506	5.48189	475.435	17.8682
1	ser_TRINITY_DN10079_c0_g1	3478.06	3923.91	2106.45	1634.15	1387.06	2665.27	11880	1534.05	974.174	1574.33	1102.81	1429.93	6593.98	1332.96	1425.06
1	ser_TRINITY_DN10082_c0_g2	21.9857	33.7308	45.3942	55.7097	70.8999	21.3216	1.39062	25.5545	20.54	26.1071	25.0115	16.6681	18.3985	26.8444	18.6911
1	ser_TRINITY_DN10088_c0_g1	13.2044	19.1977	13.4407	10.2056	14.2311	8.68231	11.1505	6.48365	7.12381	8.32435	7.86805	6.64286	16.4848	11.7229	6.92102
1	ser_TRINITY_DN100907_c0_g1	157.325	275.582	189.015	160.201	155.635	92.6655	0.641506	129.62	87.7293	83.0758	80.8386	106.742	73.2035	62.1257	202.091
7	ser_TRINITY_DN100907_c0_g2	12.0934	10.2529	3.26398	0.932604	1.17533	2.28475	0.023202	0.392055	1.25037	0.540382	0.472173	0.415614	8.6557	0.498873	0.505359
8	ser_TRINITY_DN10096_c0_g1	19.1764	22.9087	17.1892	15.2805	17.1149	9.01971	0.719974	8.81433	7.07411	11.386	8.02441	18.0655	12.4318	18.1464	7.73517
1	ser_TRINITY_DN10098_c0_g1	73.8641	44.4224	40.3968	46.3502	68.4359	79.1185	56.686	100.948	51.3981	65.0941	34.2485	85.9331	40.1863	45.269	22.6687
1	ser_TRINITY_DN10101_c0_g1	18.739	41.6855	25.0247	15.9583	10.8702	17.0275	2.47499	1.31032	5.18638	1.79322	8.07659	2.19802	8.07042	5.25891	17.2877
1	ser_TRINITY_DN10103_c0_g1	99.1921	140.942	28.1487	13.2823	21.0013	13.2079	0.059388	5.82158	5.15022	2.91961	2.23465	2.29856	44.1955	1.82636	2.59597
7	ser_TRINITY_DN10104_c0_g1	0.294351	0.61089	0.795289	0.114594	0.360659	2.72353	23.0103	0	1.13432	0	3.66963	0	25.1298	0	0.67739
4	ser_TRINITY_DN101045_c0_g1	14.1784	10.7878	9.30594	13.7773	12.3157	19.8078	0	5.07574	10.8026	8.00351	17.6841	10.6351	18.7534	15.9141	13.6919
8	ser_TRINITY_DN10106_c0_g1	18805.7	2508.91	17.0969	0.271122	0.791533	26963.6	0.182356	0.868901	2670.34	1.35905	1.64849	0	0.457528	0	0
1	ser_TRINITY_DN10107_c0_g1	17.374	19.3728	10.6644	9.29332	10.6973	10.1137	0.210127	4.48814	8.05353	6.41425	8.17518	3.68019	7.40846	4.81013	5.80458
8	ser_TRINITY_DN101078_c0_g1	0.614226	1.56252	1.16059	0.80234	1.0287	0.027245	0.55269	0.282482	1.93708	0.320114	0.468217	0.33089	40.43	0.34739	0.251558
1	ser_TRINITY_DN10111_c0_g1	107.963	257.572	127.748	125.817	151.63	51.7124	2.33593	79.6556	74.8597	70.6113	66.9609	71.0115	130.542	85.52	54.1131
6	ser_TRINITY_DN10113_c0_g1	38.4547	43.958	25.4548	25.6998	28.4943	17.1307	10.6578	4.42966	14.6318	5.37169	9.63715	5.53823	29.0293	4.38308	10.575
6	ser_TRINITY_DN10116_c0_g1	224.093	137.026	59.3701	61.1356	82.0416	180.007	3.32872	50.2089	49.1176	26.5887	24.2184	38.8983	37.4273	34.4303	25.0622
1	ser_TRINITY_DN101175_c0_g2	21.0287	37.3193	54.272	44.5544	35.909	20.4114	1.05579	44.1812	48.989	60.5668	59.9296	48.4759	43.9334	92.7551	70.932
7	ser_TRINITY_DN101179_c0_g2	38.0647	46.5618	18.9389	11.5101	9.86854	2.54032	0.369204	0.857553	9.93797	0.122533	5.0084	1.44691	2.92721	2.50133	11.5125
8	ser_TRINITY_DN10118_c0_g1	9.4234	12.7899	9.15095	12.0333	15.526	6.27616	0	5.88821	8.753	5.27667	7.00654	7.95339	3.62086	7.12118	7.21324
8	ser_TRINITY_DN10121_c0_g2	23.8549	35.6423	33.3438	28.1355	24.1463	26.3232	2.13924	6.93446	16.0753	6.83432	13.9714	11.1632	15.2686	13.0991	20.486
1	ser_TRINITY_DN10123_c0_g1	10.5326	10.8779	7.23462	6.53225	5.53045	6.02347	0.159086	2.70999	6.08921	2.1197	4.83537	4.32119	6.56536	5.48982	3.21619
8	ser_TRINITY_DN10125_c0_g1	12.4264	17.344	10.7312	8.54584	8.9168	9.7897	0.352466	1.28007	4.854	1.68495	2.29736	1.69436	12.2953	2.12502	2.52546
7	ser_TRINITY_DN10129_c0_g1	116.119	123.922	89.7113	149.499	210.845	68.8683	2.17794	11.8956	18.9879	8.0094	12.2494	12.1247	13.1588	12.4221	38.7078
8	ser_TRINITY_DN10134_c0_g1	10.9268	11.0603	14.2989	15.0404	15.0683	9.43404	15.1344	3.01168	6.72323	4.68788	5.72967	3.15224	11.358	5.56435	5.45371
7	ser_TRINITY_DN101352_c0_g1	5.40908	0.52625	0.362561	0	0.320005	25.8456	3.08556	0	4.72702	0	1.02556	0	3.76537	0.461578	0
8	ser_TRINITY_DN10138_c0_g1	3.7768	22.1883	79.2675	82.4684	67.9582	54.6363	0	24.7852	116.763	4.05948	27.6929	26.0041	64.3699	21.2404	22.6082
8	ser_TRINITY_DN10138_c1_g1	6.71987	16.207	48.1956	28.1045	17.5414	4.00619	4.57413	10.1974	30.4187	29.692	29.8389	12.9694	31.336	37.2677	22.6758
1	ser_TRINITY_DN10138_c1_g2	22.3652	29.693	26.9563	23.0048	22.0234	15.7334	2.88191	33.4834	21.4819	50.235	32.8765	35.6638	28.615	56.5392	21.5886
8	ser_TRINITY_DN10138_c1_g3	5.45819	5.53754	15.2566	7.86059	7.41198	2.65707	0	2.1623	2.16527	2.43108	1.36631	3.17361	1.94606	2.06642	2.61168
1	ser_TRINITY_DN1014_c0_g1	9.5433	9.20678	4.849	7.52634	8.81617	2.69011	0	34.1795	2.89442	20.3511	3.60374	32.752	3.37397	12.4087	6.31028
8	ser_TRINITY_DN101406_c0_g1	12.5725	19.8344	11.0828	8.89343	11.3292	5.80466	0.052966	6.51243	8.04039	5.72168	9.36545	10.0095	14.8551	11.0137	10.1374
1	ser_TRINITY_DN101406_c0_g2	8.23882	13.3556	5.37295	6.59584	10.955	1.94934	3.60116	1.96105	2.51242	3.09375	4.99877	4.17248	6.24843	8.54709	6.52501
8	ser_TRINITY_DN10143_c0_g1	10.7293	12.2634	5.41031	4.02605	3.6194	5.86799	0	1.29787	2.7371	1.24014	1.45681	1.0548	8.74223	1.92895	1.79406
8	ser_TRINITY_DN10144_c0_g1	6.21807	4.67105	1.48299	5.07444	5.63786	1.97492	0	0.187296	1.61744	0.31319	0.93224	0.369776	1.24271	0.781979	0.358276
8	ser_TRINITY_DN101469_c0_g1	7.35247	26.2183	16.5869	9.74907	10.4765	6.69861	0.033744	2.89242	4.82753	3.76408	5.38479	2.48638	5.98125	5.5251	7.01556
1	ser_TRINITY_DN101532_c0_g1	21.6617	36.063	25.3306	25.972	28.2259	24.4154	8.66566	14.6942	24.5704	22.6222	29.0012	22.7789	53.895	29.5097	32.5473
7	ser_TRINITY_DN10160_c0_g1	39.417	64.4217	31.1311	21.9083	26.3455	27.511	1.08294	11.2139	16.4498	11.3929	16.2164	14.651	41.9521	23.2725	21.9289
8	ser_TRINITY_DN10168_c0_g1	78.737	15.3841	0.224957	0.865679	0.353085	566.107	0	0.123032	81.0969	0	56.4368	0.106142	14.1399	0.095841	12.2995
8	ser_TRINITY_DN10169_c0_g1	12.3324	28.3775	10.1831	8.17947	11.7081	3.0404	12.1481	13.0193	12.6225	10.7425	9.95455	12.4962	30.0284	11.2496	9.19749
8	ser_TRINITY_DN10169_c0_g3	12.5863	19.4697	11.7647	7.39275	17.1047	1.55795	1.87404	9.0618	10.6328	6.66227	11.5561	8.03022	18.2397	15.5696	11.2209
7	ser_TRINITY_DN10169_c0_g6	25.7212	49.9703	54.5575	42.2443	41.9931	31.6506	1.08682	24.3457	40.3676	38.7634	43.3321	27.5528	32.1542	37.7373	34.4329
1	ser_TRINITY_DN10169_c2_g1	66.344	70.9427	51.1753	55.6084	54.3348	28.7722	6.85087	25.6967	31.7729	33.9001	18.6446	28.0913	41.3165	29.0101	22.0784
7	ser_TRINITY_DN101719_c0_g1	70.5524	51.5089	26.0511	45.0131	59.3607	37.7919	3.76506	36.7743	29.2546	13.5639	22.1579	24.02	38.4779	26.5778	19.7808
1	ser_TRINITY_DN10174_c0_g1	9.45336	5.22989	3.6541	4.78798	4.90359	18.6876	0.362426	29.3105	69.7029	30.069	33.2276	14.788	23.1809	35.5332	18.0245
7	ser_TRINITY_DN101743_c0_g1	12.3312	9.24524	4.41983	3.37825	4.16366	2.76415	0	1.97235	4.01574	2.72829	2.90196	3.31404	3.52711	4.91412	4.37941
1	ser_TRINITY_DN101750_c0_g2	18.5171	22.9995	7.04328	10.8134	16.1589	2.83359	0	4.01873	2.2178	2.87115	4.47323	8.31505	0.836922	6.9412	1.59363
8	ser_TRINITY_DN1019_c0_g2	79.3337	101.366	11.1304	3.65797	3.18295	0.902657	0.641308	1.48931	1.0525	1.06496	1.48107	1.63909	14.7673	2.46829	2.12508
8	ser_TRINITY_DN10190_c0_g1	39.8568	54.7638	23.253	12.9086	17.7308	12.4767	1.03006	10.831	11.9616	10.9024	11.1505	9.75166	26.3071	14.0713	13.074
8	ser_TRINITY_DN10191_c0_g1	3.12599	12.8452	33.8684	41.4067	23.0716	24.7164	0.394989	22.8818	71.3816	29.2365	78.574	18.1064	23.3132	29.3823	57.4902
7	ser_TRINITY_DN10196_c0_g1	0	0	0	0	0	0	74.5109	0	0	0	0	0	89.2576	0	0.355969
7	ser_TRINITY_DN1020_c0_g1	37.8823	45.6594	21.6688	15.9185	16.7329	13.636	0.12943	4.90538	11.2932	5.57806	7.30444	6.6405	14.5322	7.44437	10.7364
8	ser_TRINITY_DN10201_c0_g1	0.112465	0	0	0	0	0	22.9647	0.03355	0.028466	0	0	0.034232	14.9937	0	0.059027
1	ser_TRINITY_DN1021_c0_g1	13.9493	12.9748	8.90569	8.66377	10.3307	5.01747	0.581464	5.44795	5.62753	5.31525	5.1448	9.87465	8.17554	11.3235	7.76722
7	ser_TRINITY_DN10212_c0_g1	15.3757	16.1791	27.966	36.6426	56.8461	80.5334	87.1417	41.6912	59.7236	49.2837	63.7473	75.6482	79.9066	95.9204	30.3475
1	ser_TRINITY_DN1022_c1_g1	33.4724	15.9455	13.3375	16.8501	21.6571	5.0566	0.785589	29.5825	6.69961	17.9305	5.97402	52.7679	24.3734	41.6885	13.4516
8	ser_TRINITY_DN1022_c1_g2	2.88522	1.44588	1.37266	0.943637	0.903678	1.1646	0.913929	0.448216	0.711415	0	0.835797	0.817846	19.9977	0.642834	0.213816
1	ser_TRINITY_DN10222_c1_g1	2.32318	2.19963	13.8865	26.837	20.969	3.16663	2.00633	28.6426	49.6637	29.3894	32.8671	18.5502	34.7834	18.9318	26.7503
8	ser_TRINITY_DN102228_c0_g3	83.9253	176.36	111.093	63.4471	107.472	66.4343	23.2773	54.3261	26.1532	38.1752	18.7925	47.0157	47.541	45.641	23.5479
1	ser_TRINITY_DN10233_c0_g1	289.284	369.475	333.345	350.463	416.828	88.1105	0.390237	245.49	311.722	263.221	342.546	228.956	208.288	268.701	424.207
1	ser_TRINITY_DN1024_c0_g2	18.231	41.4292	16.0105	12.9935	15.6091	2.40738	0	2.03864	4.42168	5.84382	4.23111	2.06524	7.01632	5.772	6.16211
8	ser_TRINITY_DN10244_c0_g2	193.223	191.331	49.2092	57.3399	81.5645	21.4587	0.27683	41.2869	19.2591	37.1935	24.261	40.3659	17.3003	46.2325	18.7445
8	ser_TRINITY_DN10244_c0_g3	12.6772	11.2108	7.35757	7.10201	9.60151	3.39824	15.3448	5.18991	5.85379	4.86762	6.10826	3.85626	19.1044	6.1105	4.51306
8	ser_TRINITY_DN10244_c7_g2	0.708214	2.71597	2.90049	1.83328	1.85948	0.461529	0	6.38253	0.465559	4.15758	3.60387	5.00506	10.23	4.40242	3.63459
8	ser_TRINITY_DN10247_c0_g3	0.75039	2.55246	3.71718	13.5884	7.7961	3.92339	12.9329	13.646	49.1214	54.9788	41.6663	25.3116	42.0669	47.6123	39.5437
8	ser_TRINITY_DN10250_c0_g1	26.1911	38.5754	24.1075	33.3794	50.0764	51.8888	5.64719	28.0971	46.0855	37.9117	80.4529	37.0768	46.839	88.9668	34.7896
8	ser_TRINITY_DN102566_c0_g1	46.3374	56.9578	30.879	21.4835	39.8535	6.85002	0.681368	12.6871	9.95165	11.3541	11.9863	15.73	28.0579	24.1591	11.9396
8	ser_TRINITY_DN1026_c0_g1	5.28871	3.70186	6.30315	7.9479	8.00359	34.7008	0.296559	6.01206	12.3724	5.40383	17.9717	10.5753	7.97942	8.60585	6.9723
7	ser_TRINITY_DN10266_c0_g2	30.7357	23.6809	8.23376	9.82084	7.84898	2.86598	0.186928	10.8544	23.7499	23.0155	27.9135	18.0538	19.9507	32.7016	24.6888
8	ser_TRINITY_DN1027_c0_g1	61.1151	58.5966	50.0386	58.5442	75.5293	6.88877	0.351659	11.5505	9.6206	7.94224	10.0676	11.4105	9.44886	10.5433	12.5232
1	ser_TRINITY_DN10270_c0_g2	20.7275	28.0952	26.6549	14.7284	22.7846	12.805	0.024163	10.7976	10.6951	10.3234	11.5288	14.3511	10.9659	17.1322	14.747
7	ser_TRINITY_DN102704_c0_g1	86.8813	64.7567	25.4222	13.6475	30.4474	97.0691	6.53801	22.4459	131.159	15.5672	48.7549	21.3478	25.8182	31.5136	30.8833
8	ser_TRINITY_DN10272_c0_g1	3.68586	6.8854	3.03323	1.54627	1.60232	8.07148	0	1.68962	3.36378	2.52748	0.571953	0.920407	13.3295	1.17021	1.06591
7	ser_TRINITY_DN102746_c0_g1	25.0836	42.7818	8.72168	4.31933	9.21208	1.83653	0.041294	2.32924	6.74738	4.89033	7.79782	3.60896	14.2491	9.90231	11.2152
8	ser_TRINITY_DN10277_c0_g1	29.1757	41.5922	16.6944	18.0414	24.6984	24.3414	32.2296	12.1794	17.7442	12.4837	23.0774	10.5781	26.2371	15.3284	15.4219
7	ser_TRINITY_DN10283_c0_g1	54.0955	8.49512	10.5472	22.3348	39.3962	281.173	0	3.59177	43.1333	4.8499	2.89123	5.91385	2.97314	2.18902	3.76514
8	ser_TRINITY_DN10288_c0_g2	9.37954	6.13573	1.57066	0	0.594062	21.0936	0	0	2.69127	0	1.96506	0	5.88798	0	0.563805
1	ser_TRINITY_DN10289_c0_g1	17.5362	13.4048	14.9267	17.1766	20.9163	7.13474	1.90332	9.07248	11.5812	13.2036	11.5569	9.80534	10.4189	15.3293	10.1387
7	ser_TRINITY_DN10292_c0_g1	539.929	402.695	84.2673	40.0784	23.668	0.456343	0.075892	0	5.24152	0	5.646	0.040219	4.25244	0	31.3394
7	ser_TRINITY_DN10292_c0_g3	31.5186	30.0566	56.3297	37.4421	44.0929	14.2677	0.185855	47.0846	24.99	29.781	30.3588	38.4033	23.7394	54.9186	38.4248
8	ser_TRINITY_DN10295_c0_g1	16.3602	99.3773	62.0967	25.4987	17.0018	60.402	0	4.86038	30.2444	7.01919	13.7062	2.56858	11.6235	4.71114	13.9679
1	ser_TRINITY_DN102983_c0_g1	0.423998	0	0	0	0	2.32921	55.8202	0	0	0	0	0	121.51	0	0.985959
8	ser_TRINITY_DN103_c0_g2	263.398	167.857	204.121	288.622	392.68	209.623	466.481	136.374	186.811	130.236	158.36	96.8736	124.724	102.864	192.86
1	ser_TRINITY_DN10309_c0_g3	1323.16	740.897	949.079	244.045	252.985	1245.03	40.0129	43.6015	183.513	36.81	295.172	16.2763	103.385	16.741	813.029
1	ser_TRINITY_DN1031_c0_g1	51.609	52.9779	97.0171	124.796	111.43	38.3282	0.488671	7.54073	18.2561	9.29982	18.2814	8.38421	12.4049	9.52836	19.1129
8	ser_TRINITY_DN10311_c0_g1	0.809313	0.526967	0.972729	0.866993	0.662522	4.3178	0	3.82329	4.67977	6.64279	0.659355	3.88998	0.378052	2.3925	1.26435
8	ser_TRINITY_DN103124_c1_g1	13.9087	20.018	3.87001	5.1739	10.6856	10.8072	2.6897	2.9849	10.6381	3.25887	3.72144	4.29374	5.71645	5.02386	1.66946
7	ser_TRINITY_DN10314_c0_g1	5.19484	18.8036	25.4825	17.6631	15.3864	18.8851	0	6.85285	14.9329	10.7553	15.4039	8.08115	10.6761	11.8103	17.2296
1	ser_TRINITY_DN10319_c0_g1	24.1573	45.6927	56.6764	51.3148	42.6264	22.7917	41.9734	4.49332	22.003	7.67946	26.626	9.07036	25.3938	13.1122	55.7873
1	ser_TRINITY_DN1032_c0_g1	1.7239	6.20664	10.9323	1.09356	4.31389	15.8065	0.669355	0.289978	16.3198	0	0.994798	0.078264	4.55395	0.068146	1.91333
8	ser_TRINITY_DN10322_c0_g1	23.9741	26.4453	17.9664	19.5476	26.5295	8.57718	4.70195	11.4098	10.7916	14.3073	12.228	15.4716	16.7543	19.0164	15.3182
1	ser_TRINITY_DN103275_c0_g1	27.2316	66.2788	36.5882	22.291	22.3739	6.32374	5.46309	5.17759	7.0403	6.51103	9.10504	7.03291	8.19642	6.51772	21.2912
8	ser_TRINITY_DN1033_c0_g1	5.81883	15.9868	8.474	5.45993	8.91766	1.45643	184.918	3.38149	7.01518	4.09976	5.08027	5.31097	41.717	7.1707	8.07835
2	ser_TRINITY_DN1033_c0_g3	23.5323	45.0347	86.7162	41.0458	59.1678	29.7152	4.04788	22.7521	20.8783	16.939	19.2178	20.0164	22.7595	29.6376	22.8743
4	ser_TRINITY_DN10333_c1_g1	47.4887	28.7805	40.9856	34.57	34.6439	67.0179	853.908	33.5414	57.0769	41.7589	57.4175	42.9941	80.1293	43.9211	34.5167
7	ser_TRINITY_DN10334_c0_g1	17.3674	32.001	28.6911	26.3035	27.2949	6.51934	17.8504	5.37282	17.4672	9.52121	15.3671	7.27446	22.0842	11.939	12.3912
8	ser_TRINITY_DN103350_c0_g1	29.1061	39.9085	18.8045	24.9399	32.4299	7.04941	0.893582	13.1015	20.7778	11.9558	23.2701	16.6712	35.3732	25.6626	17.7179
8	ser_TRINITY_DN10338_c0_g1	4.58594	16.6646	8.26564	7.45231	7.87249	6.99232	0.048922	0.903068	4.14401	1.97154	4.55798	1.99507	4.72881	2.32869	5.8375
8	ser_TRINITY_DN103436_c0_g2	2.97871	0.450831	0.228398	0.397894	0.373801	50.7873	0.292463	0.092704	12.0391	0.138555	0.204452	0.43762	1.02846	0.578473	0.232774
7	ser_TRINITY_DN10344_c0_g3	5.52773	14.3591	16.0786	13.1	19.5509	2.7377	0	5.09974	7.42582	4.92978	9.56817	3.67107	6.77256	7.23445	5.5911
1	ser_TRINITY_DN103441_c0_g2	73.801	95.2462	234.103	202.511	168.978	62.7601	18.8284	63.9655	111.018	69.2194	157.41	48.9495	92.9671	89.6295	106.406
8	ser_TRINITY_DN103449_c0_g1	15.9989	9.80503	12.7703	10.6036	17.2764	12.8755	0.612217	8.90455	11.6672	5.58087	10.2158	11.1533	10.5912	11.6167	11.7266
8	ser_TRINITY_DN10346_c0_g1	0	0	0	0	0	0	78.9462	0	0.325485	0	0	0	76.8791	0	0.268154
1	ser_TRINITY_DN10348_c0_g1	5.62869	22.1001	46.6497	39.6319	40.9151	45.248	0.693002	8.6311	13.2128	5.50945	13.4677	16.8332	15.9229	15.9857	35.5909
1	ser_TRINITY_DN10349_c0_g1	27.2957	18.432	20.1632	13.7824	19.9683	3.91686	0	18.3328	13.3474	20.4917	8.00852	20.6175	15.23	27.6452	18.9436
1	ser_TRINITY_DN103491_c0_g2	5.21526	5.50842	9.01836	4.04345	6.38683	12.0311	10.7224	2.90252	10.2716	3.32999	6.27271	4.02646	12.3228	2.2423	7.09828
7	ser_TRINITY_DN10350_c0_g1	18.9985	19.8678	75.4211	72.2993	71.0326	6.48517	2.83712	22.1827	49.0622	22.5569	45.983	22.8979	25.2075	39.5505	34.0592
7	ser_TRINITY_DN10354_c0_g2	0	0	0	0	0	0	58.0964	0	0	0	0	0	39.6955	0.173423	0.42495
1	ser_TRINITY_DN103561_c0_g1	17.6564	38.1589	47.5265	27.3814	24.5297	39.8753	1.69377	2.62086	15.8099	3.25096	17.8477	2.94248	11.0392	7.15555	35.1638
8	ser_TRINITY_DN10359_c1_g3	19.8049	28.8695	15.3898	13.1561	18.1142	3.26905	2.67938	7.22446	8.4124	8.92342	7.52492	8.51756	48.6169	15.0037	9.55124
8	ser_TRINITY_DN10364_c0_g2	6.64773	7.61377	2.71705	4.50885	2.67512	8.29184	0.326418	2.68254	10.332	2.06804	15.1717	2.20308	9.03198	2.89012	3.39947
8	ser_TRINITY_DN10368_c0_g1	1.15215	1.64631	3.60673	4.49358	4.37974	7.61207	0.583856	3.26001	3.03811	3.58285	1.48912	7.70104	8.00354	11.7168	3.52892
8	ser_TRINITY_DN1037_c0_g2	116.298	162.136	27.928	6.66161	11.5785	30.0377	0.297073	3.97626	9.95033	2.96364	1.54179	2.86316	76.5724	3.05705	5.77421
6	ser_TRINITY_DN10372_c0_g1	28.398	22.9855	34.4216	44.7146	47.6253	235.216	17.7279	25.0991	95.7211	22.37	88.1159	23.776	37.4547	60.5489	25.78
7	ser_TRINITY_DN1038_c0_g1	106.003	157.968	39.7742	13.1812	16.3993	9.71781	0.371943	7.48396	2.57757	3.77738	3.10857	5.42556	26.7025	3.15549	9.15077
1	ser_TRINITY_DN10380_c0_g1	49.3994	83.2292	46.4783	45.0559	64.798	11.2257	3.83399	16.1846	17.2577	10.8603	13.7613	19.4065	58.6681	22.3707	12.6352
8	ser_TRINITY_DN10381_c0_g1	2.19158	1.40202	1.47706	1.60873	1.33001	0	0	6.49954	5.12782	10.5011	2.63897	4.31773	7.72941	21.1423	1.7221
8	ser_TRINITY_DN10386_c0_g1	47.9748	55.1811	20.5963	15.5881	23.4434	14.9405	0.475633	22.5663	19.0395	11.9095	20.4214	22.7006	16.1756	28.7152	14.0766
1	ser_TRINITY_DN10388_c0_g1	32.4827	70.1089	76.383	51.7649	41.3705	21.2996	3.25802	9.4856	15.3234	9.49126	14.133	12.0742	30.3744	16.3624	45.9645
1	ser_TRINITY_DN1039_c0_g1	50.3356	74.0722	31.8154	41.6068	173.317	2.13867	0.109251	185.611	34.9141	100.483	22.3891	93.6987	6.91722	112.528	15.5861
7	ser_TRINITY_DN103925_c0_g1	11.4545	14.1476	7.40704	3.49671	5.50461	12.294	0.217247	5.32552	10.166	2.98807	3.95666	4.32256	8.00823	4.73556	3.04178
6	ser_TRINITY_DN1040_c0_g1	59.7765	38.2325	29.0473	30.5454	48.096	34.4646	7.37017	30.3101	38.5462	30.8179	42.0244	41.6751	35.1015	48.9813	43.5165
8	ser_TRINITY_DN104004_c0_g1	10.1268	3.75985	2.58227	3.08424	4.77647	8.07135	0.736062	4.03422	5.24882	3.19904	1.89568	4.83345	6.60634	5.05854	3.36852
1	ser_TRINITY_DN10401_c0_g3	150.234	45.1755	49.1021	84.3922	135.926	384.903	30.4008	93.4963	92.0515	47.1709	33.2918	145.97	29.6491	38.7348	22.791
8	ser_TRINITY_DN10403_c0_g1	47.5566	97.4996	68.4474	47.0854	49.1139	37.6913	5.67883	19.8559	29.4012	11.8548	30.2955	18.4047	16.7549	11.1448	40.4147
7	ser_TRINITY_DN10409_c0_g1	3.18639	10.6175	4.67461	2.91951	2.1783	2.97746	0	1.80712	0.879898	0.609504	0.271279	1.99494	3.02815	2.30754	0.779715
5	ser_TRINITY_DN10421_c0_g1	31.7334	32.6808	22.5748	30.2025	23.6291	162.034	1.21502	14.5507	51.8496	12.8541	22.5737	13.5676	23.7465	13.1058	22.3106
3	ser_TRINITY_DN104217_c0_g1	3.72414	7.50738	9.51928	12.9845	10.0192	8.2604	0.68613	7.30162	13.2318	10.6344	7.70418	8.34319	14.8255	9.51911	10.8889
1	ser_TRINITY_DN10423_c0_g1	51.0126	25.7218	28.3715	34.6317	35.4673	62.5443	1.66132	12.3687	60.6998	16.3078	34.2475	19.1839	20.1083	22.9462	21.403
8	ser_TRINITY_DN1043_c0_g1	4.81999	7.58474	10.3282	4.47827	5.39827	0.906324	0	0.825775	2.33951	1.87428	3.96383	0.481267	2.97029	1.41826	1.48841
1	ser_TRINITY_DN10431_c0_g1	0.881042	0.315964	0.854295	0.183294	0.349059	0.078644	0	17.4369	9.13256	10.1952	12.41	26.4405	2.7327	10.5071	17.6705
7	ser_TRINITY_DN10450_c0_g1	48.3514	67.8339	29.6975	28.4509	30.0066	92.9096	0.080194	8.17351	17.6282	11.4739	7.13148	16.2774	10.0823	17.2926	10.6167
7	ser_TRINITY_DN10451_c0_g1	3.23128	4.81225	11.6642	12.3852	7.79355	0.17302	0	4.99428	0.566979	2.47825	3.11162	3.06454	13.0806	2.40602	2.34207
1	ser_TRINITY_DN10451_c1_g1	2.16147	0.299721	0	0	0.051275	251.029	936.9	0	53.3836	0	0.064333	0	87.281	0.067742	0.199519
2	ser_TRINITY_DN10454_c0_g1	10.5236	9.8011	4.64487	7.11323	5.75038	11.1496	0.044425	2.49121	6.00449	4.14701	6.06928	5.979	6.75237	6.94347	5.88089
1	ser_TRINITY_DN10457_c0_g1	1.4636	3.51275	3.1102	4.31234	4.3897	0.308561	0.506072	1.44472	5.42128	1.36211	3.37074	0.590783	2.38591	1.37751	2.7173
8	ser_TRINITY_DN10464_c0_g1	17.6961	15.066	9.32099	7.96135	11.4406	16.947	8.54426	1.45537	6.75175	2.38208	3.08923	4.07917	42.0367	4.18503	6.06714
8	ser_TRINITY_DN10464_c0_g2	10.6205	9.31736	4.56991	4.27839	6.14586	6.42564	3.89458	0.96866	3.99843	1.16668	1.84299	1.23947	18.2502	1.42013	2.35673
8	ser_TRINITY_DN104705_c0_g1	17.8702	33.7539	18.4463	13.2611	11.6117	21.6351	0.525682	9.1223	11.0616	7.76437	9.04317	14.8626	21.869	14.3992	15.7743
8	ser_TRINITY_DN104712_c0_g1	1.97413	4.57603	8.40163	5.97135	9.12458	0.436775	0.20235	2.16486	2.73826	4.30426	4.63169	4.66584	5.86735	8.06682	7.24819
6	ser_TRINITY_DN10473_c0_g1	14.0964	10.3072	5.71977	4.81775	4.78344	8.57701	0.36913	2.53766	3.84726	3.61298	5.56804	5.04382	15.7511	7.15795	4.22922
7	ser_TRINITY_DN1048_c0_g1	0	0	0	0	0	0	9.58627	0	0	0	0	0	65.3854	0	0
2	ser_TRINITY_DN104806_c0_g3	28.2172	24.1482	15.9392	19.2734	17.4145	12.3787	1.76907	7.20624	14.2015	8.22476	10.8728	11.427	17.6534	12.6685	12.3604
8	ser_TRINITY_DN10500_c0_g2	14.2945	19.2887	7.11423	1.85377	2.02847	18.0647	0	3.70397	7.09421	4.16512	5.8728	4.19686	4.06703	7.92843	9.8858
8	ser_TRINITY_DN10503_c0_g1	132.207	89.5368	29.4042	50.8048	82.9508	3.63781	3.53615	7.53493	5.23445	9.41852	6.98456	11.486	11.3771	22.6893	22.1052
8	ser_TRINITY_DN105097_c0_g1	5.43329	10.1257	5.32034	3.04047	4.48219	0.268752	0.189489	1.21842	1.90328	2.01305	2.84839	1.81511	2.45661	3.41467	3.63535
8	ser_TRINITY_DN105154_c0_g1	28.6912	33.0273	15.6342	16.9911	16.5996	9.55535	2.24477	5.45876	6.56107	6.41616	6.8266	5.33552	9.58815	7.50446	4.27483
1	ser_TRINITY_DN105233_c0_g1	12.7158	10.7724	7.76945	8.43349	9.15424	12.6352	0.46717	4.17111	4.87117	4.89424	5.54682	5.50058	7.70899	5.85537	6.55264
1	ser_TRINITY_DN105378_c0_g4	243.966	293.879	293.211	232.07	184.937	319.791	4.5838	243.72	107.014	187.201	104.448	264.204	134.422	172.614	154.869
8	ser_TRINITY_DN1054_c0_g1	150.887	230.277	267.634	281.249	426.023	115.127	0.519077	252.818	104.262	182.629	36.4583	143.926	44.7403	82.0602	128.43
7	ser_TRINITY_DN105448_c0_g1	82.306	20.2879	7.78134	6.56052	7.0556	0	0	0.283722	1.69125	0	0	0	0	0.24317	0
2	ser_TRINITY_DN10546_c1_g1	8.44214	7.34007	15.8574	11.7957	16.2909	19.3936	1.11641	3.11405	17.848	13.8643	12.2959	7.64302	8.0477	12.8686	11.8425
7	ser_TRINITY_DN1055_c0_g1	1.98058	6.86078	4.83007	2.787	3.10967	0.286548	11.8357	1.27422	2.3078	1.87327	2.66826	1.24128	34.3053	2.63031	4.25676
5	ser_TRINITY_DN10551_c0_g1	4.28545	3.53549	3.78629	4.69127	5.93262	4.2607	1.1349	2.19491	3.42415	1.6234	2.36846	1.44314	5.18398	1.5288	1.3977
2	ser_TRINITY_DN10559_c0_g1	12.39	16.788	4.21817	6.222	5.7754	1.6544	5.28534	6.34332	6.28843	8.9347	8.18637	9.79751	8.38869	13.7181	8.74494
8	ser_TRINITY_DN10561_c0_g1	43.0688	87.9096	73.9034	49.1519	72.0067	36.3972	0.81313	27.2979	21.0141	29.1636	14.3114	24.951	18.7182	25.3898	6.10965
8	ser_TRINITY_DN10562_c0_g1	20.4416	34.9609	32.3819	43.6399	41.8118	7.45661	1.74448	17.7313	25.9994	20.851	31.9291	29.8765	22.2209	31.2693	37.0679
1	ser_TRINITY_DN10563_c0_g2	94.5821	53.9458	152.751	69.5737	165.682	81.5873	450.665	56.2802	42.3534	37.9722	30.8885	48.7272	60.4272	21.6904	31.2114
1	ser_TRINITY_DN10567_c0_g2	30.8374	35.5074	22.982	33.6802	39.004	61.2812	8.68834	10.0494	30.043	13.6509	21.3781	9.11068	15.1634	15.7929	21.6643
8	ser_TRINITY_DN10571_c0_g1	5.00008	6.37408	13.5969	12.8566	12.0187	4.75017	3.41728	4.4548	5.20118	4.22977	6.1483	6.43859	10.618	10.5889	13.0487
7	ser_TRINITY_DN10577_c0_g2	28.5813	8.20846	2.58305	2.09088	4.8784	4.5263	0.302284	2.88367	2.32597	8.92421	2.40238	13.8514	13.6415	12.104	4.01331
8	ser_TRINITY_DN10578_c0_g2	14.3755	22.0164	15.169	7.6007	9.62316	4.41646	0	14.0236	5.28814	6.24758	3.44885	31.0947	21.0717	9.57047	8.30507
6	ser_TRINITY_DN10579_c0_g1	6.42371	19.2724	31.8527	31.0184	26.1277	25.7815	0	28.6612	42.7956	21.5169	47.291	23.1829	24.0899	26.9732	43.9899
2	ser_TRINITY_DN10581_c0_g1	13.676	25.2688	12.6763	7.55681	5.75972	2.88923	4.61395	6.05458	14.5429	6.8347	12.2532	7.02178	16.5411	11.408	12.3592
1	ser_TRINITY_DN10581_c0_g2	92.9237	118.545	90.0941	108.337	125.193	112.443	14.9168	16.3476	59.3195	16.9244	39.508	25.6016	36.0424	30.0128	56.9263
7	ser_TRINITY_DN10586_c0_g1	12.4666	9.40752	8.09745	3.75353	6.4316	6.22204	0.517966	8.74876	4.65202	3.48202	5.50958	7.72125	7.25733	6.08913	4.83123
1	ser_TRINITY_DN10586_c0_g2	12.9691	12.4308	16.8251	20.9579	25.4311	2.61131	15.7133	11.8562	20.2844	19.5278	33.6318	15.031	16.9095	27.6479	24.6188
5	ser_TRINITY_DN10587_c0_g1	24.0636	13.5765	26.5636	41.6281	33.5123	122.213	18.2738	24.6109	63.3179	48.1372	44.7081	20.3535	76.1061	27.9193	19.9189
8	ser_TRINITY_DN1059_c0_g1	18.4716	24.0791	27.1216	29.9421	27.9137	17.3466	8.7202	0.636636	7.72793	0.410997	2.52295	0.196097	5.48428	0.819656	5.31402
2	ser_TRINITY_DN1059_c0_g2	5.25728	9.2844	6.87881	6.62561	9.67836	1.90172	0.023733	4.4847	5.52012	6.33612	5.82006	6.48264	6.02743	10.9175	10.4331
8	ser_TRINITY_DN1059_c0_g3	12.6602	8.91138	4.94248	7.25846	14.7963	3.19697	3.938	11.4383	6.97864	8.33568	8.70867	10.8575	6.25094	15.2108	9.4357
7	ser_TRINITY_DN10596_c0_g1	2.58502	2.77454	3.46658	3.00424	3.79032	0.781898	0	6.84482	16.7187	3.507	8.54588	4.96532	5.2051	3.51021	11.0327
8	ser_TRINITY_DN10599_c0_g1	2.53626	4.52526	6.08001	7.8592	9.69258	1.31066	6.43548	2.30209	5.26992	3.20192	4.92345	3.86238	10.0127	7.22234	4.44349
8	ser_TRINITY_DN106_c0_g2	3.98246	10.7392	29.2514	38.1066	55.2438	0.088797	0.050965	10.3891	17.5654	11.2602	18.095	9.69152	9.07198	12.6504	16.0955
8	ser_TRINITY_DN1060_c0_g1	10.6457	15.6493	11.9336	14.8642	14.7683	2.09411	0.311259	4.5462	4.37598	2.68088	4.55171	3.57692	8.82009	3.64762	6.96836
1	ser_TRINITY_DN10600_c0_g1	25.5862	21.4156	21.58	15.8429	27.3346	5.67761	0.287313	7.91639	8.24626	7.78306	11.5518	12.0501	9.69373	13.2885	17.0967
8	ser_TRINITY_DN10603_c0_g1	10.3883	11.478	19.4258	25.3977	22.3738	16.6628	3.08384	4.12988	16.9681	7.91998	12.6775	12.2327	17.8348	14.2789	14.5753
8	ser_TRINITY_DN10605_c1_g3	5.36806	3.69525	4.1829	6.33601	10.374	3.83573	1.74967	3.42416	9.40646	3.50008	7.9446	3.02128	9.98581	5.19438	6.20818
1	ser_TRINITY_DN10607_c0_g1	0	0	0	0	0	0	26.6043	0	0	0	0	0	34.2377	0.128344	0.250602
5	ser_TRINITY_DN10614_c0_g1	5.31594	6.78703	8.5601	8.32992	7.82217	2.75269	0.529661	3.20335	12.5245	6.51521	12.38	5.82599	14.7323	5.19376	7.45273
7	ser_TRINITY_DN10621_c0_g1	0	0	0	0	0	0	52.0137	0	0	0	0	0	20.7108	0	0
8	ser_TRINITY_DN10623_c0_g1	41.1977	46.775	31.6436	30.2158	46.147	14.3466	4.88215	22.0425	36.4776	18.5971	37.5003	17.0615	56.2981	25.2466	26.7918
8	ser_TRINITY_DN10625_c0_g1	2.44976	2.86566	4.08361	14.168	12.8409	2.22517	0.050623	4.89984	14.5936	5.17178	22.3394	10.2437	7.66978	4.47397	16.308
1	ser_TRINITY_DN1063_c0_g2	34.7432	47.8482	22.4169	95.886	90.493	0.589683	0.127477	0.891519	32.1385	0.774541	6.56846	0.778584	7.46202	0.941919	12.2322
8	ser_TRINITY_DN10635_c0_g2	7.85246	13.0178	12.1291	10.5754	15.0053	3.56825	0.220959	2.30036	6.4436	3.51867	5.34246	3.41683	6.50115	6.15945	9.49285
7	ser_TRINITY_DN10644_c0_g2	19.4673	101.435	136.849	59.6664	49.9146	41.1075	0.255836	9.64945	35.6395	13.2506	46.9125	9.70328	25.3437	11.87	130.807
8	ser_TRINITY_DN106474_c0_g3	2.3395	4.24547	7.5528	7.25024	7.91878	0.940337	0.244579	14.1491	15.2003	12.7807	15.2028	16.2786	16.8575	26.8074	16.1662
1	ser_TRINITY_DN106479_c0_g1	3.65367	6.71385	10.5703	8.63022	8.51975	1.55562	0	9.09512	12.802	17.5534	20.4783	13.3265	14.3031	27.2401	20.9929
1	ser_TRINITY_DN10651_c0_g2	49.8824	45.0644	33.3893	38.0539	43.3043	28.642	1.11373	15.9182	18.7436	17.3177	13.5569	22.7103	23.3838	20.5838	15.744
8	ser_TRINITY_DN10654_c0_g1	63.816	89.3267	106.729	101.235	140.029	36.291	17.6072	56.034	84.5817	43.3307	79.6442	89.9058	212.061	124.639	165.723
1	ser_TRINITY_DN10655_c0_g1	17.2903	33.6783	31.4753	28.6698	29.4074	14.5231	10.2197	9.18336	14.7761	9.92185	8.43091	15.5415	23.1006	19.7418	12.0372
1	ser_TRINITY_DN10656_c0_g1	47.6888	73.8997	47.8168	56.7136	55.6677	39.5307	492.964	27.6554	31.3024	37.4392	33.5303	47.628	97.5758	44.5648	33.6927
1	ser_TRINITY_DN10667_c0_g1	0	0	0	0	0	0	21.0884	0	0	0	0	0.087443	63.9027	0	0.240546
8	ser_TRINITY_DN1067_c0_g1	2.72859	7.38462	8.55314	6.87951	7.5471	4.06912	2.17562	3.10624	7.12601	3.70564	5.60235	4.32716	11.9029	6.44247	6.45491
8	ser_TRINITY_DN10670_c0_g2	7.22309	8.96397	4.45439	2.33784	3.85164	2.58033	9.38362	1.16889	2.64435	1.67276	2.0263	1.90507	8.02835	2.39879	2.26716
8	ser_TRINITY_DN10673_c0_g2	29.8033	17.9406	15.7718	29.6348	34.968	57.8765	77.3142	26.8063	45.9868	22.8093	39.9567	54.5653	38.0799	44.6042	44.8799
8	ser_TRINITY_DN10678_c0_g3	4.23887	5.34775	9.84689	12.3724	17.1174	2.42748	1.63618	4.42561	17.6503	2.03429	12.2242	4.65899	30.2412	3.32416	6.19382
8	ser_TRINITY_DN10679_c0_g1	1.46026	0.345993	0	0	0	1.40995	0	0.127318	32.1648	0.131093	20.8313	0.284254	12.166	0.281907	15.0946
1	ser_TRINITY_DN1068_c0_g1	4.19764	3.54371	6.97371	5.91855	5.13647	34.8615	0.444378	0.903635	18.1772	1.88403	9.00691	0.634373	6.30474	2.94894	6.4924
1	ser_TRINITY_DN10680_c0_g2	56.8005	47.6773	33.3412	29.2129	51.0685	26.0272	2.60129	23.1791	19.5014	18.9346	14.3211	23.1969	25.4695	19.584	18.6907
8	ser_TRINITY_DN10681_c0_g1	2.49369	7.31683	2.90844	1.1055	0.684994	1.23361	0.053384	0	0.572055	0.029895	0.055494	0.211921	5.93381	0.203681	1.10304
8	ser_TRINITY_DN10687_c0_g1	9.56781	11.0285	5.47373	1.16802	2.0694	1.86913	0.236702	0.175213	0.801564	0.364937	0.036557	0.298201	5.69341	0.432474	0.281418
8	ser_TRINITY_DN106923_c1_g2	7.19006	2.75978	0.697815	1.4525	2.75332	2.88142	0	6.1773	0.729002	4.55766	3.26342	4.36282	0	2.46828	0.943004
7	ser_TRINITY_DN106953_c0_g1	22.0233	34.5565	18.2637	20.6449	22.9317	9.37299	7.49708	8.46641	19.2242	8.70628	18.4925	10.5366	28.5972	15.6637	16.2141
2	ser_TRINITY_DN10698_c0_g1	0	0	0	0	0	0	0	0.077885	10.3684	0	6.34165	0	107.366	0	1.63379
8	ser_TRINITY_DN10699_c0_g1	19.2242	23.4772	17.3886	18.5688	22.3322	11.3805	0.106558	18.724	12.2817	14.7406	11.8282	34.858	15.3368	31.8038	16.4432
1	ser_TRINITY_DN107_c0_g1	273.665	272.655	206.849	398.022	386.908	261.076	5.91458	1022.8	429.169	852.513	655.461	773.006	297.817	1007.12	392.335
1	ser_TRINITY_DN10701_c0_g4	0.454619	0.023721	0	0.019632	0	0	51.416	0	0	0	0	0	42.9005	0	0.250462
2	ser_TRINITY_DN10703_c0_g2	12.0405	12.5042	5.00123	3.14498	4.15444	2.36613	0	1.31992	2.4415	2.13987	2.0149	2.40997	6.18712	3.73979	2.18849
8	ser_TRINITY_DN10709_c0_g1	0.355023	0.432853	0.917085	2.11416	2.21149	8.30175	2.48166	3.64107	8.39022	7.67579	8.3819	4.21366	10.6284	7.55769	3.64819
7	ser_TRINITY_DN10712_c0_g1	292.117	89.3337	48.3189	18.4145	19.2752	605.675	0	0.135395	50.7663	0	2.45544	0.258664	6.71658	0	8.06376
1	ser_TRINITY_DN10715_c1_g3	26.2676	36.0101	22.1618	23.1208	24.7092	11.2569	5.49814	9.69891	21.1265	10.3289	21.0519	9.66814	31.9999	15.5416	12.5568
1	ser_TRINITY_DN10716_c2_g1	11.1561	6.00589	4.13359	4.0607	5.82494	25.3108	0	12.4975	19.2714	10.9358	7.97625	11.8015	5.79412	29.5497	5.45254
1	ser_TRINITY_DN10716_c2_g2	97.7	129.482	90.1173	150.287	174.299	52.2561	36.4608	35.567	94.7762	49.8603	89.0575	40	62.9039	53.3741	103.599
1	ser_TRINITY_DN107177_c0_g1	28.1627	36.3155	12.6734	7.46444	8.46932	23.3401	0.938169	3.35926	10.4907	3.91601	3.42349	3.77068	6.9779	4.24182	4.36858
7	ser_TRINITY_DN10718_c0_g1	5.74277	9.66825	9.98098	14.5358	14.9807	3.91563	0	2.53911	2.76461	3.00718	2.4442	2.24324	3.1942	4.68684	3.65071
1	ser_TRINITY_DN10725_c0_g1	47.0522	46.8326	40.4525	73.2101	87.5966	38.636	0.73983	105.265	48.1653	107.99	47.6853	81.3788	43.8568	166.677	30.3455
1	ser_TRINITY_DN10729_c0_g1	0.386363	0.2237	0.425019	0.916642	1.48758	11.0611	0	16.3286	22.8124	6.66688	14.8706	18.3305	7.50789	12.4626	6.66341
8	ser_TRINITY_DN1073_c0_g1	8.66204	11.2811	7.47128	6.45686	9.63219	2.32147	0	1.80126	3.86482	1.78938	4.88239	3.29186	6.26932	4.92365	5.56444
8	ser_TRINITY_DN10730_c0_g2	1.84585	5.51425	3.54492	2.31402	3.26742	0.581806	0.470981	0.628191	1.13695	0.931107	1.11303	1.88899	3.74526	1.99368	1.60468
8	ser_TRINITY_DN10734_c0_g1	83.4857	39.1766	19.1784	22.3268	34.5362	48.0684	0	61.1007	38.7124	29.1226	40.9979	62.2362	26.7972	38.7917	41.1362
8	ser_TRINITY_DN10739_c0_g1	59.6565	97.7511	63.2721	82.1383	80.3087	50.3535	0.063508	25.0664	29.0602	20.8621	22.6425	18.8973	35.1172	20.2615	17.608
2	ser_TRINITY_DN10740_c0_g1	0.510404	1.13942	2.27155	1.08021	1.1745	0.717459	0.646778	2.62274	2.19974	3.89937	2.43559	4.3361	2.32873	7.7175	3.27856
8	ser_TRINITY_DN10746_c1_g1	30.0314	18.3095	21.8649	37.388	52.9258	6.40314	6.95232	17.0407	22.9228	13.5798	28.283	17.3119	24.2376	21.906	15.4024
2	ser_TRINITY_DN107483_c0_g2	17.2625	25.5345	13.6863	16.4923	15.738	16.0651	45.0254	6.92979	12.675	6.28165	7.7904	9.59183	23.4665	10.5867	11.4631
2	ser_TRINITY_DN107551_c0_g1	128.42	212.975	94.1871	119.73	129.615	86.3426	3.80957	13.2567	40.2085	13.1674	38.7903	11.8335	44.843	21.146	34.1308
8	ser_TRINITY_DN107553_c0_g1	0.041385	0	0.027395	0.143993	0	0.055963	14.3344	0	0	0	0	0	79.3196	0	0.185183
7	ser_TRINITY_DN10766_c0_g1	0.122533	0.116915	0	0.012429	0	0.032071	78.3054	0	0.100613	0	0.018886	0	73.0413	0.160755	0.38831
8	ser_TRINITY_DN10769_c0_g2	113.93	169.19	214.74	232.316	175.884	101.945	3.04442	125.155	117.82	125.157	82.2915	121.481	145.704	84.2651	120.656
8	ser_TRINITY_DN1077_c0_g1	279.833	74.5992	21.4273	44.8017	73.8267	82.2244	0.661977	11.8488	11.1274	10.5766	2.79221	5.30383	6.77172	2.51204	10.2435
1	ser_TRINITY_DN1077_c0_g5	329.626	103.76	35.2077	78.0553	102.86	96.7753	0.668642	16.7871	14.6246	11.9798	3.28776	8.13439	9.84667	3.44172	18.7288
1	ser_TRINITY_DN10772_c1_g3	10.9702	13.7319	6.86247	8.22701	6.30465	6.13023	5.1672	3.22999	5.71242	3.5342	4.25878	5.2551	10.2598	5.83225	6.02372
8	ser_TRINITY_DN10774_c0_g1	37.7321	37.1864	20.8598	20.7364	22.8585	19.9666	2.4289	9.86773	16.8565	11.981	11.9034	10.6025	20.2286	13.3267	10.0457
8	ser_TRINITY_DN10775_c0_g2	24.9347	35.0774	20.8966	13.0239	13.8063	11.0029	2.68626	8.31516	7.97995	10.5105	9.52944	13.1389	23.8561	23.3549	11.9365
8	ser_TRINITY_DN10778_c0_g1	10.2797	7.65827	20.7931	22.6988	19.4973	8.98348	0.163413	12.5797	25.5152	20.089	70.979	14.3841	21.6976	39.1495	67.3661
1	ser_TRINITY_DN10779_c0_g1	19.1568	23.0472	16.3245	16.4133	16.5836	19.7222	8.44528	13.5405	9.49213	10.3213	9.90383	23.0138	16.9291	15.5522	12.1628
1	ser_TRINITY_DN10779_c0_g2	0.574726	1.58336	2.52061	6.05812	13.3438	0.819155	0.120114	8.81023	7.23481	10.5921	6.31386	15.886	4.55793	25.7421	8.81686
1	ser_TRINITY_DN10781_c0_g4	69.159	51.0879	54.4025	490.315	288.324	94.6134	110.695	241.095	341.291	312.412	351.978	392.397	327.927	445.884	361.32
1	ser_TRINITY_DN10786_c0_g1	28.6274	111.805	295.847	137.103	107.698	6.76005	2.28046	112.287	110.204	70.8351	160.242	130.656	133.549	74.9276	225.298
7	ser_TRINITY_DN10795_c1_g1	0	0	0	0	0	0	0.520772	0	30.6084	0	0.755337	0	29.1166	0	0.135807
1	ser_TRINITY_DN10795_c1_g2	0.039347	0.171266	0.110258	0.02898	0.109372	0	94.1379	0	0	0	0	0	44.773	0	0.093188
1	ser_TRINITY_DN10795_c1_g3	13.5685	18.8205	10.6486	9.79167	15.7097	4.74498	1.13975	9.20603	9.04125	8.21349	10.1925	11.2087	18.6665	16.898	12.4267
8	ser_TRINITY_DN10795_c1_g4	23.0466	22.4291	18.0548	23.2366	25.9842	17.9535	1.09996	8.96185	12.7028	6.14652	11.9335	12.0619	23.4161	20.2098	12.7676
1	ser_TRINITY_DN10797_c0_g1	946.624	1306.02	1296.54	2624.8	2087.2	863.524	73.3392	3657.89	3521.4	5186.9	4365.6	4953.14	3597.8	6027.64	3220.22
8	ser_TRINITY_DN10799_c0_g1	34.826	47.324	54.5308	86.369	85.7021	22.8025	4.06658	20.8646	27.2803	17.9728	25.871	24.3334	35.6066	21.81	22.0243
7	ser_TRINITY_DN108_c0_g1	33.8584	76.4976	96.3774	140.789	164.044	20.4715	66.3385	76.908	97.0844	83.2531	104.676	50.1304	68.618	79.1933	125.594
8	ser_TRINITY_DN10801_c0_g1	88.3926	50.9062	43.385	69.9348	83.3544	50.1746	6.20925	34.5228	17.9108	18.1964	13.4147	38.6208	17.7444	19.2143	8.70926
8	ser_TRINITY_DN108029_c0_g3	36.6178	24.3389	25.4454	36.9533	44.5575	150.519	5.58113	47.0379	32.84	29.5582	43.1897	69.0549	33.1366	65.6237	46.642
5	ser_TRINITY_DN10806_c0_g1	3.63742	2.8198	15.1861	6.7108	12.8129	27.7017	0.154404	17.2021	13.7832	5.49426	4.05003	7.78227	6.61092	4.16087	5.84956
8	ser_TRINITY_DN10806_c0_g2	4.00767	4.00751	34.6912	26.871	19.8629	164.546	0	62.6537	18.6115	11.5832	10.6405	35.5904	24.4231	15.9849	19.0128
8	ser_TRINITY_DN108082_c0_g2	15.1121	6.14115	10.1662	9.12091	19.5657	2.55329	0.145482	3.81447	2.60902	7.55973	2.43046	6.43852	1.59885	10.4766	5.90729
8	ser_TRINITY_DN10810_c0_g2	97.1164	161.515	85.3914	67.7012	83.2062	28.8888	0.541973	51.555	65.5472	40.7241	29.8309	111.499	101.255	125.129	68.5906
8	ser_TRINITY_DN10813_c0_g1	0.34567	0.0380505	0	0	0	0.146754	13.9529	0	0	0	0	0	60.1041	0	0.071111
8	ser_TRINITY_DN10819_c0_g1	13.1576	12.4903	13.0365	9.46411	9.40852	2.88132	0	5.99696	8.2966	5.835	8.71908	4.18747	14.242	8.39462	5.34809
1	ser_TRINITY_DN10819_c0_g3	197.962	504.736	435.755	401.651	299.913	130.962	0	80.1385	189.856	80.7517	177.278	53.9181	118.796	69.4129	208.668
8	ser_TRINITY_DN10820_c1_g5	24.1088	34.0339	24.436	25.4436	29.6387	19.3273	6.72059	8.48871	17.3049	11.0181	14.3216	13.0734	37.4157	17.4024	18.3783
8	ser_TRINITY_DN10823_c0_g1	10.4724	33.7474	11.8992	8.23213	7.69867	2.42979	1.23497	2.49031	4.12005	2.37215	2.84705	2.58781	11.0766	3.64303	4.4143
8	ser_TRINITY_DN10826_c0_g1	22.0254	17.4215	8.26756	12.483	19.6131	6.53359	0.102471	9.92599	6.35145	10.0759	3.59301	16.0815	11.0679	16.8177	2.56719
8	ser_TRINITY_DN1083_c0_g3	22.9913	25.6107	21.5172	24.8274	39.168	67.0317	11.1674	17.7835	35.8598	18.6522	29.3215	18.9152	25.6867	36.7174	22.8862
8	ser_TRINITY_DN1083_c0_g4	62.4288	14.6223	3.94741	3.39788	5.06482	8.45193	0	1.07376	2.78363	1.70509	0.852303	2.50441	0.184707	1.73553	0.640989
8	ser_TRINITY_DN10836_c0_g1	134.456	190.559	282.182	192.946	183.572	141.757	77.3144	22.0695	71.079	26.3856	67.7325	8.18589	44.697	16.8216	111.287
8	ser_TRINITY_DN1084_c0_g1	0	0.442269	0.718151	2.37299	0.406551	5.35397	4.84232	1.35692	1.81706	1.49052	1.25993	1.47788	2.08703	2.58353	2.19188
8	ser_TRINITY_DN10840_c0_g1	11.5901	10.3577	9.97597	13.4043	11.3839	8.08155	1.65123	1.97858	6.8528	2.24548	4.9688	5.80507	12.4477	8.15413	4.01821
1	ser_TRINITY_DN108427_c0_g1	35.5935	50.5247	32.7587	34.033	30.9466	38.1371	0.907255	17.4142	27.7316	21.6742	35.3149	14.9391	20.5586	18.6958	21.7806
1	ser_TRINITY_DN10853_c0_g1	0.197209	0.0872505	0.03681	0.014375	0.024587	0.042171	17.0988	0	0.082084	0.019095	0.021956	0	18.8752	0	0.081772
5	ser_TRINITY_DN108567_c0_g1	13.6481	21.3242	15.5852	18.4741	19.0427	13.982	0	18.8327	19.1869	20.9389	20.0854	15.7026	14.7958	11.5251	11.0537
8	ser_TRINITY_DN10857_c0_g1	22.4526	25.4901	13.5994	7.27896	17.0263	6.03672	10.0253	13.7773	11.6665	18.2385	24.4578	8.75378	25.2572	13.9722	6.44151
5	ser_TRINITY_DN10861_c0_g1	20.3326	23.019	19.7171	19.7097	25.3484	13.3603	3.75661	6.61773	12.2276	7.16081	9.79975	4.4931	14.2953	7.70318	6.60895
8	ser_TRINITY_DN10864_c0_g3	2.64415	2.08633	4.08409	8.35752	12.5224	4.55439	0	12.9983	0	13.1209	13.7906	2.73198	1.38598	3.37981	1.49671
7	ser_TRINITY_DN10868_c0_g2	0.63859	4.22497	17.133	17.6332	16.2199	0	0	0	1.00762	0	4.01419	0	4.48046	0	10.994
7	ser_TRINITY_DN10873_c0_g1	4.04991	6.99469	3.48915	4.28288	4.61726	1.21899	19.0796	1.38117	1.38937	2.05981	1.60404	2.658	17.4111	2.56507	1.91757
8	ser_TRINITY_DN10874_c0_g2	0.201119	0.373328	0.192889	0.983558	4.48738	1.41519	0	30.3513	1.59465	16.3796	0.801806	28.3922	0	13.3992	0.264346
1	ser_TRINITY_DN108756_c0_g2	7.40243	10.3489	17.2	25.6432	21.1518	38.5011	0.865234	10.5094	12.6175	9.72008	14.0198	10.9295	12.8293	8.79463	7.25014
8	ser_TRINITY_DN10884_c0_g1	53.1536	57.9762	52.5463	98.428	99.7546	832.852	315.985	84.0629	264.426	104.967	292.792	111.397	134.733	236.802	114.848
7	ser_TRINITY_DN108841_c0_g1	26.9945	54.9947	68.0931	59.3052	64.3715	104.17	0	23.9795	42.692	31.6752	58.3062	33.0465	38.8073	35.6773	52.1711
1	ser_TRINITY_DN10904_c0_g1	18.1876	10.634	8.97245	10.6915	11.46	13.7239	1.03616	2.46167	7.45314	2.92626	4.60145	4.8084	8.45946	4.98036	5.37212
7	ser_TRINITY_DN10904_c0_g2	10.9809	11.3719	15.2717	8.88682	15.4165	2.67228	0	14.1152	13.8244	13.1751	12.6014	13.9598	8.30332	13.2892	11.3614
7	ser_TRINITY_DN10907_c0_g2	3.92281	7.96879	8.71231	7.12493	11.3341	2.91685	0	6.61337	20.3131	7.81719	15.2581	6.44914	19.4593	12.7602	12.1812
1	ser_TRINITY_DN10909_c0_g1	2.99465	7.34636	35.2086	61.7759	55.8753	2.59597	0.950625	38.8502	49.8229	30.2125	47.19	38.085	62.969	38.1507	37.5714
8	ser_TRINITY_DN1091_c0_g1	7.22076	10.0888	12.153	9.93959	13.851	3.14209	3.28816	6.72903	6.23962	7.41542	10.6762	10.1242	16.7338	12.6019	13.4634
2	ser_TRINITY_DN109147_c0_g1	15.0979	25.3707	12.4909	23.9271	20.7004	4.61498	1.59587	9.03933	12.3424	7.40795	9.42316	9.14803	13.0219	11.6744	11.0841
1	ser_TRINITY_DN10925_c0_g1	9.16587	15.707	17.0847	14.4549	16.7848	7.00788	0.748066	6.24457	7.10643	7.52771	6.63603	8.50729	9.90154	9.16687	9.9282
2	ser_TRINITY_DN10931_c0_g2	5.87932	7.97954	6.3357	7.0183	9.15549	1.38462	0.952689	1.98185	2.69566	2.41275	2.47696	3.13213	5.6467	5.24823	4.81376
8	ser_TRINITY_DN10931_c0_g3	7.24655	9.89573	5.53406	5.22567	7.24169	5.50723	4.9571	2.64234	3.58557	2.55051	3.69181	2.99372	18.3578	4.1996	1.82125
7	ser_TRINITY_DN10933_c0_g1	3.48403	6.96898	10.1869	18.8075	20.1412	5.11667	2.67986	35.9558	12.9798	18.5871	12.7987	22.3476	10.6036	26.6137	4.39739
7	ser_TRINITY_DN10933_c0_g2	21.9436	9.15153	11.4616	9.4683	11.4182	12.8722	0	16.8642	16.8236	18.5255	20.6938	13.3561	6.94899	12.3645	6.30964
1	ser_TRINITY_DN10935_c0_g1	24.1146	42.6671	30.7967	38.0948	38.2277	17.005	10.8075	2.15246	8.36326	1.81478	9.32592	2.75833	11.295	6.14281	22.3363
8	ser_TRINITY_DN10937_c0_g2	92.9574	44.7146	4.36372	1.9778	1.40877	482.349	0	6.87872	20.9081	0	0.36784	5.43476	0.703845	1.55161	0
8	ser_TRINITY_DN109392_c0_g1	2.95037	5.59495	7.64994	6.16846	11.3257	7.47184	0	2.26203	5.01614	3.46457	4.47912	3.07098	2.80617	6.60447	4.6363
2	ser_TRINITY_DN1094_c0_g2	24.3382	35.6613	22.2105	22.027	23.9805	8.16018	0.293381	14.2633	13.3268	13.7898	15.8172	24.5779	25.3633	23.988	18.4697
8	ser_TRINITY_DN10948_c0_g3	45.6445	80.4338	89.8671	82.0236	95.2057	8.53754	12.3558	37.664	38.1419	43.9151	64.3007	69.2918	83.7414	104.127	78.0254
6	ser_TRINITY_DN1095_c0_g1	119.286	110.082	73.3023	63.3184	64.8129	241.947	22.5296	185.057	111.36	105.992	327.104	80.0687	114.324	75.4799	228.122
1	ser_TRINITY_DN1095_c0_g2	13.5191	26.8517	27.534	19.3687	16.4319	19.8394	0.241061	6.33086	14.5923	7.50612	22.8845	6.11565	11.1046	10.7818	42.8861
8	ser_TRINITY_DN10952_c0_g1	32.0668	26.5769	23.4328	17.5663	21.3014	23.5119	1.73097	16.6255	23.1918	14.8205	25.1887	18.5477	18.0415	19.3479	14.5938
7	ser_TRINITY_DN10953_c0_g1	6.99218	5.32952	8.80292	8.21755	7.35189	8.22766	0.714427	6.17437	15.0021	5.65825	14.7554	4.81769	8.52135	7.00048	10.9408
2	ser_TRINITY_DN10954_c0_g2	93.3637	65.7865	34.619	38.1646	52.2803	21.726	0.399222	10.9371	13.0789	12.7504	16.9948	11.8366	19.0499	21.9718	16.6223
8	ser_TRINITY_DN10956_c0_g1	14.3276	14.9964	21.3023	23.5109	36.6274	21.0624	66.3094	19.3425	29.9107	28.6305	30.6521	29.4839	20.6306	31.4777	28.9597
7	ser_TRINITY_DN1096_c0_g2	40.188	91.7538	44.4632	49.1909	69.7769	49.6281	237.798	28.0158	60.0529	30.8669	57.4609	15.8687	66.6392	25.1418	26.0007
8	ser_TRINITY_DN10964_c0_g3	13.2307	46.3556	24.4019	18.937	19.605	7.91747	1.94696	2.24819	8.81041	4.80831	8.97935	3.10432	13.7035	7.02054	14.0594
8	ser_TRINITY_DN10968_c0_g1	55.5842	51.9998	31.8163	42.0936	33.5301	23.8083	2.76781	19.0705	18.9673	21.6564	17.9412	33.6356	45.012	23.9747	22.6546
8	ser_TRINITY_DN10968_c0_g2	9.00784	18.8145	26.7224	20.4581	16.9626	8.58568	0.114668	4.71255	11.4174	5.52916	7.80608	5.19156	11.1775	8.02027	25.4263
7	ser_TRINITY_DN10974_c0_g1	26.1277	52.2503	39.5102	42.1543	39.996	39.1236	5.09994	17.154	38.1319	17.4504	67.0877	25.2702	34.6385	34.01	60.2623
8	ser_TRINITY_DN10978_c0_g1	8.90329	30.5668	31.3356	26.6335	41.9318	61.0866	32.3005	20.5439	45.9449	23.5503	17.7082	15.2611	43.5863	16.5567	10.0329
1	ser_TRINITY_DN10979_c0_g1	4.7716	5.95529	8.88422	6.84492	8.97827	5.25442	2.055	5.02708	7.05965	4.46781	7.92041	7.35691	7.87747	7.73795	9.39314
7	ser_TRINITY_DN10979_c0_g2	3.93026	6.28424	7.02418	6.08486	5.68442	7.72577	0	4.54261	8.19664	4.69337	7.50106	4.54875	10.1862	6.10107	4.45574
1	ser_TRINITY_DN1098_c0_g1	26.5052	33.2999	25.9346	37.3263	30.5773	51.0731	1.89097	16.7396	31.2619	16.2183	26.8125	24.1524	27.5973	19.8184	26.1518
8	ser_TRINITY_DN1099_c0_g3	216.702	1030.63	622.317	803.014	967.099	0.740795	0.161068	2321.79	268.52	2749.73	402.974	1375.87	337.284	1043.95	1057.21
8	ser_TRINITY_DN1099_c0_g5	72.6787	296.001	203.048	153.448	150.998	0.473712	0.076864	968.972	150.973	1747.49	268.539	999.022	249.509	1247.66	982.607
8	ser_TRINITY_DN10991_c0_g1	38.5913	43.7479	44.9685	24.5154	25.4855	106.284	36.5484	44.3617	275.043	106.374	545.296	20.6328	141.549	71.7578	208.364
8	ser_TRINITY_DN10993_c0_g1	18.8214	24.92	8.55738	4.64007	11.7169	4.28645	0.194182	6.20378	4.2264	2.49303	2.50068	8.6665	11.4954	4.46566	2.72474
8	ser_TRINITY_DN10997_c0_g1	26.1197	25.4424	13.4122	12.221	18.8467	5.96332	2.75058	15.8254	11.459	20.3878	12.5024	16.4039	28.9526	19.2508	14.8367
8	ser_TRINITY_DN109989_c0_g1	86.7735	188.312	227.063	61.2355	59.5605	218.44	0	8.49379	32.5123	9.32608	25.8772	5.84746	21.0112	7.26818	108.543
8	ser_TRINITY_DN1100_c1_g1	7.37253	7.3612	6.62222	9.34616	9.90771	18.1849	2.06824	4.09872	9.6438	4.46307	11.8093	7.56427	12.3716	11.977	11.4229
8	ser_TRINITY_DN11006_c0_g3	1.70074	0.440694	0.116039	0	0	0.125443	1091.51	0.139101	0.729317	0	0.149674	0.143701	249.346	0.124655	1.4609
7	ser_TRINITY_DN11008_c0_g1	6.87671	6.01289	5.69019	3.22444	5.51833	1.2722	0.041894	1.5957	2.18736	1.70967	2.34603	2.40886	3.35903	3.77323	2.47558
8	ser_TRINITY_DN11008_c0_g2	15.1842	12.6354	13.9507	11.977	12.0711	4.76652	0.640375	5.25084	3.97821	7.37559	5.24661	10.3902	8.86352	12.2741	6.73828
8	ser_TRINITY_DN11009_c0_g1	17.2392	23.4681	42.8275	41.7631	60.7888	5.30479	14.1085	18.8019	41.583	17.491	38.3669	14.1125	18.4148	19.6785	22.1233
2	ser_TRINITY_DN1101_c0_g1	8.76908	9.60379	29.4823	73.6614	89.0927	28.4043	4.6109	78.6057	58.8173	50.722	45.9127	144.929	33.0809	54.5416	93.8066
1	ser_TRINITY_DN11010_c0_g1	15.2001	27.5879	22.6631	25.2972	26.4619	15.1233	7.50106	6.58995	18.5329	14.9016	17.6926	8.90196	28.3217	14.5523	15.1219
7	ser_TRINITY_DN11011_c0_g2	7.00761	7.84294	7.5241	7.71612	8.23874	13.7763	0	5.4716	8.4946	5.74321	7.62451	4.34724	10.0064	4.25264	4.06966
8	ser_TRINITY_DN1102_c0_g1	83.0568	53.9656	24.953	26.3612	64.5045	5.3528	2.34841	28.8201	19.4412	42.9022	31.0842	35.9208	19.6747	44.7068	32.4367
8	ser_TRINITY_DN1102_c0_g2	19.2884	10.6683	6.56639	4.3168	8.5151	0.202086	0.052491	1.73382	0.808004	0.962513	0.905322	3.07594	3.9671	2.40259	1.07604
8	ser_TRINITY_DN11021_c0_g1	9.05911	6.57831	6.05072	4.9669	7.47627	16.802	0.335354	3.47945	6.90719	3.01118	4.12474	3.25669	4.59717	4.06456	3.62715
3	ser_TRINITY_DN11022_c0_g1	18.3551	27.3741	20.6657	21.6457	24.9743	4.151	1.04988	14.5847	12.5419	12.4026	15.3709	23.9531	15.8677	24.2474	29.1293
7	ser_TRINITY_DN11026_c0_g1	18.5949	13.3748	17.2793	10.8766	16.4522	0.363789	6.0143	7.04047	9.73644	8.23405	21.4981	17.6033	37.9203	39.7096	45.7844
7	ser_TRINITY_DN11027_c0_g1	32.2802	23.2684	16.4641	14.5898	20.6802	31.7339	2.2653	14.569	15.2658	8.22787	9.62766	22.9393	11.3046	16.3066	13.6024
8	ser_TRINITY_DN1103_c0_g1	11.2025	9.8442	13.9415	11.9398	11.399	8.02502	3.10035	7.85687	11.2515	8.52215	10.2931	10.9682	18.2938	15.7484	11.4574
8	ser_TRINITY_DN11031_c0_g1	42.7519	27.473	23.031	19.297	32.5744	20.1304	8.05569	20.1812	23.0611	35.5837	28.3925	13.2471	10.0265	21.3228	19.9957
8	ser_TRINITY_DN11032_c0_g1	78.2484	116.918	49.4883	48.8768	69.8098	91.0009	3.6073	127.033	29.3207	39.2986	16.8264	59.8163	40.3579	25.8491	26.9001
1	ser_TRINITY_DN11033_c0_g1	86.7837	109.32	59.9278	59.9757	79.1254	55.7087	1.36681	61.6428	52.4475	50.8177	54.4902	61.9945	47.246	58.5816	52.1016
7	ser_TRINITY_DN110356_c0_g1	47.9164	66.6402	39.1785	38.4789	38.7147	18.1299	8.11818	15.0989	39.1781	18.1297	31.8402	14.5689	49.8202	25.4375	40.9554
2	ser_TRINITY_DN11036_c0_g1	35.7857	72.4717	21.9515	20.4886	24.4131	21.2933	2.72616	18.8448	34.768	31.5602	40.4536	13.4688	42.0817	25.6393	26.4649
1	ser_TRINITY_DN110366_c0_g1	9.49208	9.03441	6.88305	6.96756	9.3742	10.3354	3.2822	10.8998	15.2467	15.6162	12.2401	6.47605	8.97099	19.5376	10.3938
7	ser_TRINITY_DN11037_c0_g1	35.6528	35.3595	27.9769	52.6648	46.4468	9.77106	0.44851	73.2387	100.195	51.3784	93.8369	77.9787	82.8588	75.1206	72.9825
7	ser_TRINITY_DN11040_c0_g1	0.378727	1.22113	0.109476	0.100186	0	2.24594	0	0.739788	33.8269	3.80527	167.142	0.496723	20.4408	7.81706	229.136
8	ser_TRINITY_DN11042_c0_g1	18.017	53.2493	25.5941	16.4459	36.8072	18.8631	0	6.72248	9.30126	8.11609	7.28377	7.76936	6.76009	10.4529	5.1897
1	ser_TRINITY_DN11043_c0_g1	48.2532	67.0008	30.7784	28.0248	26.1956	55.9121	0.512979	18.175	25.4211	13.0952	14.6373	14.0837	37.3916	13.0426	13.2391
8	ser_TRINITY_DN110457_c0_g1	20.5127	34.7613	22.5851	15.8892	18.6558	18.1555	0.896103	12.4261	10.146	10.7154	9.45268	17.3695	11.8271	14.6873	10.3154
5	ser_TRINITY_DN11047_c0_g1	6.27543	13.4326	26.5138	12.2868	17.1727	0.532114	2.02231	17.8055	10.826	16.7864	21.8525	23.3293	10.6765	44.1851	14.427
7	ser_TRINITY_DN11049_c0_g1	27.7638	42.5151	17.9656	13.9971	16.941	6.09372	0	4.88286	5.73782	4.97231	5.6663	7.01918	4.68513	7.03518	4.87216
8	ser_TRINITY_DN11051_c0_g1	0.400767	0.270056	0	1.44681	0.362411	1.92252	48.657	1.61746	0.469854	0	2.04625	0.586955	10.059	0.484391	0.48879
8	ser_TRINITY_DN11057_c0_g1	4.97845	35.1762	165.535	454.171	382.488	0.837607	1.53467	102.304	11.9969	26.9801	13.3603	78.8235	22.1111	50.0583	17.9983
7	ser_TRINITY_DN11058_c0_g1	0	0	0	0	0	0.313321	7.21337	0.332158	0	0	0	0.281404	43.3761	0	0.56879
1	ser_TRINITY_DN11061_c0_g1	10.4255	13.107	8.70594	6.27949	7.03374	1.5572	0.997847	1.68605	4.48671	1.98323	3.69127	5.52287	4.58827	7.71349	5.7605
7	ser_TRINITY_DN11065_c0_g1	5.87068	6.5248	4.57513	2.99745	4.65772	2.68817	0.500792	1.23126	2.11232	1.62699	1.21872	1.81202	7.77857	3.38665	1.00908
8	ser_TRINITY_DN11066_c0_g1	11.9126	23.0548	21.7014	28.7763	44.7001	19.2998	3256.53	42.9262	24.7924	39.3928	20.8774	32.6847	140.318	33.4015	15.9155
7	ser_TRINITY_DN1109_c0_g1	19.759	30.5413	4.56509	2.40297	3.58962	1.28619	0.261972	1.60749	1.18283	0.200743	1.91454	0.822061	17.0732	0.855094	0.910352
7	ser_TRINITY_DN1109_c1_g3	84.8186	144.942	33.3398	14.2488	9.94689	8.13832	1.2551	6.67061	4.02692	2.6699	4.97664	5.76019	58.2565	6.40763	7.72534
7	ser_TRINITY_DN11093_c0_g1	3.53146	5.72411	4.40038	2.85149	4.52606	1.12596	40.3606	0.235375	1.34721	2.01029	2.12662	0.455791	12.9372	1.6037	2.82433
8	ser_TRINITY_DN1110_c0_g1	0.682977	0.92339	0.63561	2.64419	5.99129	2.95403	12.5196	6.9022	69.5001	8.31059	7.00704	17.0418	11.3448	32.0878	1.59825
8	ser_TRINITY_DN1110_c0_g2	7.47907	16.7612	39.6014	18.8245	16.1291	7.11447	0.653072	0.643379	5.41442	2.28553	10.8268	0.950161	7.22762	2.92845	10.4333
7	ser_TRINITY_DN11109_c0_g1	78.6938	118.773	52.1169	36.1408	55.0602	22.8983	0.259082	34.9889	42.1657	38.5528	33.0118	39.4844	35.8641	51.2176	35.1453
1	ser_TRINITY_DN11116_c0_g2	119.037	183.826	99.1086	135.549	135.569	125.859	115.444	130.035	210.535	126.987	137.185	75.8996	238.057	102.494	67.5071
8	ser_TRINITY_DN11125_c0_g1	3.54358	11.3193	21.2794	5.55684	11.2984	3.88672	0.633624	22.7327	16.3307	10.0224	5.26903	8.72229	4.10413	5.04903	6.52316
1	ser_TRINITY_DN11126_c0_g1	43.078	55.6179	58.7894	66.7133	60.7091	47.8037	0.521731	92.9025	90.2948	73.1744	55.6535	76.8098	56.0409	61.3845	40.7991
1	ser_TRINITY_DN11128_c0_g2	28.354	77.4583	30.9837	18.7837	38.4516	5.99466	1.7282	6.79964	7.37806	13.4864	8.74731	8.16883	18.879	13.7093	9.0619
7	ser_TRINITY_DN111289_c0_g1	7.5932	10.6212	7.85278	7.61872	8.22838	1.8346	1.09723	3.59973	4.24492	2.5778	4.69198	5.58653	14.7795	6.88756	5.01325
6	ser_TRINITY_DN11135_c0_g1	22.3717	25.9586	14.9103	15.9099	18.9142	8.42016	1.60284	7.17547	8.05195	7.55267	8.10623	8.90362	12.0231	11.74	8.90171
8	ser_TRINITY_DN11140_c0_g1	6.06095	11.1142	30.866	27.8949	13.4349	19.7391	0	7.14888	47.6812	10.819	32.7322	8.47161	16.9345	14.4601	47.9986
1	ser_TRINITY_DN11141_c0_g1	93.9389	124.023	29.3223	9.96015	9.73348	15.851	0.228305	4.78411	4.80265	4.64629	3.31898	4.5114	45.4098	3.96961	5.01045
7	ser_TRINITY_DN111477_c0_g1	1.56278	1.95558	3.72243	3.14319	2.89024	4.33478	0	0.270554	3.0061	1.39538	3.92351	1.75076	3.77677	3.26006	2.15964
7	ser_TRINITY_DN1115_c0_g1	33.0556	46.6698	20.3216	14.8617	10.9412	6.08583	0	19.4302	13.289	23.0292	18.5174	32.6355	10.232	28.511	6.69015
8	ser_TRINITY_DN11155_c0_g2	9.56847	8.411	23.5512	16.7279	16.3835	30.3809	1.6784	5.98839	20.064	13.5674	14.3399	16.7864	14.6387	15.2672	18.8914
7	ser_TRINITY_DN11159_c0_g1	3.02719	21.1711	11.4437	3.16968	2.00754	0.619437	0	0.743309	3.71347	1.67057	3.53694	0.895133	3.56304	2.71353	10.2367
7	ser_TRINITY_DN11160_c0_g1	28.4812	69.4484	72.8018	72.9532	91.5979	79.5702	0.598671	34.6531	54.4457	22.4784	44.9811	33.6153	54.6682	39.7133	50.4985
1	ser_TRINITY_DN11161_c0_g2	37.3642	61.7363	17.3959	13.722	18.9959	4.47891	1.23617	8.55704	8.06733	7.04324	9.44876	12.3444	17.8925	17.163	9.99207
1	ser_TRINITY_DN11162_c0_g1	88.8303	114.944	39.6442	38.7012	55.8005	26.5124	3.14031	26.6466	15.3039	15.3024	16.3346	32.2319	41.8724	30.5964	20.7199
2	ser_TRINITY_DN11162_c0_g2	89.9512	127.352	80.8248	143.222	246.8	73.9521	2.63644	195.262	82.3523	131.392	84.2769	101.387	131.555	113.054	62.63
8	ser_TRINITY_DN11165_c0_g1	24.0097	27.4273	13.9143	14.9672	16.9256	14.3868	0.901177	2.48183	5.39461	2.81163	5.63419	1.64972	7.37548	4.75687	3.96916
8	ser_TRINITY_DN11166_c0_g1	4.15521	9.78757	15.5457	33.7439	38.1621	12.3805	21.3015	1.12679	4.85266	3.72768	5.90622	1.47832	21.8387	3.00749	7.84482
8	ser_TRINITY_DN111669_c0_g1	5.96964	6.36702	9.5723	6.16055	6.70852	0.630096	0.583003	3.34539	4.47327	4.49104	5.08685	5.66411	3.91045	12.4954	4.00477
8	ser_TRINITY_DN1117_c0_g2	16.7227	16.8506	10.2973	8.65307	10.1428	17.8711	1.37046	5.47296	10.4928	2.92493	6.81285	6.92251	12.9568	7.49175	6.30814
1	ser_TRINITY_DN11173_c0_g1	1.29654	2.28949	5.55143	2.27091	5.35206	0	0	19.4886	8.4198	5.86567	1.22764	6.21625	10.157	4.07588	1.75368
8	ser_TRINITY_DN11175_c0_g1	0	0	0	0	0	0	75.1911	0	0	0	0	0	2.09287	0	0
2	ser_TRINITY_DN1118_c0_g1	4.22513	7.74462	8.70483	6.98992	7.04922	3.82611	0.709166	3.31117	7.24677	4.25249	9.57982	4.03361	12.7016	10.9047	8.171
6	ser_TRINITY_DN11180_c0_g2	14.7588	5.58629	1.27714	0.398754	0.138496	22.3744	0	1.9542	8.77577	0.912852	11.9111	1.31957	4.18582	1.18796	1.01366
2	ser_TRINITY_DN111805_c0_g2	28.0456	32.073	36.7156	36.1175	55.8362	115.728	21.9093	32.7989	49.6344	30.746	46.5598	33.7655	50.8128	59.79	41.5569
8	ser_TRINITY_DN111807_c0_g1	30.8443	37.3567	27.0101	34.0793	45.4163	37.5245	2.25069	25.0974	36.9502	31.2444	28.7662	22.476	44.4488	29.835	24.708
7	ser_TRINITY_DN11182_c0_g1	38.8992	24.7949	14.8064	11.0668	18.4632	18.2163	0	9.06189	3.196	5.66809	2.36609	4.35835	10.5105	2.49985	4.6098
8	ser_TRINITY_DN1119_c0_g2	44.1152	46.4398	17.9048	15.8075	17.3322	134.483	0.692624	4.66075	52.9676	7.69724	6.43593	6.69759	11.208	6.14481	4.91064
8	ser_TRINITY_DN1119_c0_g3	4.98002	3.69332	5.31743	3.51909	3.96184	1.31137	0.066615	4.91933	2.91587	6.73239	6.82556	3.57039	2.20114	8.43285	3.6986
1	ser_TRINITY_DN111911_c0_g1	76.8005	111.442	37.5452	14.7195	12.743	37.5825	0.080204	3.2302	8.24267	2.76105	1.936	1.44828	53.8718	2.90274	3.99166
7	ser_TRINITY_DN11198_c0_g1	16.4458	18.1664	12.3545	15.8785	19.491	8.22781	0.484411	3.88863	5.6104	3.47395	4.2685	5.63189	12.981	7.05146	4.65521
8	ser_TRINITY_DN112_c0_g1	0.119383	0.0770715	0.155215	0.196288	0.24046	0	3.86532	0.367945	0.072619	0.270515	0	0.543407	41.0418	4.71046	0.738511
4	ser_TRINITY_DN1120_c0_g2	38.1924	10.7515	15.9839	40.5513	29.6994	298.99	0	0	66.7979	0	37.652	0	20.534	0	90.0335
2	ser_TRINITY_DN11203_c0_g1	11.9002	9.32638	5.98977	14.6845	19.1628	4.32332	0	4.35307	7.58859	1.93581	4.11974	3.12255	13.9988	5.15089	3.83959
8	ser_TRINITY_DN11205_c0_g3	0.558665	1.78776	4.06113	11.1058	8.09212	0.241056	0.920165	0.046387	1.77376	0.23792	1.71218	0.094889	3.05624	1.25328	2.38512
8	ser_TRINITY_DN11208_c0_g1	189.967	472	240.817	171.089	227.467	161.771	0	70.9652	53.6171	66.4213	28.7251	69.1077	16.6834	60.0573	51.069
1	ser_TRINITY_DN11208_c0_g2	21.2922	19.736	18.0324	16.8757	18.9349	14.1123	0.582851	10.9366	18.081	12.1102	14.8267	17.4219	20.4692	20.0368	16.8483
1	ser_TRINITY_DN11209_c0_g1	11.611	20.7578	18.6609	12.2272	14.6606	17.0921	0.147437	4.63716	9.48334	5.58243	4.83757	3.05566	5.54629	4.86684	5.97877
8	ser_TRINITY_DN1121_c1_g2	2.78937	4.3185	10.9316	3.2809	3.25271	2.87408	5.03902	0.153779	12.7922	0.526339	12.7654	0.211524	36.0758	1.14952	28.3031
8	ser_TRINITY_DN11210_c0_g2	0.760584	4.3213	22.0623	20.022	13.8743	0.327602	0	0.342892	7.74584	0.064545	11.866	1.78149	0.831405	0.334342	0.413252
8	ser_TRINITY_DN11219_c0_g2	55.2619	49.8293	28.5833	31.1216	24.8397	18.6835	11.1059	23.2752	11.3378	10.2458	11.1199	28.1298	17.443	14.7658	14.8315
7	ser_TRINITY_DN11220_c0_g1	3.96299	8.10598	2.92583	2.47685	4.49866	0.120186	0	100.433	1.48843	51.4454	15.5063	65.7311	4.56404	38.8582	14.6237
1	ser_TRINITY_DN11224_c0_g2	5.81055	6.77569	4.67293	4.87588	4.46507	3.42264	0	1.355	3.31964	2.3805	2.49905	2.49009	13.1571	4.01717	2.81964
7	ser_TRINITY_DN11229_c0_g1	1.82711	0.578972	0.017917	0	0	14.7918	58.4065	0	5.1576	0	0.009494	0	25.7177	0	0.088293
8	ser_TRINITY_DN1123_c0_g1	14.3216	31.3696	14.8209	13.3214	16.1548	4.72965	0.112908	4.84597	7.62209	5.74821	7.86954	5.62436	11.3433	11.1191	8.26512
6	ser_TRINITY_DN112306_c0_g1	81.0361	108.014	76.746	69.2026	75.0185	88.6555	0	0	14.0852	0	2.3238	0.328087	8.98168	0	3.51768
1	ser_TRINITY_DN112343_c0_g1	41.5839	69.9172	44.1818	30.3933	24.6254	7.9352	0.167802	49.2955	40.9339	34.7908	20.66	150.977	25.6388	77.9396	32.5458
8	ser_TRINITY_DN11235_c0_g1	36.8648	54.686	32.6286	34.389	42.7	17.4049	0.192565	25.5405	20.0195	23.1283	34.1827	28.0168	36.5107	31.0818	17.8272
8	ser_TRINITY_DN11238_c0_g1	105.046	196.062	17.6576	9.25572	10.097	4.0713	0.467903	4.91486	3.31266	3.09256	3.28298	6.02079	60.7962	6.52148	5.1309
8	ser_TRINITY_DN11241_c0_g2	1.13652	1.93217	17.8132	35.0485	55.875	0.056617	2.77548	66.7637	43.4554	81.5758	37.3491	77.7633	20.4457	146.875	31.9453
2	ser_TRINITY_DN11242_c0_g1	0.224538	0	0	0	0	0	546.371	0	0	0	0	0	214.882	0	0.507432
8	ser_TRINITY_DN11243_c0_g1	58.8928	38.8332	29.7117	19.8697	28.0487	31.742	2.53808	67.3794	74.771	29.137	64.8199	34.4128	34.7124	65.2726	19.7092
8	ser_TRINITY_DN11248_c0_g2	49.9569	9.26355	14.622	23.6959	38.7169	49.0819	0	16.0155	13.2537	10.1471	7.27853	15.6479	4.03234	11.717	8.71671
8	ser_TRINITY_DN11249_c0_g1	5.44344	6.73492	10.5867	5.65628	8.34544	43.2085	0	3.94414	12.1666	5.74853	9.63925	6.75403	7.13926	9.68804	10.1624
1	ser_TRINITY_DN11252_c0_g3	18.4456	17.9483	17.0477	9.97971	10.6283	31.427	0.051256	7.53984	11.1073	8.38645	12.9157	7.08287	10.3595	8.84092	8.61142
1	ser_TRINITY_DN11269_c0_g1	1.6859	1.99326	1.52348	3.37376	3.16431	0.373463	0.585615	8.48193	1.6409	6.59145	4.26628	10.3468	3.51288	10.03	5.20085
7	ser_TRINITY_DN1127_c0_g1	99.5251	83.6546	4.53182	0.381001	1.98942	20.4405	0	52.5367	35.7065	57.4968	10.9397	11.3688	11.8069	33.4469	19.5623
8	ser_TRINITY_DN11272_c0_g1	1.62483	1.71314	4.14738	3.14662	4.78261	0.737665	1.0386	1.12077	3.58011	1.27845	2.78438	1.37906	10.5081	2.2256	2.60803
2	ser_TRINITY_DN112764_c1_g1	71.0348	34.9432	25.292	25.5512	35.4544	16.6245	0.62693	15.5082	16.8146	14.9708	11.6236	17.0901	8.31277	22.5352	9.122
7	ser_TRINITY_DN11279_c0_g1	0.283006	0.272878	0.057141	0.205841	0.124845	0.065999	11.0961	0	0.060457	0.070077	0	0.057554	25.8751	0.055632	0
2	ser_TRINITY_DN11280_c0_g1	4.9907	3.55624	3.66576	6.17339	6.0658	8.24438	1.77407	6.78001	15.7545	16.232	15.4183	7.52205	7.26798	11.9575	4.9618
1	ser_TRINITY_DN112839_c0_g1	78.5887	108.01	82.6261	75.2038	55.7761	42.5058	0.325897	11.6789	21.403	9.91888	15.7069	13.3321	26.088	14.2196	29.5402
1	ser_TRINITY_DN11286_c0_g1	37.4974	31.9519	62.9543	59.7513	65.1508	0.074997	0	15.2752	10.6857	17.9822	16.2592	14.847	5.42714	24.3251	37.3669
8	ser_TRINITY_DN113_c0_g3	13.1999	17.4415	11.9936	11.1507	14.376	5.64029	1.99494	10.3209	11.8504	11.768	11.289	12.6803	10.93	18.7109	11.6129
1	ser_TRINITY_DN11306_c0_g1	301.083	321.502	170.208	287.744	301.104	112.55	82.2446	161.1	164.204	116.726	199.471	122.358	180.19	127.298	116.174
8	ser_TRINITY_DN11307_c0_g1	35.6248	16.6561	9.33306	12.0078	21.8713	14.2799	0.437097	23.0109	20.8425	19.1967	19.2772	34.2144	15.3524	31.6883	13.5715
1	ser_TRINITY_DN113139_c0_g1	42.0288	75.8418	31.7023	30.0385	28.2125	40.7246	3.61355	8.15889	10.9169	9.07591	10.0233	9.04876	37.9183	12.0167	11.2066
1	ser_TRINITY_DN11316_c0_g1	100.841	97.0574	178.018	147.113	115.842	270.384	0	54.2515	138.271	53.7913	106.514	99.6426	158.738	97.8315	342.863
7	ser_TRINITY_DN11318_c0_g4	12.6144	13.4227	26.8638	29.3722	45.948	4.28945	1.98068	25.7341	41.2867	32.9047	34.3896	31.2149	31.5883	41.8608	42.8086
8	ser_TRINITY_DN1132_c0_g1	60.5471	62.2634	11.1713	3.28788	4.09829	4.93607	0.099974	1.17319	1.95531	0.685846	0.704342	0.424177	22.1549	0.499999	1.35153
2	ser_TRINITY_DN11321_c0_g1	46.2775	24.0737	11.5468	17.0045	26.8346	11.0626	41.1077	5.28967	6.04664	4.14086	4.61977	5.59775	10.733	5.71135	5.31762
1	ser_TRINITY_DN11329_c0_g2	67.4392	222.287	163.337	114.241	106.623	44.0764	0	50.8468	67.0599	40.8601	66.1012	28.8101	32.3105	38.1421	64.2856
2	ser_TRINITY_DN11331_c0_g5	231.718	115.399	39.9039	56.6496	64.5179	22.2581	0	23.6918	17.2078	3.02027	9.70339	15.9201	8.70655	4.56078	17.3448
1	ser_TRINITY_DN11334_c0_g1	2.52256	8.39887	10.6587	5.08902	4.07256	22.8656	0.45882	7.39447	15.9682	13.1764	10.752	6.81193	12.6849	16.5318	8.19317
8	ser_TRINITY_DN11339_c0_g2	4.27529	7.80245	8.00047	6.65897	8.18042	0.587166	5.96829	5.9546	4.90048	6.70191	7.92748	10.2857	17.3365	11.257	7.6101
8	ser_TRINITY_DN113440_c0_g1	7.00624	6.1546	8.0727	11.0961	8.96467	16.5264	0.914442	10.2397	16.3115	6.4228	9.81938	4.40383	8.27402	6.57624	12.8458
8	ser_TRINITY_DN11345_c0_g1	5.18957	10.0708	3.73419	13.1545	16.8538	4.1447	0.091553	0.210207	1.72609	0.373487	0.604089	0.219374	0.587017	0.560217	1.04822
8	ser_TRINITY_DN11354_c0_g3	68.5026	60.7197	45.4986	65.9429	54.3694	65.0317	11.7828	15.0067	24.1949	15.5829	19.5106	17.6951	28.4405	18.087	18.5862
1	ser_TRINITY_DN11354_c0_g6	7.35409	10.6573	12.4729	18.8826	18.8436	0.41843	0.404316	5.33077	3.29044	4.07995	1.48305	7.14199	4.15133	7.88524	2.63532
8	ser_TRINITY_DN11355_c0_g1	19.1993	20.4824	43.7941	40.7212	38.931	35.9963	10.7276	9.85906	53.5676	9.07067	44.8148	15.1209	38.2229	15.9001	71.5386
1	ser_TRINITY_DN11356_c0_g1	4.03096	8.35537	4.60448	4.73966	5.84044	0.451994	0.11535	4.59994	11.3082	4.54942	9.50275	11.3525	4.53963	16.8465	10.298
1	ser_TRINITY_DN11365_c0_g1	0	0.1358	0	0	0	1.16836	11.2806	0.876855	0.792763	1.12515	0.850207	0.525442	0	2.14873	0.167319
8	ser_TRINITY_DN11371_c0_g2	10.6953	15.7789	7.22619	6.6162	10.545	3.42083	4.62678	5.8842	7.16996	7.72328	5.05238	5.25751	18.929	7.03219	5.32073
7	ser_TRINITY_DN11376_c0_g1	23.8072	26.4448	8.76966	7.00375	15.1822	4.78711	0.431599	6.79891	5.25306	6.22667	7.50694	8.81929	9.98431	10.9909	7.75096
8	ser_TRINITY_DN11380_c0_g1	248.626	408.003	494.28	18.8387	28.8317	122.441	0.27024	6.8871	20.6853	5.91826	1.07103	3.11137	168.833	2.45301	6.64253
2	ser_TRINITY_DN1139_c0_g1	0	0	0	0	0	0	38.0869	0	0	0	0	0	44.0555	0	0.106776
8	ser_TRINITY_DN11397_c0_g1	26.4547	37.3896	18.7368	14.8654	21.9443	4.69166	0.754969	12.4124	11.6513	13.7105	16.4806	17.6836	23.0526	23.3114	17.7799
8	ser_TRINITY_DN114_c0_g2	5.4417	10.5764	7.10032	5.89079	11.6329	1.65129	17.3513	6.70428	6.11364	7.30606	7.95272	8.02497	14.8943	13.1706	10.0021
1	ser_TRINITY_DN114_c0_g5	1693.85	1703.44	538.906	496.096	618.78	941.418	17.5645	346.331	270.216	294.943	239.936	238.575	224.764	252.155	387.526
1	ser_TRINITY_DN11404_c0_g1	17.1969	19.5579	12.0088	13.1696	27.2787	11.734	21.6321	8.12778	12.1775	9.34476	8.93727	10.2814	12.1393	14.8632	7.62012
7	ser_TRINITY_DN11410_c0_g1	4.87012	6.9912	4.20208	3.03452	5.85194	1.78418	0.32337	3.32271	5.74558	5.24795	5.62388	4.71277	10.6524	9.17465	6.05429
8	ser_TRINITY_DN11412_c0_g1	8.09743	12.8211	12.0345	18.2886	15.5195	6.78151	211.302	4.12312	11.9053	7.18375	12.9424	4.2083	37.0247	10.9967	8.17568
7	ser_TRINITY_DN114204_c0_g1	1.13306	3.03976	3.44368	9.19869	4.75239	8.2551	0	1.00362	11.0732	3.94413	8.16304	5.48718	5.70208	5.88727	7.23889
1	ser_TRINITY_DN1143_c0_g1	19.2754	26.0725	7.50348	5.35384	6.09813	16.712	0	2.49891	7.47068	2.04981	2.65959	2.13749	9.85821	3.26295	3.0847
1	ser_TRINITY_DN11431_c0_g1	27.813	55.6851	19.408	19.9454	27.9628	9.52055	6.77171	18.2645	31.5286	20.5267	41.446	17.6398	30.8165	36.2625	16.0263
8	ser_TRINITY_DN11436_c0_g2	9.60917	14.2259	15.1509	14.2048	21.3866	3.44162	0.370218	15.9903	15.6982	11.9289	43.4598	66.2831	12.5924	61.2498	28.8424
8	ser_TRINITY_DN114394_c0_g1	1.73843	8.42364	46.4208	65.2424	65.5711	0.096062	0.110898	3.39368	7.04835	1.22793	17.9623	3.85224	10.2302	5.7766	24.7784
7	ser_TRINITY_DN11440_c0_g1	25.4962	51.0311	22.0145	13.306	27.0641	21.9412	17.2968	5.17369	16.2554	6.93784	5.83315	4.02713	12.8837	8.58504	4.54711
1	ser_TRINITY_DN11443_c0_g1	153.65	196.126	130.906	170.543	216.651	274.47	286.077	153.093	167.486	160.624	203.905	98.2315	191.707	136.171	126.958
1	ser_TRINITY_DN11448_c0_g4	0.144333	0.268498	0.720036	0.259191	0.632267	0.806132	0	0.397018	0.288364	1.61228	0.815765	0.331617	0.826507	1.89288	0.738837
7	ser_TRINITY_DN114489_c0_g1	252.661	486.479	510.536	237.902	291.348	166.887	87.0913	352.883	624.664	438.944	681.402	259.438	862.107	454.129	336.641
7	ser_TRINITY_DN11449_c0_g1	58.3986	91.1901	80.0227	71.291	99.4687	95.6427	8.92215	85.7497	89.6295	90.8999	94.5276	82.3595	53.0603	130.675	92.1577
1	ser_TRINITY_DN114498_c0_g1	1.29713	4.53217	2.47772	5.01156	11.2502	0.296578	0	4.14932	4.57577	5.5415	9.30315	3.98581	2.00267	6.44476	4.00646
1	ser_TRINITY_DN11452_c0_g1	15.2191	14.4323	9.59641	14.189	16.1111	10.7453	1.61454	7.35136	10.2201	14.8403	8.18835	11.6372	12.775	12.2363	8.64295
7	ser_TRINITY_DN11454_c1_g1	22.6257	71.5904	50.7135	20.4604	18.0493	0	0	0	0.073635	0	0.284961	0	0.447445	0	5.01516
8	ser_TRINITY_DN11454_c1_g2	5.25831	4.77266	4.57254	7.97088	5.84524	0.767731	4.56552	3.18377	1.688	1.89345	0.762077	3.71522	8.30356	2.55529	1.32959
1	ser_TRINITY_DN11456_c0_g1	57.3864	48.3168	26.4284	22.2942	37.093	5.99366	12.6571	20.2657	15.6128	22.7919	17.2475	20.7029	27.6639	24.8609	17.9459
7	ser_TRINITY_DN11460_c0_g1	26.3869	25.3086	24.3491	24.9232	25.6249	44.7733	0.829871	8.88966	18.5173	10.5366	13.5763	12.042	25.5336	16.0209	17.699
7	ser_TRINITY_DN11467_c0_g1	0.641123	0.386541	0.928667	1.42906	1.16523	0.624716	0	6.74939	5.4014	2.98717	17.5348	16.3974	1.81936	12.8611	8.37775
5	ser_TRINITY_DN11469_c0_g1	166.487	243.403	233.242	106.392	92.9707	491.344	61.066	56.0119	280.449	89.3219	312.595	52.37	128.545	72.3099	549.172
1	ser_TRINITY_DN114705_c0_g1	195.018	307.626	267.005	311.018	251.517	279.226	16.3573	504.404	457.651	500.183	472.054	332.694	346.22	344.486	236.309
8	ser_TRINITY_DN11475_c0_g1	2.70637	3.40889	5.61898	6.78894	11.5202	0.016196	0.037388	7.20047	11.9645	8.88117	13.5468	13.683	13.6444	21.0184	13.4064
8	ser_TRINITY_DN11476_c0_g1	1.01171	1.37281	0.373582	0.115037	0.146175	7.61143	10.7222	0.216836	3.06038	0.288015	0.024343	0.031716	13.2449	0.249508	0.711321
8	ser_TRINITY_DN11476_c0_g2	11.9185	11.3166	6.27928	6.83522	16.4266	1.37592	0.210071	3.46251	6.66859	3.31148	9.97485	4.01705	5.15304	9.29973	6.26277
1	ser_TRINITY_DN114760_c0_g1	2.91706	0.480384	0	0.090962	0.049032	0	7.47344	0	0	0	0	0	60.1591	0	0
1	ser_TRINITY_DN11477_c0_g1	43.0159	31.0026	27.4707	51.4897	46.3965	70.1506	0.518934	20.1012	48.1548	16.2872	21.6804	19.1299	24.3731	18.0198	13.465
1	ser_TRINITY_DN11479_c0_g1	78.8835	103.602	77.6998	66.299	68.337	34.0507	1.41427	20.1278	23.0711	15.5268	19.0936	23.3409	28.4751	22.7588	23.186
8	ser_TRINITY_DN1148_c0_g2	12.7233	19.9268	30.0327	33.5024	45.825	7.70239	38.9868	51.1454	65.7172	55.5718	105.519	67.7222	93.9161	113.159	86.7357
7	ser_TRINITY_DN11480_c0_g2	3.69747	3.24699	2.69208	2.7277	3.74735	5.34494	0.186634	1.29381	2.88113	1.44955	2.78858	2.79866	2.11631	3.24348	2.54213
1	ser_TRINITY_DN11487_c0_g1	32.4774	50.8145	42.0607	31.9396	32.3006	38.5636	4.35768	19.8733	34.7204	18.6656	21.9002	27.2787	43.5353	25.339	28.3895
8	ser_TRINITY_DN11489_c0_g2	383.331	404.678	246.674	311.236	357.857	159.671	16.3411	181.691	195.386	161.026	209.571	129.763	361.443	146.083	109.588
1	ser_TRINITY_DN1149_c0_g2	0.144326	0.129088	0.35752	0.560801	0.446655	0.026604	15.0712	0.376188	0.217623	0.468883	0.235132	0.594281	27.8336	1.42099	0.396578
2	ser_TRINITY_DN11490_c0_g2	28.5255	71.8551	34.1711	30.2665	27.8693	29.7069	1.66877	5.7754	15.3926	7.47397	17.6848	8.59443	19.0107	14.3815	27.6395
8	ser_TRINITY_DN11491_c0_g1	21.5806	23.5245	41.2324	48.0638	48.2406	20.7987	1.28348	9.77235	16.6472	9.14894	25.9836	10.0149	18.8642	10.179	33.9576
7	ser_TRINITY_DN11491_c0_g3	0	0	0	0	0	0	111.312	0	0	0	0	0	85.052	0	0.210461
1	ser_TRINITY_DN11497_c0_g2	148.296	187.911	545.972	145.061	84.4751	205.479	2.58326	23.2722	107.821	18.4872	93.2144	10.7928	65.8162	16.8102	370.312
8	ser_TRINITY_DN11497_c0_g3	46.9533	30.5263	35.8516	35.343	60.4371	13.3775	23.568	42.7055	22.177	34.8149	23.7513	46.4397	23.4846	41.6154	30.6806
1	ser_TRINITY_DN11498_c0_g1	8.95525	14.3391	12.6392	10.6613	11.5169	6.37475	21.9077	10.396	18.9831	11.8994	18.0101	13.6646	84.8246	20.2094	20.5006
7	ser_TRINITY_DN11499_c0_g1	1.94287	3.09083	4.65372	4.75472	7.67332	2.51962	9.33028	0.671266	2.12027	1.07106	1.87051	1.8809	20.2661	3.28421	4.14311
8	ser_TRINITY_DN115_c0_g2	23.6927	24.0733	8.20998	6.30163	9.03819	6.71747	0.507978	4.76147	4.42992	3.47892	3.16562	6.1617	5.47021	6.40194	4.47307
1	ser_TRINITY_DN11500_c0_g1	0.41982	0.0817505	0	0.620781	0.891066	0	103.662	0	0	0	0	0	319.329	0	1.45868
7	ser_TRINITY_DN115082_c0_g1	27.5741	53.9085	36.2806	54.448	80.4005	35.8458	47.5031	56.1597	61.1194	55.4405	59.6586	71.5818	142.774	52.7678	64.9561
1	ser_TRINITY_DN1151_c0_g1	0.186416	4.31278	19.2564	8.25384	6.83826	2.45417	0.086293	0.835174	6.44285	1.1952	4.56569	1.83861	15.8149	6.66265	9.69422
8	ser_TRINITY_DN11510_c0_g1	10.9661	11.7999	6.01748	6.52028	7.07192	3.28322	0.53927	2.29053	4.63185	3.23857	5.55592	2.98619	8.03832	4.83626	2.94107
7	ser_TRINITY_DN115101_c0_g1	11.1438	19.3675	17.2213	15.9734	18.3076	9.20724	1.84625	5.91226	13.3013	7.82501	10.5031	7.31452	19.0339	12.7969	8.70527
8	ser_TRINITY_DN11511_c0_g1	20.633	30.0345	32.58	41.2985	36.7705	7.83254	30.537	3.38036	23.9053	5.73616	23.0999	4.18858	15.0917	10.2255	21.8086
8	ser_TRINITY_DN11513_c0_g2	12.0948	13.4801	11.0172	13.2641	31.3266	1.26392	0.064823	4.03708	3.01673	3.01799	4.04709	9.87275	9.00008	4.07023	7.73664
8	ser_TRINITY_DN115139_c0_g1	0.25014	0.563833	18.2709	29.352	9.35744	0.823199	0.963272	0	0.601776	0	0	0.265439	0.641085	0	0
1	ser_TRINITY_DN11515_c0_g1	5.18429	21.0015	9.98064	6.01605	10.0144	5.90977	0	1.94059	3.0125	1.55121	3.35048	2.47584	3.92172	2.52352	3.79642
8	ser_TRINITY_DN11516_c0_g1	0	0	0	0.12155	0.126955	0	0	0	5.94423	0	13.8016	0	5.38139	0	7.38579
1	ser_TRINITY_DN11519_c0_g1	36.7848	57.3084	30.2793	46.5702	54.8565	32.2894	4.72116	24.3187	26.4659	19.2672	27.0061	28.9077	30.294	32.0517	20.1774
8	ser_TRINITY_DN1152_c0_g1	10.7941	23.475	6.36064	2.36864	2.82927	2.36671	0.061223	0.457776	1.86515	0.676411	0.728896	0.727094	5.04057	0.78883	1.56917
8	ser_TRINITY_DN1152_c0_g2	2.6649	3.57371	6.82203	14.0213	22.2759	0.382389	0	33.892	8.68891	13.907	16.7226	23.8185	7.24703	12.1704	16.6885
8	ser_TRINITY_DN11520_c0_g2	106.923	76.2643	47.1173	42.2688	64.5892	12.0048	1.15419	56.2497	22.2758	56.4153	25.5207	64.0292	46.6326	78.1877	39.9743
2	ser_TRINITY_DN115212_c0_g1	132.81	183.28	82.961	79.2702	67.0817	155.831	9.87865	30.2676	37.8807	28.0047	25.7627	28.5238	130.176	30.7405	33.2689
8	ser_TRINITY_DN11526_c0_g1	16.9772	25.7249	26.8555	24.2684	26.3033	28.0426	0.123758	11.0719	22.2166	24.9281	21.659	15.1809	22.1067	30.8593	28.7439
4	ser_TRINITY_DN11529_c0_g1	1.16119	0.569182	0	0	0	0	129.021	0	0	0	0	0	114.912	0	0.26909
7	ser_TRINITY_DN11529_c0_g2	0	0	0	0	0	0	23.4269	0	0	0	0	0	45.9917	0	0.258852
1	ser_TRINITY_DN1153_c0_g1	24.5506	22.434	4.35615	7.09755	8.95936	0.454586	139.495	10.7456	2.28329	4.18124	3.94678	6.28237	35.2807	3.84131	5.23953
7	ser_TRINITY_DN11534_c0_g1	102.327	164.603	42.613	35.5437	26.4473	86.4029	1.26108	8.7674	27.2626	10.7988	12.5949	9.09825	41.1667	10.5286	9.76085
7	ser_TRINITY_DN11535_c0_g1	36.1964	33.5465	22.1039	24.6307	32.1989	81.4011	3.3412	18.4386	30.7985	16.7383	24.1575	21.1862	55.0403	27.5081	21.5194
8	ser_TRINITY_DN1154_c0_g1	4.91599	7.07974	4.69745	3.41125	10.2769	0.494226	2.3737	4.36943	7.56211	6.69751	8.07067	3.14314	5.90553	11.0887	7.94768
8	ser_TRINITY_DN11542_c0_g1	0.106241	0.152108	0.085338	0.651526	0.34837	0	12.6712	0	0.119141	0	0	0.112669	30.9076	0.439241	0.591644
8	ser_TRINITY_DN11543_c0_g1	0.625939	0.0918575	0.036723	0	0	14.7639	5.20095	0	8.10885	0	0.015096	0	8.78384	0	0.051972
1	ser_TRINITY_DN11543_c0_g2	67.9858	72.3027	38.1875	53.247	63.1082	23.5573	0.486186	44.3883	22.0699	23.285	28.104	37.7987	28.5513	30.5942	25.245
8	ser_TRINITY_DN11543_c0_g3	37.387	134.403	55.784	22.0197	25.7842	6.08325	0.1226	11.1481	22.0258	7.34238	36.7229	7.24766	10.9755	21.085	46.3851
8	ser_TRINITY_DN11547_c0_g1	17.2286	3.00774	1.57469	4.54531	5.34166	0.016999	4.17267	2.48307	0.295795	2.66757	0.272487	1.69187	0.471233	1.43769	1.70564
8	ser_TRINITY_DN11547_c0_g2	9.32357	28.2595	18.6697	20.5949	28.5178	4.88692	2.94838	5.34595	13.1795	4.82975	14.9576	4.57096	18.7987	7.19764	18.9772
8	ser_TRINITY_DN115500_c0_g1	27.3749	7.53431	2.29905	1.0837	1.93031	0.505021	0.182984	0.063904	1.31803	0	0.181224	0	1.03105	0.053168	0.218084
1	ser_TRINITY_DN11551_c0_g1	20.9508	22.7974	22.2852	23.142	27.9648	6.44615	108.077	8.29703	15.5231	8.45271	14.8533	11.4555	30.9517	11.8343	11.5114
2	ser_TRINITY_DN11553_c0_g1	757.12	805.159	163.797	244.325	398.084	586.497	10.3559	384.845	215.496	147.613	232.523	390.648	121.953	229.996	140.21
8	ser_TRINITY_DN1156_c0_g3	17.292	13.0473	14.2347	14.9139	21.9902	9.61873	0.297129	10.3659	19.0208	11.1544	16.3755	10.8243	25.5537	17.4503	14.7108
8	ser_TRINITY_DN11563_c0_g4	52.8457	78.6174	51.7487	30.1142	46.5876	14.5237	3.67277	16.2926	31.038	17.2634	29.6135	20.5257	27.3717	22.9506	21.6381
2	ser_TRINITY_DN11568_c0_g1	0.928635	0.617275	2.96731	6.43252	11.3382	0	0	4.581	0.27797	3.5262	0.574268	9.63571	0.52026	11.1684	0.677059
8	ser_TRINITY_DN115706_c0_g1	0.62727	0.147451	0	0	0	0	629.514	0	0.022063	0	0	0	44.3231	0	0.081893
7	ser_TRINITY_DN115767_c0_g1	1.47368	6.73552	31.8805	17.5925	21.2135	4.19939	0	0.112796	5.64684	1.54636	11.0116	0.098549	2.1673	0.712344	15.058
1	ser_TRINITY_DN11581_c0_g2	14.4692	25.2714	24.2659	18.0401	20.0253	12.3876	1.71385	4.54552	8.85619	5.8483	9.05043	8.08492	13.831	9.64037	15.1893
8	ser_TRINITY_DN11582_c0_g1	0.440012	0.427986	2.21729	2.48052	4.02674	0.580957	0	26.1682	5.83051	29.07	20.5455	7.40748	4.21084	7.23015	5.84367
8	ser_TRINITY_DN11588_c0_g1	0.131716	0	0	0	0	0.137158	0	123.03	4.77164	116.227	2.20855	163.597	2.16641	49.4545	7.56557
1	ser_TRINITY_DN1159_c0_g1	70.081	153.052	55.1704	53.8628	91.3845	25.3509	2.60023	51.515	43.2416	49.4628	56.5283	47.0199	71.6197	67.5171	47.7194
1	ser_TRINITY_DN11592_c0_g2	303.452	336.638	170.377	231.111	363.339	258.042	7.22243	247.15	205.085	229.354	208.69	88.2425	142.339	107.411	43.1391
7	ser_TRINITY_DN11600_c0_g2	0.329181	1.07385	0.816779	0	0	6.05609	0	0	52.1537	0	0	0.819934	0	0	0
2	ser_TRINITY_DN116043_c0_g1	25.4388	24.9644	19.2066	48.8223	71.9582	32.557	321.179	43.2386	13.0097	11.0638	9.10041	29.3546	31.8289	20.6867	6.0464
8	ser_TRINITY_DN11613_c0_g2	133.408	11.1884	0.413348	0.080156	0.174766	295.515	0	0	54.1924	0	0	0.031203	0	0	0
1	ser_TRINITY_DN11616_c0_g1	2.63365	4.93031	2.62748	2.82524	2.83489	1.92258	0	1.39417	2.57973	1.49792	2.65061	1.30847	1.46425	2.8717	1.95035
1	ser_TRINITY_DN11617_c0_g2	98.5264	48.7033	19.0958	18.4799	23.9512	27.8574	17.2664	8.32145	23.2859	3.71252	11.065	8.12969	18.5705	3.82334	8.72249
7	ser_TRINITY_DN11623_c0_g1	92.5519	107.472	78.2764	88.7282	129.525	46.648	0.963272	42.741	88.1871	56.302	87.8682	32.1181	42.6322	36.8069	29.3385
8	ser_TRINITY_DN116264_c0_g1	25.2662	37.1173	20.1271	21.1359	22.3104	16.2506	18.1355	19.3421	17.5391	19.5512	19.9526	31.9048	38.1699	36.3488	19.3912
1	ser_TRINITY_DN116269_c0_g1	2.93235	5.92482	13.1509	6.63006	9.13581	0.278739	0.355396	32.9591	28.6836	39.1635	31.6976	43.7997	40.6825	49.3663	43.8696
1	ser_TRINITY_DN116291_c0_g1	54.7352	90.6981	37.4574	45.5058	39.4816	19.8988	7.68146	22.7501	36.0768	22.3244	22.2246	31.5164	30.303	36.731	21.9213
1	ser_TRINITY_DN11634_c0_g1	28.0616	80.8887	18.8778	53.4684	86.835	11.4471	163.003	4.72294	19.1529	2.45256	4.84609	3.24772	47.0651	4.5493	8.23846
1	ser_TRINITY_DN11634_c0_g3	5.10692	22.1499	27.0516	24.2021	21.8251	9.56303	0.482951	0.286104	2.05691	1.01003	7.22821	1.0996	7.12578	2.44389	15.5347
1	ser_TRINITY_DN11634_c0_g4	28.2481	56.9176	27.6623	20.9152	30.1504	10.3142	0.260381	9.37425	9.53604	8.1994	12.5067	13.4678	20.4887	17.0995	18.9088
8	ser_TRINITY_DN11634_c3_g1	11.2294	13.614	26.6219	32.4858	42.1262	7.64297	35.9072	31.4798	19.4743	35.2803	17.8976	32.0757	28.3437	43.5644	15.1335
7	ser_TRINITY_DN11635_c0_g2	79.1096	64.5081	55.1813	68.6007	83.5797	49.8517	2.36379	188.3	185.333	155.25	72.4636	134.537	35.5385	215.503	30.774
7	ser_TRINITY_DN11636_c0_g1	4.25227	4.95245	2.52903	1.16154	1.57428	2.84867	0.346128	0.160302	1.64956	0.411209	0.258688	0.162365	7.63339	0.782499	0.604141
7	ser_TRINITY_DN11637_c0_g1	4.37889	6.31062	9.69049	15.1324	15.5094	14.5034	5.26909	4.91669	37.494	10.1784	23.2647	6.28258	26.981	15.3874	13.2552
8	ser_TRINITY_DN11641_c0_g1	4.22325	7.7783	12.0824	12.0128	11.8922	4.36311	0.480231	6.25481	10.2752	7.46932	18.1748	6.73339	13.889	14.9505	18.3205
1	ser_TRINITY_DN11648_c0_g1	50.5714	58.4963	116.928	130.411	91.9172	60.0413	0.981639	78.8302	122.357	116.396	99.3426	133.672	121.086	148.377	96.7362
7	ser_TRINITY_DN1165_c0_g1	9.63608	2.75851	0.228922	0.02268	0	35.6589	0.083436	0.027219	5.47608	0	0.026103	0	0.172065	0	0
8	ser_TRINITY_DN1165_c0_g2	6.37461	3.96438	2.9242	0.948486	1.59486	6.07368	0	1.9858	3.18948	1.06882	1.60941	1.67613	1.49877	2.50031	0.839466
8	ser_TRINITY_DN11652_c1_g1	28.6295	40.6377	39.5309	42.4745	28.9171	15.9066	1.0774	18.3309	31.6241	21.2353	33.2149	57.6715	50.4156	45.4624	63.7234
8	ser_TRINITY_DN1166_c0_g3	6.15643	16.6113	20.3228	10.1366	14.5242	1.86468	0.457561	9.44075	11.5737	15.3421	10.7368	7.1634	10.045	13.3362	12.7986
8	ser_TRINITY_DN11662_c0_g7	10.9452	18.1657	10.0756	4.0016	5.4166	4.5186	0.234605	5.74408	6.26199	8.04778	6.48884	7.217	8.74103	10.9885	12.4381
7	ser_TRINITY_DN11663_c0_g1	23.1487	9.54749	1.96472	2.45546	2.09281	51.038	2.3746	1.14627	14.8938	3.15	9.37679	1.4263	2.75472	2.39626	2.6241
8	ser_TRINITY_DN116662_c0_g1	21.4986	8.89633	137.705	116.114	61.7958	67.5976	0	0.587767	75.0985	0	89.2688	5.96682	31.9559	1.80847	76.4717
8	ser_TRINITY_DN11670_c0_g1	12.2869	7.15172	12.291	15.765	22.3418	2.41573	0	12.0109	4.30945	11.5504	3.73407	11.5393	2.16186	15.4078	5.24968
8	ser_TRINITY_DN11680_c0_g5	10.0462	31.6674	24.6032	16.6664	13.9913	5.61116	0	1.09274	9.0951	2.20412	7.91912	1.71504	8.36031	4.00134	11.1312
1	ser_TRINITY_DN11682_c0_g1	44.0438	81.2691	30.4273	34.7004	35.1331	11.1233	6.9765	27.9304	39.7257	28.2578	26.4735	25.512	34.9184	31.5189	24.7625
8	ser_TRINITY_DN11683_c0_g1	75.7298	46.4629	33.142	94.4258	124.414	115.034	151.55	57.742	162.437	12.2667	27.5829	57.6927	81.0278	20.0897	24.9132
1	ser_TRINITY_DN11684_c0_g1	7.30666	35.6938	24.0107	22.5461	22.1859	4.57401	0	4.91165	9.68091	5.63185	9.73197	7.53545	9.59902	11.6185	21.6918
8	ser_TRINITY_DN116912_c0_g2	5.14989	17.5408	15.4019	13.2543	18.528	8.97097	0.673138	2.47622	7.25169	3.96899	9.08473	2.94158	9.28746	7.3809	15.2618
1	ser_TRINITY_DN11692_c0_g1	1.8946	2.23406	5.02546	9.22927	6.42978	5.97703	0	1.41811	16.0499	4.12504	9.32075	2.6337	11.647	8.56425	7.53179
2	ser_TRINITY_DN11694_c0_g1	6.57097	7.41358	11.3526	20.1792	24.0406	3.94428	4.86743	5.89114	8.6827	5.69172	9.33481	10.6729	12.8423	11.0823	11.0917
1	ser_TRINITY_DN116962_c1_g1	11.5084	23.3727	28.6053	24.5047	21.0623	30.2747	1.07407	4.96781	22.8031	5.95398	16.2141	6.396	13.8135	10.0354	14.65
8	ser_TRINITY_DN11706_c0_g1	15.433	10.2922	3.84052	4.96558	6.80675	13.8149	20.0029	2.21401	8.49035	1.80346	7.85529	3.50441	10.2869	3.04136	4.57576
7	ser_TRINITY_DN11707_c0_g1	7.31055	4.04899	5.0265	4.49664	5.80238	5.3963	1.56482	6.34211	13.7617	9.84653	15.7952	3.80806	6.44331	6.21832	4.613
8	ser_TRINITY_DN11708_c0_g4	3.99267	8.47865	10.1118	11.4114	11.5138	1.57245	0.07202	3.72476	5.5484	3.85853	5.64512	3.74058	6.40081	5.06583	6.75748
8	ser_TRINITY_DN117161_c0_g1	10.8993	15.0413	5.64728	1.3547	4.34087	2.7092	0	0.651979	2.46784	1.24928	1.10923	0.356989	11.5074	1.11796	0.746802
1	ser_TRINITY_DN117229_c0_g1	13.4185	17.0628	10.1282	5.74593	9.82856	10.0015	7.39852	1.63533	7.6394	1.71006	5.1106	2.66225	14.27	1.34226	8.23968
1	ser_TRINITY_DN117252_c1_g1	41.4361	64.8623	53.1298	40.6539	41.2732	207.191	0.560228	33.555	65.9706	37.1623	71.5362	36.9023	42.0693	27.3526	33.2378
6	ser_TRINITY_DN117279_c0_g1	33.0385	31.6726	26.0083	25.7274	19.3279	48.1776	0	7.74705	13.9329	7.0876	13.4191	9.95536	12.3159	10.2735	20.6538
8	ser_TRINITY_DN117280_c0_g1	75.8486	29.9662	14.388	13.1623	19.4386	13.269	728.689	25.7022	6.12735	16.1486	3.79249	13.3666	84.233	14.9302	12.4997
1	ser_TRINITY_DN11729_c0_g1	15.4803	18.5531	7.46831	8.65934	13.145	5.33757	0.151502	7.95474	6.95754	7.09112	7.66804	12.7363	8.1244	15.9298	8.82074
1	ser_TRINITY_DN1173_c0_g2	16.9998	16.336	13.2512	17.3022	22.5542	130.043	7.39373	12.8721	26.8881	9.07821	10.2238	19.6764	14.8775	9.66965	13.5971
3	ser_TRINITY_DN1173_c0_g8	0	0	0	0	0	0	13.3109	0	0	0.027414	0.063242	0.015365	26.1006	0	0.029665
8	ser_TRINITY_DN1173_c0_g9	11.9328	19.4179	9.58902	8.08529	12.9919	3.03227	6.62373	5.26963	6.51534	5.58664	6.50942	7.15866	18.0844	10.9177	9.26382
1	ser_TRINITY_DN1174_c0_g1	6.40057	20.4007	28.1324	22.7969	17.4782	30.1107	1.02251	13.3074	15.3561	14.7629	12.8777	14.7914	10.6028	24.7106	28.338
1	ser_TRINITY_DN11748_c0_g2	13.1491	45.4178	30.1877	22.5839	17.0186	2.02477	2.52073	2.79781	11.9028	6.16027	9.08153	3.57207	8.48569	4.80565	4.41538
8	ser_TRINITY_DN11755_c0_g2	5.10554	1.81683	0.853745	1.03658	1.0298	4.85015	0.425506	0	1.22844	0	0.28531	0.064056	17.3582	0.638283	0.326393
8	ser_TRINITY_DN11765_c0_g2	0.092727	0.0978515	0.059062	0.073777	0.08491	0.033504	10.7879	0.041753	0.076629	0.035685	0.038028	0.040351	57.238	0.075069	0.110974
1	ser_TRINITY_DN11766_c0_g3	115.108	61.662	142.968	118.527	107.881	335.088	0	33.4639	70.5347	28.9971	89.6048	42.6485	71.2101	42.8806	122.906
1	ser_TRINITY_DN11767_c0_g3	14.0754	11.8444	7.8461	14.9394	13.202	31.8035	2.2344	15.0838	20.5884	18.8959	28.3915	33.1746	21.9745	41.7029	72.286
8	ser_TRINITY_DN11789_c1_g2	96.864	121.948	81.2872	81.6503	87.8977	43.5111	0.378667	57.1447	53.0836	49.431	31.1261	39.0095	47.9917	40.0486	25.7392
1	ser_TRINITY_DN1179_c0_g2	5.92099	6.84115	10.602	10.8845	10.6762	5.1836	0.251098	3.20627	7.7102	3.32442	5.38802	5.04742	6.61838	4.21169	4.7714
1	ser_TRINITY_DN118_c0_g2	1031.84	1338.65	1523.56	2831.24	2182.26	1232.65	26.2802	4190.96	3613.37	3784.86	3551.06	5646.88	2814.15	5281.9	3106.75
8	ser_TRINITY_DN11807_c0_g3	159.17	219.974	31.0314	20.6715	30.0227	23.2281	0	8.70471	8.90861	6.7835	9.80055	7.93226	92.0238	7.69426	7.56068
1	ser_TRINITY_DN11808_c0_g1	11.2488	12.0872	21.1294	38.5043	44.9535	6.66093	22.8162	17.6663	18.5918	10.0312	19.1384	17.0864	24.9881	12.9861	10.6087
8	ser_TRINITY_DN11809_c0_g1	0.047612	0.0090365	0	0	0	0.008955	176.621	0	0.008916	0	0.008448	0.020426	29.3305	0	0.098446
8	ser_TRINITY_DN118092_c0_g1	33.1508	35.5352	24.8104	24.534	28.4072	17.8579	12.9084	12.4078	18.5611	13.2437	14.888	18.7118	35.4466	19.2458	17.3673
1	ser_TRINITY_DN1181_c0_g3	17.8034	38.6879	30.9164	27.7888	28.5039	2.30725	5.04205	18.1105	17.2736	14.8778	11.6875	20.6756	54.4791	9.96401	14.0772
2	ser_TRINITY_DN11810_c0_g1	20.8627	24.0726	10.6547	10.4037	16.6936	5.42907	0.365783	10.6273	3.26499	8.13112	4.17937	18.7258	10.0844	19.4355	6.0903
8	ser_TRINITY_DN118100_c0_g1	17.4878	12.1431	26.6159	47.5151	60.5977	24.6246	65.676	9.43599	23.7267	11.819	23.4799	9.28051	30.6227	8.14342	11.4955
8	ser_TRINITY_DN118123_c0_g1	10.0488	9.68344	6.71042	3.4926	4.30185	2.31991	0.298459	1.24274	3.38553	1.69072	4.27457	1.65517	7.46516	4.01872	1.85305
2	ser_TRINITY_DN118186_c0_g2	8.56026	6.32045	3.52307	4.04401	3.02174	12.169	19.4353	5.76963	15.6321	7.82958	15.5979	6.56728	60.2975	10.1131	17.6251
7	ser_TRINITY_DN1182_c0_g1	0	0	0	1.28912	1.28797	2.08346	0	10.8648	17.9278	7.81719	10.1246	8.60931	5.79729	9.75782	3.42595
1	ser_TRINITY_DN11821_c0_g1	17.1109	66.7015	40.2173	18.8437	20.7383	24.3996	1.62338	7.46697	14.9215	9.29258	20.1159	13.6867	14.0113	18.195	30.8091
8	ser_TRINITY_DN11821_c0_g2	30.7633	20.0982	18.9307	26.4992	33.473	12.6592	817.65	10.1018	33.9668	10.0379	33.3343	13.7914	117.578	20.2889	22.7363
8	ser_TRINITY_DN11827_c0_g1	24.1717	112.262	90.1306	48.0564	36.7024	15.2266	0	53.9195	18.743	33.086	22.6908	59.9336	16.4667	42.0077	34.9197
8	ser_TRINITY_DN11839_c0_g1	15.047	34.6491	21.5249	22.5788	25.959	36.6541	0.39854	9.85471	14.8576	12.081	9.5618	10.6077	10.3304	12.7945	9.87367
7	ser_TRINITY_DN1184_c0_g1	18.0963	13.9122	24.0971	21.5716	28.3955	38.1029	0	39.2736	69.8645	60.9902	88.0172	22.7997	26.4338	59.4542	94.9476
7	ser_TRINITY_DN11842_c0_g1	20.2166	19.0022	15.8406	17.8825	19.3958	22.2472	1.77246	17.8288	19.4302	19.2193	20.1219	28.317	20.5356	29.9194	22.0108
8	ser_TRINITY_DN11848_c0_g1	59.9375	98.0259	42.1235	58.3529	51.7665	40.5803	2.27486	39.9345	63.3294	39.3659	65.5327	25.0065	55.9476	39.2011	28.4873
8	ser_TRINITY_DN118491_c0_g1	0	0.0272445	0	0	0.036135	0	105.693	0	0	0	0	0	71.4686	0	0.288369
1	ser_TRINITY_DN1185_c0_g1	0	0	0.222817	0	0.23956	0	5.87271	0	0	0	0.353015	0.652144	24.7511	0.295973	0.603601
8	ser_TRINITY_DN11853_c0_g1	109.476	201.313	105.968	46.4638	89.2411	7.06178	0.132045	14.5567	54.2488	23.0296	71.8673	19.4095	70.0427	37.835	71.2818
7	ser_TRINITY_DN11853_c0_g3	15.3741	33.2387	9.18274	2.59113	3.18562	4.22281	0.097299	1.30998	1.50018	1.0929	1.81777	1.62128	20.7753	3.16579	2.35074
7	ser_TRINITY_DN1186_c0_g1	69.2851	59.6123	24.1509	19.3629	20.877	21.5534	2.04612	11.995	13.8386	9.98244	14.541	17.4886	34.2724	18.8924	21.4231
1	ser_TRINITY_DN11860_c0_g1	11.3969	30.6374	26.1992	20.1029	17.4689	26.1619	0	9.48778	14.7073	10.839	13.9301	12.8111	13.3687	13.0566	21.4434
8	ser_TRINITY_DN11864_c0_g1	2.26803	4.12846	4.33166	3.9027	5.55803	2.69752	0	0.946886	3.10955	2.50413	2.32912	1.36967	10.0605	2.52673	1.59857
8	ser_TRINITY_DN11865_c0_g5	5.50859	8.67921	5.69968	11.6899	11.3822	11.551	0.480412	3.29971	5.05985	2.15136	4.00825	4.31253	6.52631	5.56768	3.2825
8	ser_TRINITY_DN118668_c0_g1	56.7555	76.865	72.9651	56.6622	77.2907	46.4587	1.90257	94.1875	44.8954	42.3112	53.0476	67.7686	41.0291	37.2009	62.4803
1	ser_TRINITY_DN11868_c0_g1	6.10682	20.5404	21.4889	14.5163	10.1901	6.17068	0	10.9173	18.3593	17.0646	29.1183	12.5425	16.3719	21.6558	29.2748
7	ser_TRINITY_DN11869_c0_g1	58.0635	114.406	18.1772	5.77642	6.60977	4.67692	0	3.10242	1.99299	3.15586	2.23918	3.60068	57.6674	4.14691	2.71608
7	ser_TRINITY_DN11873_c0_g1	10.5712	6.63911	4.4358	5.90088	6.02861	2.62015	0	14.1317	8.39501	21.981	7.71746	33.9557	6.22282	30.2839	8.80749
8	ser_TRINITY_DN11879_c0_g1	1.6181	4.87514	6.47599	6.74195	5.89161	0.906744	0.404287	0.979698	1.69326	1.31134	2.25357	1.34478	5.50602	2.30116	5.4923
8	ser_TRINITY_DN1188_c0_g1	5.07498	4.2938	3.5597	5.22775	4.17831	6.11882	0.246634	2.22878	4.54819	2.00307	3.57276	1.84427	6.98232	2.83776	3.97674
1	ser_TRINITY_DN11880_c0_g1	7.97101	4.37107	3.89265	4.88827	5.35583	6.04219	0	3.05988	5.08859	3.44622	4.37834	3.32422	4.77294	3.2074	2.82433
8	ser_TRINITY_DN11883_c0_g1	65.9404	114.102	37.423	27.5923	48.508	12.393	0.490894	18.6744	21.1116	31.4382	31.4984	18.7736	40.3022	27.5729	28.0879
7	ser_TRINITY_DN11884_c0_g1	254.748	229.337	117.288	74.3851	108.163	56.9565	1.2057	132.696	285.684	127.647	275.797	96.4987	120.647	165.693	162.396
7	ser_TRINITY_DN11884_c0_g2	9.67447	17.7289	8.69243	4.81685	5.73853	5.54211	0.040051	3.24092	3.17847	3.73013	3.21859	4.31411	15.2948	7.60626	3.30803
1	ser_TRINITY_DN11885_c0_g1	22.0608	20.5129	24.91	22.5249	31.6939	14.5522	4.66528	24.9584	19.3712	24.1136	24.2123	27.7068	19.0649	35.1705	25.8404
8	ser_TRINITY_DN11888_c0_g1	27.6185	27.5048	27.6452	32.4404	32.877	15.2848	5.64088	10.6153	18.5212	15.3318	17.2511	18.339	31.4432	25.1949	14.491
8	ser_TRINITY_DN11889_c0_g1	12.5769	12.1683	13.6239	9.36808	13.2796	15.9502	27.7051	21.0468	10.0356	16.8972	15.9097	22.6052	17.5128	28.4112	13.5107
7	ser_TRINITY_DN11891_c0_g1	2.02293	2.54205	3.92303	4.30812	3.10403	3.07766	0	2.33616	2.88765	2.28087	3.17221	2.54677	2.03656	3.88693	3.46826
8	ser_TRINITY_DN11896_c0_g1	3.09216	8.15494	6.16139	4.36132	6.31033	0.36146	0	5.47989	4.09353	5.13783	7.42344	8.85091	4.37099	12.607	13.9135
8	ser_TRINITY_DN11896_c0_g2	2.86887	5.73612	4.22402	3.08771	5.56462	0.409392	0.089735	3.14012	3.60629	2.87679	4.09497	5.17376	2.46894	7.02189	7.79403
8	ser_TRINITY_DN119_c0_g1	11.3235	16.0517	6.19071	4.85533	3.64031	1.77665	0.68319	4.57763	4.30822	1.84292	2.40682	2.77162	14.3783	5.07827	4.74457
8	ser_TRINITY_DN11902_c0_g2	9.029	10.8346	10.5791	12.574	19.6059	3.1113	0.636525	8.51862	10.6166	7.53637	9.10838	13.8885	11.467	13.9053	7.63639
7	ser_TRINITY_DN11906_c0_g1	22.1739	23.9783	21.4475	30.206	21.077	47.2082	0	47.2648	33.5897	56.2715	27.1272	73.9563	33.7003	92.8198	35.8337
8	ser_TRINITY_DN11909_c0_g1	44.5433	29.7342	38.4492	62.9222	71.5427	47.1381	30.366	38.5212	32.7296	28.8796	22.4375	40.4459	26.8695	30.7147	20.3191
1	ser_TRINITY_DN1191_c0_g2	756.313	841.12	2092.16	2912.36	1982.11	972.567	35.8968	3574.46	4915.16	3602.16	5077.09	4478.71	3649.34	3635.48	4981.04
2	ser_TRINITY_DN11911_c0_g2	72.609	234.576	302.953	169.743	195.175	27.8457	0.679289	18.5758	64.261	20.1458	55.6501	9.47132	32.6208	24.4006	126.753
8	ser_TRINITY_DN11921_c0_g1	13.0904	4.41932	2.03111	5.01037	12.8745	0	0.162081	15.3094	1.99791	16.4575	2.28498	17.6746	0.676852	28.6485	2.24169
8	ser_TRINITY_DN1193_c2_g1	302.343	317.377	423.812	727.827	546.228	178.394	8.46334	808.284	731.337	688.866	754.653	1327.04	618.06	1175.92	773.695
8	ser_TRINITY_DN1193_c2_g2	0	0	0	0	0	2.99135	24.071	4.07901	4.64305	4.45389	5.35413	1.76955	0	5.17136	0.266772
8	ser_TRINITY_DN11930_c0_g1	1698.03	118.692	6.58683	0.971343	0.793357	2020.53	0	1.46764	362.492	0.324541	0.200024	0.21309	0.037571	0.031034	0.083561
8	ser_TRINITY_DN11930_c0_g3	0.029846	0.0671405	11.1471	2.67767	3.5604	0	0	0.815097	2.81301	11.9554	10.5948	0.648188	4.32492	5.62734	11.2872
1	ser_TRINITY_DN11931_c0_g3	4.47701	5.56997	11.7632	17.293	19.7072	6.79045	4.12822	5.57403	9.65705	4.35404	8.04928	6.50202	6.109	9.39668	7.06722
8	ser_TRINITY_DN119350_c0_g1	15.6035	10.714	7.75497	7.73093	10.1512	5.11166	0	5.02686	5.12336	6.82741	5.27911	5.02439	6.62096	6.77011	8.06999
8	ser_TRINITY_DN11938_c0_g2	59.4275	84.8099	39.3937	31.7204	35.4933	24.5675	15.9056	22.4434	17.8385	18.8004	17.8894	28.3965	51.6231	25.1328	26.3813
1	ser_TRINITY_DN11938_c0_g3	25.2506	65.0468	13.4237	8.9236	16.9578	16.42	1.79518	12.1342	14.8231	10.2159	22.6763	12.7961	21.7114	19.2146	13.6238
8	ser_TRINITY_DN11940_c0_g1	35.4973	57.895	41.9095	38.7858	51.1965	5.91887	19.515	31.7317	15.2399	16.8065	16.177	53.937	30.1262	32.3925	30.3032
6	ser_TRINITY_DN119406_c2_g1	156.322	221.531	54.7208	26.0078	27.7417	17.066	18.1029	9.76489	14.2552	10.5642	12.1093	10.3837	128.865	10.336	12.318
8	ser_TRINITY_DN11951_c1_g2	4.74861	6.82509	7.66824	10.4951	10.5321	2.43438	4.59891	6.90086	11.9433	1.5084	9.23097	12.4752	9.54445	7.39436	4.54354
1	ser_TRINITY_DN11954_c0_g1	72.0956	79.5627	103.399	120.169	107.391	66.003	2.42402	32.7047	86.6643	38.8806	99.1478	32.8789	61.9107	49.0967	61.3921
7	ser_TRINITY_DN11955_c0_g1	15.6251	10.7144	9.50791	6.99606	8.55051	6.99181	0.837997	5.1957	7.88223	6.9623	9.1352	4.09689	32.8602	9.93429	10.7127
2	ser_TRINITY_DN11957_c0_g1	8.06922	13.2657	41.3625	20.3877	18.2109	23.5835	0	17.8932	14.8491	18.9514	31.858	39.0627	23.0045	29.9043	51.0312
2	ser_TRINITY_DN11959_c0_g1	8.23553	17.1017	27.3789	16.3763	16.5989	0.867117	0	5.60691	3.35935	5.3652	5.11125	6.47462	14.9029	3.96604	23.1915
7	ser_TRINITY_DN1196_c0_g1	13.2182	18.6681	27.703	27.5982	29.6243	10.778	3.48864	32.5288	61.8748	38.7298	48.5435	69.3338	45.768	88.3934	39.1531
1	ser_TRINITY_DN11961_c0_g1	0.297458	0	8.38391	13.1393	16.5709	0	0	0.425944	1.88928	2.73843	1.39791	0.196469	2.92367	0.83731	0.603534
8	ser_TRINITY_DN11969_c0_g1	38.777	50.0911	44.9616	47.975	53.1572	35.261	25.0329	41.3709	39.5009	47.8273	44.6337	47.7425	77.322	51.5826	45.2185
2	ser_TRINITY_DN1197_c0_g2	32.1834	39.3121	20.9277	24.5783	20.1224	10.7072	1.01872	11.9675	12.7391	8.05517	11.024	15.0646	20.4637	15.5839	17.0842
8	ser_TRINITY_DN11984_c0_g1	9.56244	6.71671	10.6232	13.2984	12.8919	9.83977	3.56022	6.95632	6.80136	4.39625	5.84335	8.30612	10.3491	5.9038	5.41614
2	ser_TRINITY_DN11990_c0_g1	1.35646	1.15937	3.65237	6.50883	9.40825	2.16913	35.3058	19.1178	5.03013	6.91464	16.3331	39.3339	44.6292	22.6216	28.9438
8	ser_TRINITY_DN11991_c0_g1	33.1151	39.7114	10.8992	9.75605	11.8359	2.92675	0.222846	9.14805	5.38938	5.91301	3.47304	19.6731	6.1985	16.4106	4.08551
8	ser_TRINITY_DN11993_c0_g1	39.6085	22.9183	14.352	16.5702	19.4951	7.05745	31.157	5.89547	6.29644	7.9322	7.13753	5.37633	18.497	6.68306	7.91739
7	ser_TRINITY_DN11995_c0_g1	1.86299	0.250082	0	0	0	135.27	113.512	0	14.5382	0	0	0	56.4323	0	0
8	ser_TRINITY_DN12_c0_g2	7.83022	20.8845	14.5572	12.6173	13.7798	8.84193	0.201487	4.6233	8.22133	4.1259	10.8896	7.66524	8.69008	10.8411	12.6683
1	ser_TRINITY_DN120041_c0_g1	22.0022	19.6602	8.56034	11.7066	10.5871	4.97105	3.66786	7.54718	9.8176	8.39385	5.55379	9.7263	10.4047	13.1855	5.55722
6	ser_TRINITY_DN12008_c0_g1	5.84984	10.0922	9.2995	11.0011	9.02868	5.25252	0	6.69471	10.8566	10.4507	12.9618	9.82656	13.3161	14.3206	8.58027
8	ser_TRINITY_DN12010_c0_g1	6.49222	7.52864	11.5558	10.9964	14.1796	3.81449	2.80221	7.99243	6.44888	7.22017	7.62783	7.81971	10.6458	9.58802	7.01037
8	ser_TRINITY_DN120137_c1_g1	13.3163	16.0426	11.1842	19.8476	21.8461	10.7465	0.388899	19.7777	28.9891	20.3569	30.7389	15.163	17.7623	21.5835	10.8312
8	ser_TRINITY_DN120173_c0_g2	0	0	0	0	0	0	27.8352	0	0	0	0	0	28.3312	0	0.13893
7	ser_TRINITY_DN12019_c0_g1	36.2666	25.02	12.283	5.4613	4.83068	518.163	0.111502	5.41407	54.2381	4.35495	3.60199	5.21081	9.99099	3.00017	7.8379
8	ser_TRINITY_DN1203_c0_g2	427.046	398.148	81.8725	22.0721	28.4939	28.1075	0	28.6204	8.06966	8.88311	2.77876	13.7896	48.5321	7.22797	10.9505
2	ser_TRINITY_DN12036_c0_g1	4.31102	4.61067	4.96401	4.23713	6.36404	4.61855	22.4993	2.17439	12.9309	4.07995	12.3215	1.66782	10.361	4.69913	6.00877
8	ser_TRINITY_DN12037_c0_g1	112.626	96.2115	52.8333	45.7764	50.5335	62.1053	33.7831	10.2671	39.2653	6.16762	32.6103	12.8499	23.8034	13.5777	31.1856
7	ser_TRINITY_DN12039_c0_g1	9.74452	10.9785	17.5505	26.9332	22.5533	13.9302	32.3309	13.7126	27.197	16.0039	28.1991	19.8545	53.2783	26.291	23.337
7	ser_TRINITY_DN12050_c0_g1	1.84336	2.09648	2.98453	3.88327	5.56008	2.43478	0.195118	0.686918	2.35247	1.2677	2.00963	1.87837	3.51884	3.29207	2.31852
8	ser_TRINITY_DN12053_c0_g1	7.63612	31.3823	48.7646	25.3986	18.6703	10.4803	0	2.73067	11.5274	3.15327	13.8041	3.72909	11.3738	5.84918	33.1533
1	ser_TRINITY_DN12060_c0_g2	14.8405	12.5458	11.3263	16.936	22.5335	14.9514	0.700626	9.26014	10.009	6.79134	7.54978	10.5791	6.52532	10.5489	7.37378
8	ser_TRINITY_DN12077_c0_g1	35.3128	37.4296	13.7905	14.4886	22.5823	2.43115	0.346248	6.68682	3.83638	4.81034	3.2347	6.83969	8.28469	8.04812	4.00594
8	ser_TRINITY_DN1208_c0_g1	11.8954	11.2038	1.42249	1.15207	1.12248	510.618	0.282913	3.29886	93.9552	1.61959	0.124069	3.05952	0.085998	1.75236	0.15044
6	ser_TRINITY_DN12084_c0_g1	20.1918	15.5995	23.4839	24.006	26.4045	28.6073	0.199293	14.6603	44.2239	14.1469	13.0118	12.42	20.8052	12.926	12.2879
8	ser_TRINITY_DN12085_c0_g1	36.8561	24.5182	19.2418	27.6789	29.1944	126.136	1.25517	14.4095	31.6017	14.8421	30.0558	29.4209	25.8403	25.3349	23.4176
1	ser_TRINITY_DN12087_c0_g1	26.7145	19.8291	25.2747	27.7902	40.4435	41.9134	0.075179	28.1878	18.1352	27.7635	21.807	30.3079	8.01674	24.2891	10.7897
1	ser_TRINITY_DN12090_c0_g1	7.71101	17.9745	26.5978	16.3289	13.3962	30.427	13.0677	10.0522	18.9039	10.549	7.64661	23.0215	21.8444	33.422	51.18
2	ser_TRINITY_DN12093_c0_g1	15.3145	24.3195	10.3164	4.62728	3.5667	8.74084	0.12857	0.911069	3.18182	0.882166	2.07063	1.80593	2.68648	2.21946	2.62207
8	ser_TRINITY_DN12095_c0_g1	43.3517	57.7619	41.1701	42.9011	58.5885	26.7731	3.73719	25.0681	22.2187	21.6742	22.5812	19.869	30.7543	23.5129	11.5525
7	ser_TRINITY_DN12106_c0_g2	16.8443	16.573	6.8933	10.5209	10.1275	23.5632	133.782	5.62142	6.60726	4.45246	3.63309	4.04206	49.9329	4.7875	3.93993
1	ser_TRINITY_DN12107_c0_g1	29.554	47.2987	38.3438	20.9073	25.6675	16.153	0.245106	17.7256	19.6448	9.39766	26.8035	23.4707	13.401	15.7868	19.2955
8	ser_TRINITY_DN1211_c0_g1	9.39298	9.92377	11.8036	12.7462	12.5411	10.4282	2.08459	17.0816	10.6291	19.6532	13.6431	19.707	14.609	29.514	14.7157
1	ser_TRINITY_DN12111_c0_g1	1334.57	2455.68	1857.85	3995.79	3107.05	2374.08	16.6206	4327.03	4577.89	6015.54	6061.34	4921.25	5366.21	6167.3	5023.37
1	ser_TRINITY_DN12113_c0_g1	62.3792	55.0303	19.9926	18.7676	27.6266	12.2357	0.128888	18.6607	18.7726	15.6245	17.7236	19.8219	20.95	26.6962	16.7114
8	ser_TRINITY_DN12114_c0_g1	26.1724	34.9302	16.8294	13.9256	28.7208	11.8785	0	5.63562	7.11565	6.57901	7.63356	4.87566	7.08488	6.96793	6.30598
1	ser_TRINITY_DN12119_c0_g1	9.33824	12.1956	5.17658	7.33519	7.43719	11.331	0.368258	3.17805	7.17867	4.82921	3.51576	5.36174	6.37901	4.86906	3.87698
7	ser_TRINITY_DN1212_c0_g1	7.47673	16.2586	26.3243	31.4725	45.0387	6.54752	3.22566	918.678	94.3878	467.588	135.324	614.767	45.0631	400.909	136.995
8	ser_TRINITY_DN12120_c0_g1	24.6926	21.3646	19.7293	21.7451	23.6608	18.6441	11.3638	4.96708	12.6432	4.13073	8.80043	4.51354	32.8131	5.75065	15.1922
1	ser_TRINITY_DN12120_c0_g2	29.2313	37.8145	19.9835	11.4487	14.4809	4.37732	2.13241	4.99331	5.43797	6.5779	6.3627	6.59602	20.2551	10.9934	8.81891
7	ser_TRINITY_DN12121_c0_g3	22.4908	45.0961	26.0974	32.3706	38.1362	37.7692	1.27871	3.51398	20.578	4.6285	17.8633	2.17618	5.13278	2.46838	5.54364
8	ser_TRINITY_DN12122_c0_g1	20.7602	33.29	30.4281	33.7974	40.7481	29.0726	1.00113	28.1604	22.9605	22.4019	26.6329	34.5864	24.1467	29.2639	26.4676
8	ser_TRINITY_DN12122_c0_g2	22.7259	50.1451	25.6934	25.8606	33.8827	8.71183	8.92281	23.1022	18.0781	20.3524	23.5963	26.1361	31.9118	39.689	24.0594
7	ser_TRINITY_DN12126_c0_g1	40.2063	42.0909	26.8087	26.1077	24.8189	16.5218	138.901	11.5846	10.4881	14.2502	13.4126	20.3315	38.4324	23.5029	17.7153
7	ser_TRINITY_DN12127_c0_g1	45.0131	21.1727	14.9614	38.1573	46.6683	51.4481	4.51987	22.0486	27.875	25.3836	23.8902	37.2822	42.8034	37.2611	29.6941
7	ser_TRINITY_DN12128_c0_g1	1.97686	1.60488	1.55717	1.53782	1.37267	2.38605	10.9341	0.80239	2.00278	0.97055	2.06869	0.841201	1.46587	0.821743	2.7291
7	ser_TRINITY_DN12128_c1_g1	1.29764	1.83478	1.51686	1.51184	2.55743	1.24182	1.77612	2.1601	6.67244	1.73371	2.03637	2.04301	2.73514	3.16178	1.47484
8	ser_TRINITY_DN12129_c0_g1	14.3445	25.4076	12.2425	12.738	14.85	12.0805	0.101326	6.46923	7.02698	7.02294	7.37347	10.8058	10.2663	13.4228	11.7401
1	ser_TRINITY_DN12130_c0_g2	56.5791	81.187	78.0064	148.58	173.569	37.2283	64.7113	55.3181	44.9185	48.4923	37.4652	52.8511	95.3045	64.1702	46.9487
7	ser_TRINITY_DN12131_c0_g3	2.07152	5.3735	6.96108	4.07933	4.96601	0.099323	1.68156	2.56188	2.44106	1.47458	2.21125	3.49656	5.28439	4.07242	3.7729
7	ser_TRINITY_DN121320_c0_g1	0	0	0	0	0	0.069758	30.0584	0	0	0	0	0	89.1874	0	0.154878
8	ser_TRINITY_DN12134_c0_g2	12.9938	26.1589	32.3615	39.5362	47.1257	6.7197	0.978157	12.0237	12.3037	9.8329	9.58466	7.35191	11.115	7.37165	7.56709
2	ser_TRINITY_DN12134_c0_g3	17.6595	32.8703	17.7314	24.9824	32.2085	28.4106	1.29112	22.4236	17.4814	21.5771	18.113	28.5962	11.7687	32.8356	12.1391
2	ser_TRINITY_DN1214_c0_g2	34.4116	63.4596	44.685	52.3974	62.9255	31.0349	0.876879	19.8263	42.8723	24.6074	49.6844	20.9866	30.0267	37.8503	24.7161
7	ser_TRINITY_DN12147_c0_g1	8.08007	22.9556	67.899	12.0857	12.9395	17.2699	0	25.3413	45.1952	24.8761	46.7567	19.579	16.9337	8.81756	70.7825
7	ser_TRINITY_DN1215_c0_g1	0.773678	0.127976	0	0.208905	0.208918	1.09376	12.4333	0	1.48369	0.090706	0.413637	0	28.6249	0	0.070666
1	ser_TRINITY_DN12151_c0_g1	21.8294	388.698	207.584	128.042	125.24	4.11836	0.164001	4.50285	48.2976	26.192	96.1085	12.2351	26.5698	17.8625	119.479
1	ser_TRINITY_DN12151_c0_g3	7.44885	6.17205	3.07684	4.72841	7.65347	65.795	0	2.1114	13.1754	1.46794	0.754884	4.60982	0.500221	1.43372	1.40578
8	ser_TRINITY_DN12152_c0_g1	0.56036	0.1305	0	0	0.040672	0	6.58185	0	0.012166	0	0	0.013854	35.8103	0.106277	0.040105
8	ser_TRINITY_DN1216_c0_g2	93.0476	102.231	94.7319	77.0685	91.9406	55.2691	211.166	11.8757	48.4276	12.7146	45.7045	8.80872	48.296	13.6373	39.4644
8	ser_TRINITY_DN12160_c0_g1	7.16322	9.31761	7.29544	9.44186	9.36715	6.92007	6.35356	2.33007	10.6899	7.96866	8.82117	3.48874	13.3311	7.89807	7.9738
7	ser_TRINITY_DN12165_c1_g1	1.80561	1.27298	2.17246	1.28822	9.54552	1.01625	0	3.64849	7.54427	10.3136	11.0828	6.28501	2.62179	7.55393	5.41149
1	ser_TRINITY_DN12170_c0_g1	41.2797	16.5193	10.0371	19.2569	16.835	10.0964	5.94956	13.8297	12.528	4.87046	6.01996	21.0651	6.19182	12.7215	4.971
2	ser_TRINITY_DN12174_c0_g1	59.6774	92.4613	51.4078	62.0269	49.4247	28.106	1.14439	36.2266	35.7918	46.8319	33.3012	32.7104	45.8031	37.1907	30.0029
8	ser_TRINITY_DN121791_c0_g1	31.1499	35.3455	14.3489	15.3133	15.8024	10.7465	0.060702	12.2108	12.3288	10.7331	10.8719	13.5005	14.5743	15.2452	9.68224
2	ser_TRINITY_DN1218_c0_g1	11.8515	30.5049	14.0538	6.80427	6.66262	1.44404	1.86017	2.40028	6.34901	1.60139	5.18285	2.27029	4.94663	4.49203	4.33048
2	ser_TRINITY_DN12182_c0_g1	22.0779	13.231	14.5738	4.84388	3.90474	39.114	2.86906	6.35153	9.07354	14.1603	7.51705	5.07267	27.0647	11.6101	3.4657
8	ser_TRINITY_DN121850_c0_g1	51.4543	74.628	12.4546	3.5891	4.34645	1.4535	0.065203	1.0672	1.62134	2.16995	1.84168	0.842883	16.8697	1.17583	1.65882
1	ser_TRINITY_DN12192_c0_g2	13.0809	22.5266	50.9363	18.5902	14.6137	39.9977	0	5.20842	12.2425	7.58208	21.2807	5.07582	10.3195	7.74012	54.6953
8	ser_TRINITY_DN121943_c0_g1	93.1402	130.254	46.6001	57.1496	64.5168	82.6646	0.589588	44.8322	28.7184	34.169	28.4438	57.586	33.2978	54.7915	22.0557
1	ser_TRINITY_DN122_c0_g1	1506.56	1861.67	2438.93	4066.57	3041.46	2341.72	89.2557	8027.88	7469.42	7684.99	7274.56	9351.97	4688.6	7908.8	5540.62
1	ser_TRINITY_DN12202_c0_g1	35.1226	37.443	30.923	40.8053	44.5652	20.9159	7.99082	17.0715	7.65381	17.0425	6.84122	20.0489	13.9366	17.007	9.07592
6	ser_TRINITY_DN12204_c0_g1	14.5686	13.1173	10.0438	9.17816	11.6788	12.5885	0.197903	12.021	9.38355	10.6073	14.0584	16.9068	18.8047	25.9643	19.0901
2	ser_TRINITY_DN12207_c0_g1	0	0	0	0	0	0	7.47017	0	0.118848	0	0.133012	0.066687	34.0482	0	0.427735
7	ser_TRINITY_DN12209_c0_g1	2.35883	8.12981	6.31379	4.30123	5.45472	1.41936	0	0.408941	0.792195	0.388403	1.17071	0.48025	1.37995	1.50723	3.52177
8	ser_TRINITY_DN12223_c0_g2	1.61601	3.04903	5.71108	6.08269	4.03239	1.04635	0.76185	2.99646	4.81264	3.92781	3.33976	5.3675	8.10888	6.61317	3.13267
8	ser_TRINITY_DN12223_c2_g2	0.297385	0.112537	0.562378	0.599953	0.892225	0.089022	18.5727	0.085005	1.0997	0.363268	0.735687	0.393368	8.64283	1.18941	0.831728
1	ser_TRINITY_DN12224_c0_g2	3.46355	13.9667	13.0765	27.737	26.1698	1.92283	0.429404	0.461006	0.755482	0.730393	0.997599	0.484075	2.73973	0.998172	10.3061
7	ser_TRINITY_DN12237_c0_g1	4.69972	9.13991	4.80847	4.3428	4.08071	2.13747	0	1.25808	2.47171	1.40089	2.32982	1.37105	1.97738	2.69526	1.69864
8	ser_TRINITY_DN12249_c0_g1	8.55733	8.59348	17.294	28.4404	38.5758	61.0178	0	41.0608	47.4444	32.0716	29.5385	28.8577	16.3732	57.5856	16.4535
8	ser_TRINITY_DN12252_c0_g1	32.4905	32.499	40.9291	48.5052	45.4881	19.2673	863.079	25.1848	20.8983	24.357	11.3789	50.5244	173.032	36.1874	15.2172
1	ser_TRINITY_DN12255_c0_g1	8.87526	9.71795	5.94425	5.84713	7.1133	4.40624	0.302845	3.50961	6.04648	3.81867	5.15977	3.09171	4.55885	3.73305	3.18655
8	ser_TRINITY_DN12256_c0_g1	30.3779	33.6576	6.47468	1.92377	3.38006	9.78799	0.523882	0.874413	2.2455	1.50958	0.718055	0.929762	31.3405	1.55931	1.75421
8	ser_TRINITY_DN12261_c0_g1	6.57086	9.41953	7.73096	6.27744	6.40285	4.59245	1.42755	2.24234	4.06682	2.72416	4.0162	2.79279	4.25189	3.65006	4.70564
8	ser_TRINITY_DN12262_c0_g1	13.9023	19.2994	11.9549	11.9198	16.0068	2.00019	2.93171	7.78539	6.40479	7.88383	7.26401	8.02206	9.44239	11.4	10.7144
1	ser_TRINITY_DN12263_c0_g1	45.3639	26.2649	33.2908	22.4769	18.1403	8.6457	0.311227	16.8986	18.9151	10.9818	18.8955	22.1021	46.3855	17.0221	45.9668
8	ser_TRINITY_DN12270_c0_g1	55.0256	35.0328	26.4976	32.9783	55.1553	19.1345	2.81256	11.6899	20.4003	9.12801	16.1606	12.6955	9.70121	13.6494	18.2831
8	ser_TRINITY_DN122708_c0_g4	10.4712	24.2401	15.8281	12.5563	11.673	10.2068	0.454449	2.63512	10.3199	11.7734	6.06856	8.65186	11.4979	12.9066	11.4381
1	ser_TRINITY_DN12271_c0_g1	52.8331	76.2103	31.7729	31.8778	50.9639	31.2604	1.97856	28.7404	21.9097	28.6699	17.8976	22.7172	18.5071	22.5362	12.2513
8	ser_TRINITY_DN12277_c0_g1	5.22623	4.40427	4.71067	3.22279	3.5986	2.80845	0.045018	1.39284	3.44582	1.4949	3.79736	2.78769	3.83938	4.4064	2.70675
8	ser_TRINITY_DN12288_c0_g2	0.273321	0.21705	0	0	0	1.33385	10.6655	0	3.45494	0	0	0	175.372	0	0
2	ser_TRINITY_DN12290_c0_g1	22.5937	38.4834	27.4402	31.0051	25.7037	21.9495	0	8.54653	12.6796	11.9153	7.90142	11.5064	15.3335	9.67095	6.28041
1	ser_TRINITY_DN12296_c0_g1	0	0	0	0	0	0	102.187	0	0	0	0	0	0	0	0
8	ser_TRINITY_DN123_c0_g2	143.31	144.617	168.147	163.223	172.164	74.5745	0.364833	30.4016	38.2641	16.3505	53.0986	12.915	36.1203	17.1551	63.2466
8	ser_TRINITY_DN1230_c0_g2	57.4667	62.9219	65.9825	95.6194	82.8937	116.763	75.5947	54.8596	98.4811	32.2019	68.1295	58.1143	174.864	56.9805	32.2159
8	ser_TRINITY_DN12300_c0_g1	11.4034	14.4017	17.999	15.583	12.1118	5.01274	0.677185	6.12737	9.73186	9.1492	13.9363	10.0217	21.7333	13.7798	13.9611
8	ser_TRINITY_DN12302_c0_g3	18.5829	26.1821	17.6651	12.2042	11.7571	12.3454	0.447336	5.76152	14.5155	9.36657	13.5571	7.30414	16.6028	10.136	9.02124
8	ser_TRINITY_DN12308_c0_g1	8.95591	13.5728	8.14657	7.13229	8.33404	4.73982	0	2.40911	4.60771	3.05511	4.31479	2.9317	6.71276	4.85234	4.04811
1	ser_TRINITY_DN1231_c0_g1	20.0206	21.7093	19.983	15.547	25.2781	6.24179	7.58657	10.6361	12.9682	10.4051	16.6557	11.2843	23.837	18.3572	19.6824
1	ser_TRINITY_DN12311_c0_g1	60.3691	80.994	44.467	31.1866	53.8661	13.7963	0.912265	28.8163	22.0707	34.8498	25.0939	26.521	44.327	35.2934	20.8063
1	ser_TRINITY_DN123135_c0_g1	31.216	45.2204	17.4496	5.84358	6.37103	8.73299	0	2.65504	4.41662	2.49492	1.23929	1.41369	22.5335	2.05397	2.39532
1	ser_TRINITY_DN123197_c0_g1	18.3466	42.8672	47.3555	30.2703	24.1822	40.1046	1.12745	33.171	37.7169	35.829	78.3841	36.0216	36.4777	48.5306	60.2783
6	ser_TRINITY_DN1232_c0_g1	61.71	102.259	58.9118	71.8587	71.2634	33.8238	1.94454	7.90113	23.1048	13.153	24.3841	8.54896	20.543	13.4085	36.4092
8	ser_TRINITY_DN12323_c0_g1	25.5921	33.7368	18.6929	14.0739	18.3685	59.3701	2.02388	22.2412	24.9887	26.0351	19.4011	22.4031	42.5161	26.0494	10.4721
1	ser_TRINITY_DN1233_c0_g1	27.5786	23.0524	20.5512	28.9955	49.7613	12.0471	419.745	1.56941	5.33564	1.94437	6.7719	1.93293	10.8977	14.4893	7.14219
1	ser_TRINITY_DN12332_c0_g1	322.978	286.206	292.363	495.588	368.521	614.913	13.1682	718.603	673.5	605.591	663.318	966.242	580.456	861.047	724.69
7	ser_TRINITY_DN12334_c0_g1	49.4297	43.5063	8.67522	4.77442	7.1349	4.53321	1.55439	2.41383	5.23808	2.99097	5.28737	2.03294	16.3564	4.60911	6.12756
8	ser_TRINITY_DN12335_c0_g2	52.1468	84.1161	18.8309	6.63956	9.91353	5.56667	0.027306	3.04043	3.33529	3.10233	1.90125	3.90818	36.0629	3.82442	5.05593
1	ser_TRINITY_DN1234_c0_g1	64.9889	29.4898	20.8768	33.3568	58.7485	122.101	0.118198	35.6623	43.1647	14.5382	13.3695	60.898	14.0463	9.52859	20.6502
8	ser_TRINITY_DN1234_c0_g2	7.26036	1.17963	0.079199	0	0	27.2505	0.061553	0	4.78435	0	0	0	0.422988	0	0
1	ser_TRINITY_DN123531_c0_g2	9.77928	33.5124	28.7365	25.7901	15.5451	17.6439	1.10884	2.55792	8.32731	3.59773	55.2658	4.13861	22.5847	7.49253	68.8721
7	ser_TRINITY_DN123601_c0_g1	43.5803	43.2818	15.4455	8.54735	9.30227	62.5989	0	0	0.799991	0	0.226619	0	0	0	0
3	ser_TRINITY_DN12363_c0_g1	21.9864	56.3398	40.7897	29.5248	27.0351	27.4098	0	8.11937	23.5974	7.82846	34.4115	13.2445	23.3651	17.5025	39.4873
8	ser_TRINITY_DN12364_c0_g3	44.7672	50.9295	23.8588	30.3421	29.2463	30.8495	0.346128	14.1816	30.3336	17.4536	36.5785	20.993	17.4072	35.4599	30.0825
7	ser_TRINITY_DN1237_c0_g1	2.08819	0.172044	0.061932	0.859814	3.11616	0.286807	0	7.50041	1.90344	5.82803	2.05642	5.6008	0.097328	2.74832	0.515573
8	ser_TRINITY_DN12371_c0_g2	4.32048	5.83479	9.60369	10.5405	7.64719	2.75996	28.4695	13.9108	20.7902	12.4568	13.1249	7.60314	78.5703	12.9192	12.3857
8	ser_TRINITY_DN12371_c0_g3	25.705	23.671	17.823	17.2903	24.5405	4.53637	4.45829	12.7544	12.2175	11.8399	19.5347	19.2117	19.2151	23.7879	24.7011
1	ser_TRINITY_DN12373_c0_g1	63.5618	109.593	197.026	140.289	190.505	156.403	1671.07	131.503	120.385	177.978	187.304	127.916	237.213	207.982	128.782
8	ser_TRINITY_DN12375_c0_g2	0.733199	0.389932	3.73734	3.9738	3.94172	0.138642	0	0.192195	1.73746	0.371895	7.61929	0.549577	2.12555	1.08468	4.56132
7	ser_TRINITY_DN123780_c0_g1	23.3287	4.17337	3.73585	15.5265	17.1995	4.07992	1.05579	0.922435	4.27774	1.84094	2.43954	0.935829	17.381	1.54334	0.8224
4	ser_TRINITY_DN1238_c0_g1	43.9164	63.6218	25.2752	29.924	34.2021	38.1329	17.2461	31.2975	36.7412	39.5436	37.4658	54.6166	43.3805	57.8315	23.2199
1	ser_TRINITY_DN1238_c0_g2	454.455	436.389	543.289	828.026	1134.7	392.614	290.6	396.287	642.572	492.862	551.388	328.033	352.89	465.924	533.961
1	ser_TRINITY_DN123857_c0_g2	14.42	24.1783	46.3847	37.4562	27.9644	150.501	28.4675	25.4172	63.7092	31.1722	75.8569	36.701	67.9136	44.4178	91.7434
2	ser_TRINITY_DN12388_c0_g2	11.3422	27.6722	28.2083	33.7116	27.8358	9.4965	67.2621	21.2088	24.9666	23.5225	19.9928	22.9385	54.5201	22.8709	18.1105
2	ser_TRINITY_DN12389_c0_g1	0.656725	2.51342	10.1549	6.44053	8.61437	0.156381	2.14194	9.1343	21.2435	14.4029	16.3759	5.11068	9.90446	11.1077	10.6103
8	ser_TRINITY_DN123894_c0_g1	28.1318	9.34862	10.8195	4.96122	6.36495	29.6767	6.09648	0.101367	10.0392	0.030981	0.349729	0	2.66435	0	0.176799
8	ser_TRINITY_DN1239_c0_g2	9.0219	18.6453	10.4841	10.3444	9.324	2.96601	0.505924	3.36009	4.1693	3.34213	5.15724	1.92987	16.4727	3.9688	3.98177
8	ser_TRINITY_DN123941_c0_g1	6.11369	1.48697	0	0	0	92.9045	0	0	13.7222	0	0	0	0	0	0
8	ser_TRINITY_DN124_c1_g2	7.32806	16.399	20.0328	17.6467	21.5446	2.05827	4.51179	18.7448	11.906	13.1249	19.2943	29.6653	28.8608	27.0149	26.4354
7	ser_TRINITY_DN124_c1_g3	10.011	25.879	25.5495	9.81334	12.9915	2.84849	0.260154	6.46266	7.70885	6.28099	16.7266	8.38933	12.2702	8.19128	14.6783
2	ser_TRINITY_DN12408_c0_g1	7.24491	4.07856	6.24557	4.15304	3.96665	0.473121	0	3.18065	0.11336	3.22455	0.497229	1.30977	0.095169	0.324999	0.04002
8	ser_TRINITY_DN1241_c0_g1	12.0091	27.715	9.24666	3.72697	5.4655	0.95162	0.1032	3.83512	3.0965	3.16695	3.78497	2.38728	11.3905	6.80879	5.93715
8	ser_TRINITY_DN124108_c0_g1	0.133402	0.063296	0.817418	26.8469	42.8156	0	0	0	0	0	0	0	0.310961	0.647411	0.122613
5	ser_TRINITY_DN12412_c0_g1	19.8076	29.3512	26.7951	27.445	24.6723	41.0506	37.9348	8.27453	10.6629	9.48339	10.9177	5.89954	13.992	10.797	11.7184
8	ser_TRINITY_DN12414_c0_g2	59.6054	72.5522	38.5837	30.0278	38.8815	46.3154	0.458819	29.4965	28.8229	24.6215	22.17	25.8677	35.0323	34.6641	20.3387
8	ser_TRINITY_DN12416_c0_g1	13.6208	17.9025	11.9184	13.6856	15.4254	5.9303	15.8646	3.92479	9.54652	4.28224	7.05508	10.1282	14.3835	10.3339	8.53782
8	ser_TRINITY_DN124257_c0_g1	27.4453	30.0983	27.111	25.6356	22.9326	25.002	1.36155	18.7497	18.6105	15.9342	17.5406	16.5637	16.9558	18.4619	13.338
7	ser_TRINITY_DN1243_c0_g1	6.37135	6.57485	7.14398	11.2908	15.0673	1.7415	20.0786	8.77103	7.86753	8.99091	7.40729	10.1757	8.80665	14.2903	8.26362
1	ser_TRINITY_DN1243_c0_g2	1.45224	0.701151	3.17671	1.3194	1.11477	8.08455	1.03111	85.1498	52.2787	47.5753	18.7531	20.6722	54.0963	22.0457	12.3142
8	ser_TRINITY_DN1243_c0_g3	116.11	98.5351	39.6464	48.3133	45.2414	24.2916	14.2764	8.31479	15.5637	7.64993	16.4629	6.76526	14.8201	9.36953	13.0669
8	ser_TRINITY_DN1243_c1_g2	11.8416	11.5715	7.80947	12.5386	11.3401	49.3341	0	9.15888	20.1592	6.44606	10.5439	8.23295	10.5849	9.23612	7.91664
6	ser_TRINITY_DN12432_c0_g4	15.9956	23.8465	12.1149	3.983	3.69255	10.3087	0.20242	2.69248	4.70275	4.49922	2.71823	3.23271	29.0966	4.3522	5.5103
8	ser_TRINITY_DN12434_c0_g1	34.3318	45.4817	49.3667	76.4816	73.2209	4.77899	1.99938	7.01385	29.5758	11.0025	29.6863	9.37778	21.2278	18.0923	25.7777
8	ser_TRINITY_DN124366_c0_g1	4.08142	8.41471	4.61288	5.2758	3.37234	1.83783	0.078325	0.722542	2.08085	0.446575	1.15928	0.797146	2.08966	0.990931	1.42911
7	ser_TRINITY_DN12438_c0_g1	14.7786	12.7539	9.63488	8.65934	18.9926	3.32428	1.56552	2.87904	3.18479	3.05534	2.87773	4.88842	4.10976	5.17178	3.65915
8	ser_TRINITY_DN124416_c0_g1	11.8368	5.88224	3.47085	3.57236	7.39861	0.683398	0.158291	6.93355	5.12709	5.88815	6.56074	7.26807	9.65962	15.1302	8.85862
8	ser_TRINITY_DN12444_c0_g1	6.54036	11.9302	8.9204	6.15509	5.9184	6.79768	0.23576	1.67519	5.54997	2.49857	4.61337	2.55664	4.47992	4.31027	6.77442
1	ser_TRINITY_DN12445_c0_g1	21.4954	28.319	35.8898	26.5433	32.047	15.7765	0	27.7789	31.0732	24.3901	28.1809	23.9136	19.6905	31.7813	23.748
7	ser_TRINITY_DN12448_c0_g1	17.2004	30.7289	27.8958	15.1049	19.9238	21.7944	0.887767	2.97664	10.2481	2.50217	3.91651	4.37154	23.7958	7.49395	6.34808
1	ser_TRINITY_DN12449_c0_g1	14.2809	21.0324	19.2826	27.7805	40.3942	21.4897	1.80529	7.16177	20.4508	8.97103	20.06	7.64376	13.6098	11.7107	13.258
1	ser_TRINITY_DN1245_c0_g1	10.1296	27.5421	5.54436	2.79329	4.40867	0.352007	0	4.78849	6.76893	5.31027	7.78027	3.65177	3.70518	27.2409	3.43366
8	ser_TRINITY_DN12450_c0_g1	28.3208	14.324	9.78702	15.4468	25.5367	13.6904	6.03753	3.03162	8.85196	2.95708	5.03891	3.15487	10.2385	4.2221	5.70702
7	ser_TRINITY_DN12450_c0_g2	239.671	89.7803	23.3549	40.9	41.5115	441.411	0	77.3913	97.6668	118.411	39.4973	54.7761	66.0183	52.7292	23.2319
8	ser_TRINITY_DN12451_c0_g1	5.38016	9.02133	4.97045	3.61856	2.80985	2.54	0.133848	2.33826	5.07553	2.78808	2.66738	3.27992	3.85288	4.47838	5.20638
1	ser_TRINITY_DN12456_c0_g2	37.3875	112.848	80.9159	48.5306	52.3779	40.5145	28.3398	6.58874	32.5877	12.8706	45.5988	3.56702	32.1301	5.35103	46.3015
7	ser_TRINITY_DN12456_c0_g3	42.8495	59.331	36.5911	44.1693	51.636	8.17669	0.295899	18.0636	20.5941	18.5626	20.937	19.116	11.1816	18.3845	14.0944
7	ser_TRINITY_DN12457_c0_g1	2.18615	4.33534	12.3015	9.48242	13.1446	0.226397	0.050467	2.52905	6.88326	5.30472	14.1327	3.38316	6.053	7.94426	12.8049
7	ser_TRINITY_DN12461_c0_g1	0	0	0.141474	1.08819	0.996785	0.195071	7.47537	0	0	0	2.65654	0	26.5499	0.557668	0
8	ser_TRINITY_DN12461_c0_g2	32.4288	26.6389	43.406	62.7417	62.6773	22.5448	502.186	11.4196	22.6552	13.5114	20.7831	9.64668	134.994	14.396	12.1136
7	ser_TRINITY_DN1247_c0_g2	21.0549	88.8743	59.476	26.8195	22.1234	44.2168	0	5.14299	17.8357	9.22711	30.5622	4.98722	17.1285	9.35375	64.1756
1	ser_TRINITY_DN12470_c0_g1	2.94392	8.10283	6.02816	3.67025	3.69351	2.9725	0	0.861173	2.18435	1.24657	2.48736	0.59369	1.68434	1.49473	2.06243
1	ser_TRINITY_DN12473_c0_g1	1.99205	4.66181	12.788	22.7965	17.6022	0.397833	1.4976	69.0292	84.9259	52.5771	99.4816	64.191	74.4725	56.0564	67.4305
1	ser_TRINITY_DN12476_c0_g1	88.2486	116.661	59.3903	153.843	346.879	0	0	36.1672	0.634802	18.026	0.783837	12.1443	1.71389	27.0448	2.60496
1	ser_TRINITY_DN12479_c0_g1	93.7283	107.903	254.479	147.232	121.183	181.19	0	14.9452	113.083	40.1025	179.513	43.3937	86.7335	35.7381	246.903
2	ser_TRINITY_DN1248_c0_g1	23.4952	21.9367	6.99825	1.48091	2.36656	100.354	9.0758	1.82397	26.0388	2.31368	6.0152	1.77813	13.8962	1.97198	4.46536
1	ser_TRINITY_DN12481_c0_g1	6.96277	14.061	8.67426	8.55662	14.7714	3.24842	3.0748	7.22103	7.35074	4.8414	9.86132	7.90143	28.9551	8.65387	13.5952
8	ser_TRINITY_DN12482_c0_g2	31.4702	37.9648	28.6645	33.2611	40.9903	38.2832	0	24.2718	49.7885	41.7443	41.1104	24.3146	30.7499	33.7651	18.0325
1	ser_TRINITY_DN12485_c0_g3	0.408378	7.50068	20.9386	9.41439	5.1611	8.61095	0.239406	0.277375	2.15805	0.584933	2.8524	0.350288	1.03393	0.847074	8.31005
7	ser_TRINITY_DN124893_c0_g1	3.95777	2.14061	1.61945	3.40643	1.55657	2.63225	3.22417	0.794903	1.88854	1.19882	0.777725	1.46318	13.868	1.26881	0.77639
8	ser_TRINITY_DN1249_c1_g4	0	0.382453	1.50958	3.44581	4.14824	0.374934	0	0.876195	2.89739	0.381132	2.06703	4.93072	7.78254	2.35202	2.73366
2	ser_TRINITY_DN12498_c0_g1	0.800539	3.55099	4.00554	4.01666	12.342	0.064899	0.830831	3.26573	7.08826	2.99654	7.57432	5.46504	5.79673	4.33334	7.06865
5	ser_TRINITY_DN12499_c0_g1	78.8805	62.6931	27.5361	30.4591	49.9108	43.5147	8.30173	21.9224	27.3301	20.5011	24.3384	20.6101	35.2075	28.0306	16.4033
7	ser_TRINITY_DN125001_c0_g1	7.40338	9.67613	8.70548	8.32527	8.88538	3.68371	0.616984	3.83403	6.65965	3.34058	5.80395	5.98942	9.65962	5.65693	7.95852
8	ser_TRINITY_DN12501_c0_g1	9.1053	17.1274	15.2516	18.5364	23.2368	8.9506	1.6246	10.3939	8.06345	9.9476	10.8848	12.9826	6.35221	13.6393	9.3266
8	ser_TRINITY_DN12505_c0_g1	18.8622	68.4561	176.723	133.383	91.938	46.0219	0.122289	29.3755	68.9811	31.1924	62.133	27.0895	46.9871	55.8014	107.39
8	ser_TRINITY_DN12505_c0_g2	0.063397	0	0	0	0	0	3.63884	0	0	0.074655	0	0	34.8442	0	0.059493
8	ser_TRINITY_DN12509_c0_g2	535.184	519.181	1481.15	322.558	316.649	952.063	12.1549	186.043	326.316	185.026	350.712	106.95	238.208	107.728	1001.43
8	ser_TRINITY_DN125091_c0_g1	0.088656	0.0685295	0.025712	0.175637	0.133008	0.098323	16.7587	0.070461	0.130571	0.058847	0	0.138559	38.3356	0.282736	0.206539
8	ser_TRINITY_DN1251_c0_g1	8.44604	4.80376	17.6175	16.9136	16.1663	108.166	1.12177	6.85757	48.5407	4.4599	18.5662	6.63291	19.8563	4.48671	18.3382
8	ser_TRINITY_DN125129_c0_g1	0.557865	0.17697	1.09383	4.73567	18.4779	0	0.058123	2.49421	24.5692	0.856535	6.12315	3.07497	0.159102	0.883387	0.132903
1	ser_TRINITY_DN12516_c0_g1	320.374	312.665	221.772	238.433	266.951	498.817	468.759	271.904	234.807	240.24	219.464	206.903	259.215	178.973	137.177
1	ser_TRINITY_DN12518_c1_g1	2.07767	3.08902	4.21145	4.35086	3.23274	2.12979	1.08943	1.1178	8.14875	1.96508	4.43101	2.73556	6.26682	6.80482	3.09137
1	ser_TRINITY_DN12520_c0_g1	15.4184	24.1555	17.5335	16.847	23.6413	7.44526	0.342489	12.7018	10.9944	13.8886	10.9661	16.8701	17.9292	19.4107	11.6628
8	ser_TRINITY_DN12522_c0_g2	10.2285	35.0646	28.3336	8.736	7.9505	8.77673	0.095183	6.1565	5.79053	6.64635	4.32897	8.23168	4.60158	4.41386	6.10372
8	ser_TRINITY_DN12523_c0_g1	3.23352	3.96371	2.51503	2.61176	2.8877	0.486889	0	2.5667	3.0067	3.57598	2.29578	4.21106	2.22963	4.59433	1.81577
7	ser_TRINITY_DN12524_c0_g1	5.35135	8.29813	14.1766	10.8214	11.4396	2.48365	10.9702	6.13347	8.37988	7.07864	5.84857	8.95712	11.7484	9.44078	17.8306
7	ser_TRINITY_DN125257_c0_g1	0.091223	0.358092	1.66322	1.04496	0.726312	0.088371	7.43154	0.184412	0.543572	0.315763	0.822929	0.617937	21.5053	0.398711	0.986465
2	ser_TRINITY_DN12528_c0_g1	12.8321	14.2117	17.1411	23.32	23.1297	18.1774	0	10.6994	14.4263	13.0558	11.8425	10.5708	9.82473	15.3872	8.86585
7	ser_TRINITY_DN12529_c0_g1	59.9723	70.6623	24.1546	7.34865	6.66103	27.436	0.911264	9.47487	8.94083	8.45591	5.87283	6.6028	28.1749	9.97282	11.7896
1	ser_TRINITY_DN12531_c0_g1	8.86896	7.64111	18.4678	20.7789	14.9397	5.58164	0.29723	9.17148	27.9798	28.1685	45.4732	12.6894	27.0274	20.3329	48.0859
8	ser_TRINITY_DN12534_c0_g1	42.2681	63.2341	31.7942	29.0304	35.7042	22.4992	3.1099	26.8898	16.5712	30.7349	23.0539	41.967	52.7965	39.2009	35.494
7	ser_TRINITY_DN1254_c0_g1	17.2129	10.0869	27.1131	16.5314	17.7143	1.21101	2.3349	16.196	23.7489	15.5045	15.9528	8.9432	21.1048	22.8999	28.5636
7	ser_TRINITY_DN12543_c0_g1	100.37	187.2	53.8197	58.2698	62.0517	56.708	0.104576	34.2435	29.6416	25.7853	43.0461	36.2443	49.3863	46.2792	39.4139
1	ser_TRINITY_DN12543_c0_g2	0.077805	0.035048	0.197355	0.778839	0.606984	0.518312	26.1106	0	0.273553	0	0	0	20.5391	0	0
8	ser_TRINITY_DN125451_c0_g1	12.8779	10.7265	5.34358	5.0365	6.27461	3.54804	0.069039	2.00776	3.80559	2.57512	3.12961	2.63463	3.41369	3.53006	2.85941
1	ser_TRINITY_DN12547_c0_g1	20.9822	56.5065	23.2456	17.2353	21.2561	2.89046	3.57157	4.85456	18.7967	6.33663	19.0561	4.10082	29.6772	7.65485	19.4134
7	ser_TRINITY_DN1255_c0_g1	5.41057	21.4763	197.142	126.268	85.4354	24.8333	0	19.9439	22.852	14.4181	40.4687	32.5982	20.2362	43.8328	33.6708
8	ser_TRINITY_DN12554_c0_g1	20.8671	19.0737	14.2354	19.3881	25.9544	8.34239	12.5333	32.2757	16.1825	16.0896	10.6603	49.631	24.9431	36.7086	28.3918
8	ser_TRINITY_DN12559_c0_g1	14.5915	7.83008	7.4884	5.82507	11.2308	0.139513	0.179039	2.3364	3.23573	3.0084	5.70525	3.21777	3.1869	7.97593	9.07651
1	ser_TRINITY_DN12562_c0_g1	83.8639	96.6941	69.4774	125.433	100.768	52.1181	8.28111	27.7066	116.968	42.5016	50.3594	32.7898	94.2964	33.1651	50.8964
2	ser_TRINITY_DN12566_c0_g1	3.48042	5.8283	9.06164	10.2258	10.8387	8.19758	2.14203	4.23395	6.54582	11.1522	5.65597	8.09047	23.1566	8.64366	7.25152
7	ser_TRINITY_DN12569_c0_g1	0.089323	0	0	0	0.065393	0	48.223	0	0	0	0	0	38.1608	0	0.179393
8	ser_TRINITY_DN1257_c0_g1	31.066	53.9785	31.3218	32.0371	48.3635	98.6957	0.750264	30.7322	36.6961	32.2734	27.5966	24.1771	17.8224	32.12	22.4958
1	ser_TRINITY_DN12571_c0_g1	47.7653	135.876	62.2532	46.6945	60.0144	95.3105	14.9387	9.64564	30.9908	12.9048	19.6189	10.1749	40.3157	11.5895	26.0071
1	ser_TRINITY_DN12571_c0_g3	96.822	128.706	68.4004	89.9096	112.609	33.3202	10.0739	65.4241	63.7225	62.8074	65.0106	65.8501	50.0314	61.5636	57.2863
1	ser_TRINITY_DN12572_c0_g1	77.5065	96.7403	178.08	275.798	231.069	54.1013	147.004	44.7495	100.435	28.4399	87.4025	40.0466	102.504	39.3001	124.453
7	ser_TRINITY_DN12574_c0_g1	3.19108	3.75052	2.83079	3.37851	8.17906	0.618403	0.096343	1.8149	2.22825	1.59423	2.70966	2.0822	2.11504	3.73737	2.24842
8	ser_TRINITY_DN12574_c0_g2	4.78771	6.34008	5.97224	6.46459	12.4536	1.42655	0.14561	4.65924	3.89446	3.67211	5.12162	5.46459	3.81411	7.48095	4.11402
8	ser_TRINITY_DN1258_c0_g1	4.94942	8.27663	6.79895	4.48065	5.4598	2.88001	0.405185	2.5631	3.67849	3.05241	3.71127	2.87977	6.8392	4.52021	3.01194
7	ser_TRINITY_DN12581_c0_g1	0.066648	0.485842	0.692871	2.17409	1.6866	0.50922	0	21.4762	21.8256	2.11327	38.1136	9.99745	1.00769	3.12465	4.05948
8	ser_TRINITY_DN12581_c0_g3	0	0.03072	0	0.11771	0.174703	0.117157	0	9.03468	3.85943	1.65794	0.430672	6.03349	0.278162	4.94477	0.056793
2	ser_TRINITY_DN12587_c0_g1	1.98171	2.40208	2.42383	4.50598	3.22222	1.8193	0.589588	1.3923	2.04402	1.71449	2.7403	1.63274	7.24097	2.54316	2.83893
8	ser_TRINITY_DN12593_c0_g4	33.2281	33.0688	21.918	20.9111	20.6726	14.4901	0.292654	11.6409	9.43781	10.2346	6.45724	14.5163	20.0276	11.888	8.37885
7	ser_TRINITY_DN126_c0_g1	10.3878	8.87824	16.2857	22.2513	13.2649	29.4077	6.09173	7.25916	20.708	6.64635	12.495	11.377	36.029	9.77086	12.7915
8	ser_TRINITY_DN12613_c0_g3	3.33534	6.16969	9.04898	11.1601	19.8323	0.791267	0.024163	8.21037	9.65286	8.95547	19.255	14.7584	9.14996	26.7865	16.5445
8	ser_TRINITY_DN12613_c0_g4	15.2188	32.4808	15.1012	4.72066	9.82502	5.84336	0.304368	1.98429	3.72629	2.32357	1.67218	1.36921	1.54485	2.3536	1.1041
8	ser_TRINITY_DN12615_c0_g1	10.0758	23.3066	14.7222	11.7148	13.2385	5.08908	0	4.1744	6.53957	4.78775	7.84619	4.41343	9.52039	7.97053	5.42303
8	ser_TRINITY_DN12615_c0_g5	28.0747	56.3924	16.7937	16.6914	16.0702	6.1447	0.275611	6.39498	8.10101	6.92289	10.808	5.7283	32.5466	11.4697	7.55743
2	ser_TRINITY_DN1262_c0_g1	35.6669	50.1299	41.6931	26.4016	27.0779	9.44776	3.76107	79.1222	43.0693	100.873	38.9926	71.0048	53.3508	102.027	41.2534
6	ser_TRINITY_DN12621_c0_g1	3.8096	8.20894	19.5092	34.6325	46.4664	1.18352	1.56095	20.4792	35.8585	28.2352	27.3569	18.7559	11.0144	35.7587	21.7642
7	ser_TRINITY_DN126210_c0_g1	4.48514	10.402	11.5237	11.6823	7.93377	8.57136	0.132144	1.1427	7.75412	5.87848	6.97075	3.27514	7.473	5.13394	5.55852
7	ser_TRINITY_DN126252_c0_g1	24.4599	31.7364	21.3178	31.8141	41.0566	61.6374	93.5315	33.4998	29.6015	32.2252	33.3324	39.1377	28.1209	51.4466	27.6672
7	ser_TRINITY_DN126283_c0_g1	12.4934	13.364	20.5431	20.8716	13.5167	38.7564	5.11518	4.66751	18.6607	9.61915	17.4988	5.66856	32.5712	12.4472	21.7997
8	ser_TRINITY_DN12632_c0_g2	12.9727	12.5476	14.2918	15.726	16.7208	23.4404	0.186683	11.6377	15.1103	12.8208	8.40441	15.3308	9.22295	12.4497	6.50678
8	ser_TRINITY_DN12632_c0_g3	35.8081	27.3882	22.8562	19.6454	23.0721	100.645	0.346414	8.57842	16.2918	8.18085	14.2355	13.2709	14.1419	16.0651	15.307
8	ser_TRINITY_DN12634_c0_g1	51.5743	42.4021	23.5709	29.5301	47.828	26.0924	5.06205	11.8536	13.1643	10.3402	13.1614	13.3073	46.8656	14.8434	15.2528
2	ser_TRINITY_DN12642_c0_g1	3.10268	3.34172	3.08871	3.02053	4.3394	1.7252	0.258369	1.52781	2.39171	2.64311	2.92685	3.30204	3.08085	5.72534	4.13397
6	ser_TRINITY_DN12643_c0_g2	0.102149	0	0	0	0	0	39.9207	0	0	0	0	0	93.2007	0	0.164172
4	ser_TRINITY_DN12647_c1_g1	489.12	409.623	2004.5	1347.78	1076.54	360.823	1616.54	421.531	742.054	415.906	542.041	573.938	854.478	605.109	1007.59
1	ser_TRINITY_DN1265_c0_g1	0	0.0783865	0	3.21792	0.740909	0	51.3739	0	0	0.726391	0	0.128516	0	0.262512	0
8	ser_TRINITY_DN12650_c0_g1	4.45869	16.0062	18.8116	14.5862	34.2899	0.377609	0.570087	0.676115	1.25859	0.317606	1.45946	0.620252	18.0388	1.46548	2.01223
1	ser_TRINITY_DN12655_c0_g1	0	0	0	0	0	0	66.6759	0	0	0	0	0	73.7666	0.315081	1.28336
7	ser_TRINITY_DN12657_c0_g1	46.3511	50.0696	92.1109	157.97	175.713	119.285	88.4795	157.135	97.3948	146.582	129.477	219	122.538	202.703	173.958
2	ser_TRINITY_DN12657_c0_g2	7.25017	9.81121	20.6136	19.3597	13.862	3.62604	0	11.3454	25.1897	10.8814	23.6275	11.0581	21.1825	10.9581	18.9912
8	ser_TRINITY_DN1266_c0_g1	7.75143	18.3395	13.2987	7.69012	9.04822	3.515	0.181392	1.90376	4.41545	2.52022	6.39841	1.84602	3.9728	3.1209	9.37922
8	ser_TRINITY_DN1266_c0_g3	12.1183	20.292	29.2487	42.5566	53.3802	1.70063	143.411	37.3616	27.6405	40.6127	31.1897	41.1049	44.4462	55.9658	29.2793
6	ser_TRINITY_DN12660_c0_g1	23.4589	11.2708	4.89118	6.91403	10.1086	1.83901	0.206202	1.73766	3.40679	2.85724	1.42931	1.16006	1.93423	2.32499	1.67814
8	ser_TRINITY_DN12662_c0_g1	1.04859	0.912799	5.41418	0.929213	1.19251	2.55491	0	3.51202	3.68843	2.46635	2.23093	4.96239	1.61185	5.32386	7.30606
8	ser_TRINITY_DN12662_c0_g2	1.56493	1.65335	12.334	4.14493	3.9781	0.025122	148.561	1.35003	1.67899	1.26436	1.39326	1.715	68.1942	1.1507	1.91099
2	ser_TRINITY_DN126643_c0_g1	0.757825	0.962662	1.45253	3.31887	5.42112	0	7.02574	0	0	0	0	0.072715	23.0559	0.046867	0.062899
8	ser_TRINITY_DN12667_c0_g1	10.475	21.9568	16.7199	16.4569	14.0587	21.3646	1.16274	4.45418	12.0112	4.47912	11.7793	7.12906	24.9623	12.8327	12.15
8	ser_TRINITY_DN12668_c0_g1	0.421151	0.145095	3.24507	11.0448	10.4924	0.484125	0	4.40773	11.1972	4.04617	10.5063	14.3382	9.2061	9.87499	13.245
8	ser_TRINITY_DN12674_c0_g2	14.6725	21.5668	31.9851	36.432	33.3151	0.026509	0	1.13775	13.6035	0.995622	8.88402	0.75389	2.81041	1.16011	2.1517
8	ser_TRINITY_DN126754_c0_g2	7.93441	19.3514	17.3681	14.2346	9.96951	23.8658	0	2.29087	4.25451	3.96603	9.03853	3.884	9.07719	6.80656	14.0823
7	ser_TRINITY_DN12678_c1_g5	15.163	22.2265	10.8526	11.5103	9.09016	149.973	8.78989	3.97121	16.6922	8.03264	11.3168	6.41435	6.71054	7.08782	3.71505
7	ser_TRINITY_DN126863_c0_g1	29.6703	19.9097	12.339	14.9024	11.7376	14.2001	0.490196	7.59434	8.87693	5.47401	5.28571	8.18644	6.3516	7.17448	4.92479
1	ser_TRINITY_DN126882_c0_g1	0	0	0	0	0	0	55.7426	0	0	0	0	0	59.888	0	0
8	ser_TRINITY_DN1269_c0_g1	6.3824	4.76497	11.1578	22.2861	24.589	15.8954	0.432552	13.4993	12.6042	12.6432	13.1896	16.313	20.0876	19.7552	14.0084
8	ser_TRINITY_DN1269_c0_g3	39.8117	14.6339	8.57611	10.5441	18.8017	12.2099	0.073029	0.258486	3.29166	0.039141	0.91381	0.100585	0.468028	0.243418	1.61489
8	ser_TRINITY_DN12692_c0_g1	53.1478	50.5929	35.5432	48.5095	62.6033	65.9772	9.30772	18.4291	34.2662	19.0275	17.8452	19.2912	33.3619	21.8976	14.9678
1	ser_TRINITY_DN127_c0_g1	15.1571	14.1929	11.9762	16.6379	29.6853	9.47098	57.8645	5.95641	7.84828	7.57474	7.54746	6.27401	17.0836	12.928	10.8579
7	ser_TRINITY_DN12702_c0_g1	32.5435	17.7404	8.77518	19.0595	24.721	31.546	0.217247	130.327	68.4175	172.702	14.1836	103.161	9.08716	46.3161	1.44847
1	ser_TRINITY_DN12704_c0_g1	47.4918	70.2954	30.142	26.3086	40.23	25.5096	1.85488	15.9887	20.668	14.8114	23.2466	16.3146	17.962	24.9444	25.2254
8	ser_TRINITY_DN12709_c0_g1	133.34	116.382	149.982	79.6898	145.563	45.0077	0.691464	278.103	128.508	270.46	163.313	397.651	101.889	123.137	122.846
1	ser_TRINITY_DN12724_c0_g1	63.4027	55.6165	23.1085	21.1388	37.0675	15.1661	0.58087	19.6148	15.4289	19.0906	18.9328	29.9924	17.8301	32.9684	25.2456
6	ser_TRINITY_DN12725_c0_g1	17.9292	13.4175	11.6924	17.0351	22.6884	11.3036	160.412	5.04797	19.3911	9.26325	22.691	7.27895	41.7301	29.2762	16.4151
1	ser_TRINITY_DN12725_c0_g2	564.855	1240.19	919.721	1026.86	1132.2	1212.04	20590.7	563.884	598.599	299.417	614.526	497.583	1764.17	419.048	602.438
8	ser_TRINITY_DN12726_c0_g2	3.26399	9.61234	13.0061	11.6472	11.395	5.50236	1.80506	1.01843	8.35759	1.09024	6.94886	1.62728	9.32697	3.8552	6.4706
2	ser_TRINITY_DN1273_c0_g1	16.4729	34.7417	25.1085	22.3874	35.3974	1.81533	14.3331	10.1941	15.026	13.2397	22.696	15.3281	47.8403	29.9026	25.396
8	ser_TRINITY_DN1273_c0_g2	14.9782	20.8975	15.7074	13.2849	16.9093	2.92553	1.19642	4.15182	6.17778	3.54429	7.42962	7.10746	12.3912	11.2123	7.7308
1	ser_TRINITY_DN12730_c0_g1	20.1274	4.52637	13.6451	18.9687	20.1946	63.3197	0.591003	13.6021	40.003	20.5286	30.1279	12.8315	31.7911	23.5232	22.3325
1	ser_TRINITY_DN127308_c0_g3	9.39614	49.9694	58.7686	25.2933	31.1118	47.091	0.08914	8.87083	21.5839	10.0553	22.8127	9.22621	12.7707	12.7399	46.4967
8	ser_TRINITY_DN12732_c0_g1	28.3311	23.9529	15.4201	17.1774	24.1049	18.4716	3.27531	18.6897	13.0342	12.0576	8.52506	24.2148	14.3129	20.7021	10.0325
8	ser_TRINITY_DN12734_c0_g3	29.0299	26.154	47.7225	87.7139	79.6483	26.0156	1.50713	30.9358	55.8233	29.3022	22.4732	12.4168	29.6687	15.1956	9.63888
1	ser_TRINITY_DN12735_c0_g1	30.4786	14.2091	44.6934	28.4357	22.9691	56.629	3.67749	3.33362	9.99061	5.73503	18.0022	3.9263	27.0111	5.58964	28.1407
8	ser_TRINITY_DN127365_c0_g1	17.6638	14.2135	11.0951	16.5013	18.1803	12.9797	1.21339	5.44823	7.95245	5.58754	8.3109	9.16686	7.42485	7.70944	6.34205
2	ser_TRINITY_DN12742_c0_g1	9.63193	8.08905	13.0096	17.0652	15.1569	7.47401	0	9.86871	15.8988	13.156	21.3391	9.85172	18.7566	13.9191	8.06162
8	ser_TRINITY_DN1275_c0_g1	27.8833	31.7263	32.0519	35.3682	32.1205	94.8974	5.96071	42.5492	41.2582	41.7994	52.932	55.6239	74.5515	56.0893	55.2609
1	ser_TRINITY_DN12750_c0_g1	8.37931	17.7879	35.3573	30.0415	49.7456	2.98014	3.0546	43.2595	27.8564	28.0188	34.9811	39.042	18.2587	28.0007	25.7161
1	ser_TRINITY_DN12755_c0_g1	19.7045	23.8201	18.8222	21.7496	34.3524	20.8685	468.7	9.87243	13.7193	7.20868	5.19316	5.41636	36.0263	5.65695	6.66925
8	ser_TRINITY_DN12759_c0_g1	2.51574	3.75485	3.90955	3.24231	3.61239	0.854978	0.052215	1.583	3.05416	2.77287	4.0657	2.43155	6.37159	4.22316	5.13926
8	ser_TRINITY_DN12761_c0_g1	5.26789	9.39772	7.1015	7.67127	11.2379	0.436973	0.067653	3.34639	5.69235	4.2976	5.17208	4.48042	4.738	8.11716	5.16789
1	ser_TRINITY_DN12769_c0_g1	24.4231	37.7948	8.70128	9.5895	18.4555	7.53545	0.047671	10.269	11.1442	4.82476	10.5308	16.7248	13.8225	18.4796	20.0909
7	ser_TRINITY_DN1277_c0_g1	0.490991	0.211013	0	0.250059	0.585039	0	0	6.13915	2.02897	8.11331	2.74794	70.4164	0.743939	22.8977	2.86627
7	ser_TRINITY_DN12770_c0_g1	72.6341	79.6555	122.475	150.807	166.706	107.828	13.5101	36.7807	73.1361	27.0038	46.7771	41.738	60.9511	32.0242	31.0164
1	ser_TRINITY_DN12786_c0_g2	5.2784	4.99232	8.70404	10.2843	12.7059	4.29197	2.64382	3.27318	3.74751	0.198651	1.69881	2.1276	4.26152	0.529391	0.779724
1	ser_TRINITY_DN12793_c0_g1	0.164956	0	0	0	0	0	974.269	0	0	0	0	0	124.117	0	0.32533
8	ser_TRINITY_DN12794_c0_g1	12.1615	14.3703	8.94298	5.87768	8.82734	5.84908	3.93817	8.56112	4.70125	8.698	6.12216	9.2744	16.7733	10.7136	5.05287
8	ser_TRINITY_DN12798_c0_g1	32.4629	50.9509	81.4239	130.877	152.052	8.11261	36.0218	279.896	133.329	328.781	345.647	320.908	320.767	459.597	245.711
8	ser_TRINITY_DN12798_c1_g1	85.3869	132.174	136.631	160.752	321.065	9.84746	18.2772	492.564	489.253	640.771	785.395	407.802	388.675	802.133	427.848
1	ser_TRINITY_DN12806_c0_g2	86.5961	37.272	29.3941	26.3627	34.8001	112.36	0.794491	38.9296	43.75	36.3889	13.8176	26.7996	24.9907	24.9304	14.4836
8	ser_TRINITY_DN12807_c1_g2	85.979	46.1876	25.6107	25.1316	43.5062	15.5921	0.337079	23.6582	17.3217	20.9787	17.1946	29.5814	19.3859	36.8582	22.8487
8	ser_TRINITY_DN1281_c0_g1	15.7387	18.1304	16.1655	21.6263	23.3085	84.6118	0	27.1691	18.9118	17.447	13.4437	14.459	10.472	12.2927	6.59229
1	ser_TRINITY_DN12811_c0_g2	0	0	0	0	0	0.992102	6.82096	2.84294	2.2441	2.3564	2.81002	0.379511	0	0	0
8	ser_TRINITY_DN12813_c1_g1	12.007	4.67276	2.42309	3.09113	5.50505	0.357441	0	2.04564	1.1387	2.96128	2.43282	2.33248	1.03328	3.5854	2.71059
1	ser_TRINITY_DN12815_c0_g1	1.79737	1.64088	5.46999	8.35858	9.47906	1.31659	0.605597	2.09768	4.83538	6.10808	6.79033	2.49725	6.08227	5.78612	6.6433
8	ser_TRINITY_DN1282_c0_g2	35.8977	67.6143	42.9296	23.1401	34.235	13.7458	7.03416	14.0296	29.6871	14.705	37.1463	22.5584	18.6606	20.2381	30.1074
8	ser_TRINITY_DN12827_c0_g1	5.37545	4.04568	3.94925	4.25234	5.71724	2.09122	0.330546	1.79509	3.64989	2.2016	3.75908	5.47264	5.42486	6.88806	3.69172
6	ser_TRINITY_DN1283_c0_g1	31.2519	31.564	13.35	9.30914	11.2498	8.97035	0.314718	2.45706	7.32911	3.06267	7.44847	2.92523	8.32048	4.21641	4.0025
1	ser_TRINITY_DN12835_c0_g1	8.89635	8.41184	13.3315	24.4492	17.0345	6.79432	0.490142	13.192	37.8948	16.2563	17.3444	23.9608	30.5824	26.7639	27.1862
1	ser_TRINITY_DN12838_c0_g1	53.0725	98.9549	75.07	67.5808	60.4885	29.3196	3.7219	23.6876	36.5118	23.6415	39.567	24.3076	52.8423	34.2546	34.6305
8	ser_TRINITY_DN12841_c0_g1	0.366556	1.50427	1.16272	1.49199	1.49703	0.113061	0.365784	2.10694	1.98185	0.848053	3.03632	2.50781	4.47957	4.59712	2.46796
1	ser_TRINITY_DN12856_c0_g1	0.67896	1.22765	2.10244	3.54365	3.28743	0.075315	12.1499	0.108377	0.105801	0.078763	0.110938	0.414333	43.2533	0.480873	0.273723
1	ser_TRINITY_DN128615_c1_g1	4.32979	3.96495	4.22841	3.19991	4.85411	7.58971	0.422794	0.865636	2.42068	1.36059	1.9303	0.616868	5.44574	1.46568	0.989327
8	ser_TRINITY_DN12862_c0_g1	6.12922	7.08162	6.79716	5.65641	7.96274	5.2385	1.46176	1.3365	3.9343	1.98089	4.80375	2.78738	10.0183	5.05201	3.81818
5	ser_TRINITY_DN128627_c0_g1	14.0145	13.7319	9.13468	2.35997	3.44648	5.21389	0.19318	2.48898	3.99526	1.86058	4.29175	2.17117	7.95307	3.08851	2.66389
1	ser_TRINITY_DN128645_c0_g1	94.1112	136.556	61.5265	88.0764	86.3117	80.5613	0.521489	82.004	79.9975	84.3479	55.8918	79.2366	73.885	114.093	58.704
7	ser_TRINITY_DN12866_c0_g1	5.02638	17.7866	8.97547	5.98996	4.279	3.10507	0	0.302595	1.7215	2.63672	2.16344	1.64763	4.15599	2.98917	4.06115
8	ser_TRINITY_DN1287_c0_g2	0.817764	0.245196	0.239165	0	0.058934	0.046025	0	13.9523	0	4.82282	0.826136	13.0456	0.524931	1.43562	34.718
1	ser_TRINITY_DN12870_c0_g1	60.1084	76.5936	48.612	52.0246	68.0142	65.0386	1.40367	41.5463	36.8397	34.9386	39.5299	33.2892	36.4698	55.0086	50.924
1	ser_TRINITY_DN12871_c0_g1	15.8992	33.5396	27.4791	29.1712	30.0351	2.28789	20.6496	7.31515	10.8695	8.29981	14.5427	9.69221	18.6651	16.3417	13.9248
8	ser_TRINITY_DN12873_c0_g1	10.3983	21.8624	23.7776	21.9932	27.8195	10.481	0	11.3204	14.3052	14.4355	6.66075	18.6341	13.8441	16.4268	6.75676
8	ser_TRINITY_DN12883_c0_g1	0.300945	0.0674275	0	0	0	0	26.3224	0	0	0	0	0	52.8065	0	0.112366
8	ser_TRINITY_DN12886_c0_g1	12.5416	11.253	4.9483	45.3585	49.4528	11.6592	0	46.7098	3.96916	4.09353	12.3792	24.0411	9.10132	10.7748	37.7925
8	ser_TRINITY_DN12887_c0_g1	0.060018	0.0410205	0	0	0	0	91.6223	0	0	0	0	0	133.623	0	0.34228
8	ser_TRINITY_DN12890_c0_g1	13.6749	28.8573	17.8272	21.543	24.3361	0.235736	9.87395	0.08387	0.188225	0.348225	0.263933	18.7792	66.336	13.8728	10.5769
1	ser_TRINITY_DN12892_c0_g1	5.80151	3.82699	5.93397	8.20831	9.9098	16.645	0	7.79795	13.6194	14.8806	16.5446	9.96431	7.82238	15.9399	11.8978
1	ser_TRINITY_DN12894_c0_g1	357.479	352.189	1184.76	1511.41	1313.68	224.249	14.2359	469.895	766.565	502.971	567.949	1103.79	716.785	1138.46	1265.19
8	ser_TRINITY_DN12895_c0_g1	3.54551	4.49812	4.66876	3.33847	4.11378	1.22454	0.143201	1.50834	2.4113	2.49697	3.01518	1.79936	3.65317	2.38248	2.92856
8	ser_TRINITY_DN12896_c0_g1	7.74733	10.5283	3.77135	2.64217	4.88949	0.898335	0.260182	0.512948	1.03509	0.901995	1.0507	0.556059	5.81058	2.4283	1.69844
1	ser_TRINITY_DN12897_c0_g1	21.0624	19.1869	15.4861	21.8327	18.5975	20.1133	0.116716	12.4283	13.0144	15.4423	17.0751	13.4882	10.4625	21.777	11.2533
1	ser_TRINITY_DN129_c0_g1	59.4129	66.5241	63.0137	59.6829	100.277	118.619	1.65036	42.615	54.5883	41.618	51.9993	31.9921	32.0521	38.9927	28.0359
8	ser_TRINITY_DN12913_c0_g1	27.0681	42.0224	16.2756	21.4634	28.086	4.1321	5.97974	3.13826	9.5998	5.18529	9.54219	4.92456	14.5152	5.00357	9.51404
8	ser_TRINITY_DN12914_c0_g1	9.18366	10.2069	3.7971	4.35764	6.56255	8.26491	1.85915	3.81417	4.17493	2.43025	5.12509	3.95946	7.78911	6.66429	3.17767
8	ser_TRINITY_DN12916_c0_g1	21.0259	51.9064	73.3345	62.2702	50.0085	41.909	1.56106	8.31373	43.2974	12.0148	51.7209	15.8583	40.4994	15.3085	65.1194
8	ser_TRINITY_DN12922_c0_g1	22.0776	32.1396	38.2217	27.7782	31.3366	40.9729	72.6711	16.7413	32.6993	18.491	26.1812	18.6758	33.1235	33.9212	32.5434
8	ser_TRINITY_DN12922_c0_g2	47.9398	23.7452	65.302	60.5189	50.0766	29.8549	278.267	6.69404	248.888	2.56828	192.201	9.6342	77.0795	11.6665	34.8857
7	ser_TRINITY_DN12926_c0_g2	69.2288	94.5864	35.7854	22.7266	30.1633	9.13476	0.460274	12.7695	11.4858	18.9384	15.9482	18.8443	41.29	24.5453	21.1737
1	ser_TRINITY_DN12927_c0_g1	0.4376	0	0.434128	0.408785	0	0	89.195	0	0	0	0	0	212.629	0.507208	0
8	ser_TRINITY_DN12929_c0_g1	28.4057	33.8022	53.4965	18.5249	27.8182	1.32102	9.40548	15.4638	15.9512	14.2998	25.5996	13.9393	22.6899	38.743	16.4265
7	ser_TRINITY_DN12931_c0_g1	3.57829	4.25459	4.04299	3.36036	5.80605	0.571451	0.928605	1.8291	1.90356	1.40579	1.15116	2.18183	2.95165	3.93434	2.00682
7	ser_TRINITY_DN12933_c0_g1	62.2884	7.73875	0.187394	0	0.231075	11.4632	0	0	6.17426	0	0.374914	0	0.286641	0	0
8	ser_TRINITY_DN12937_c0_g2	35.7246	76.9388	73.1324	60.2406	69.0913	32.069	11.8145	45.827	71.4668	50.9478	71.4328	46.8525	60.1181	70.1414	121.539
8	ser_TRINITY_DN129378_c0_g1	15.1528	28.7244	33.9544	39.3758	32.3265	29.2221	2.78658	19.0098	37.9237	17.8144	36.0235	19.8939	24.7908	18.7231	29.3409
1	ser_TRINITY_DN12938_c0_g3	294.644	422.416	310.82	203.106	221.325	102.599	11.3692	296.919	235.89	200.195	308.812	226.184	238.906	219.523	336.866
8	ser_TRINITY_DN1294_c0_g2	29.9208	39.7749	20.0257	14.1675	12.3518	36.0227	2.36049	8.2931	14.7167	12.4354	16.2791	8.96637	43.1538	20.8119	25.8828
1	ser_TRINITY_DN1294_c0_g3	7.50548	20.8967	11.0283	9.86942	12.1468	11.9207	0	2.49548	7.06331	2.56458	7.13385	4.96006	4.86735	2.98615	5.33509
7	ser_TRINITY_DN12940_c0_g1	11.7302	16.3405	5.6392	3.80435	4.87855	4.12594	0.370114	2.22588	3.22756	2.11073	3.1748	2.72686	5.7028	5.49822	3.06754
8	ser_TRINITY_DN12942_c0_g2	6.66498	15.7252	30.4876	39.8484	45.3556	8.3184	0.551069	12.8794	18.3753	12.6881	16.6587	9.43153	14.7742	13.9085	12.8545
1	ser_TRINITY_DN129440_c0_g2	8.25179	25.5584	90.2252	42.367	27.7191	8.74243	0.460583	43.6053	28.0265	34.6606	80.2619	43.8095	58.7253	67.2639	108.569
7	ser_TRINITY_DN1295_c0_g1	28.9675	31.2575	23.2501	24.0051	31.3139	10.5739	0.348172	13.6456	13.7989	18.1268	19.0145	21.8005	18.0913	28.9181	27.1838
8	ser_TRINITY_DN12950_c0_g2	20.171	14.4268	9.30803	3.00424	3.79779	6.57069	0	0.054415	9.98076	0.635278	12.6424	0.048494	1.8106	0.24898	4.03805
7	ser_TRINITY_DN12950_c1_g3	3.80796	3.4872	4.92653	7.25547	13.2091	3.6294	0	4.58884	3.62768	4.41552	4.43675	3.84706	4.13189	2.65927	4.06525
4	ser_TRINITY_DN129542_c0_g2	23.5549	29.8181	13.7537	15.298	25.2069	3.36226	12.2152	17.3171	9.28976	17.9656	10.5669	16.7495	11.3625	17.1704	10.3567
8	ser_TRINITY_DN12956_c0_g1	29.4964	54.8293	24.2485	18.5781	15.8883	6.62274	0.382575	4.78648	4.20683	5.8312	9.04271	4.86144	19.5461	6.14755	18.0996
7	ser_TRINITY_DN12956_c0_g3	26.6321	43.2201	16.5242	10.9977	11.4989	3.63195	0.601438	2.1379	2.83112	2.90562	5.46628	2.08665	10.4374	3.473	10.5002
8	ser_TRINITY_DN12957_c0_g2	34.185	25.4322	17.5477	38.4593	56.9448	27.3921	0.469661	12.1771	18.341	8.73279	16.4151	8.57462	10.2603	9.96511	8.81831
8	ser_TRINITY_DN1296_c0_g1	21.5799	28.9628	22.2878	26.0518	38.6406	10.5003	288.096	8.37994	7.7014	5.33409	7.77295	9.90239	31.5861	7.76117	7.64385
8	ser_TRINITY_DN12961_c0_g2	10.59	31.2945	30.7492	21.0241	16.3263	8.26953	0	5.08922	12.2367	6.39687	18.8957	9.14713	12.5546	12.6135	39.5493
8	ser_TRINITY_DN12964_c0_g1	13.1553	23.5763	30.9156	17.9415	10.075	23.1016	0	2.76721	6.9471	3.01826	12.0968	1.35703	7.4744	2.80436	26.7373
7	ser_TRINITY_DN12967_c0_g1	126.127	221.157	167.586	146.521	122.905	47.5597	0.845988	43.6574	55.608	46.5181	70.526	51.9497	75.5949	44.9315	82.7608
8	ser_TRINITY_DN12970_c0_g1	16.5406	30.5932	18.8385	10.9484	14.3734	7.11221	0.109779	24.465	9.7624	21.5478	7.05915	28.035	16.4089	36.1235	16.6699
8	ser_TRINITY_DN12971_c0_g1	235.234	450.932	104.195	48.0009	56.4258	91.9698	1.47066	114.94	44.0618	87.2284	49.2399	62.5425	185.072	67.9191	32.0677
8	ser_TRINITY_DN12979_c4_g1	50.5038	28.5586	60.456	99.0332	81.1634	26.6478	25.0576	44.8351	65.7339	49.1947	67.4148	44.421	125.654	48.5693	67.3324
8	ser_TRINITY_DN12980_c0_g1	0	0	0	0	0	0	28.0811	0	0	0	0	0	34.9512	0	0
7	ser_TRINITY_DN12983_c0_g2	68.3344	41.5064	19.3922	14.92	16.1562	10.919	0.174475	8.4918	11.4602	7.76125	6.50834	10.038	6.72854	10.7963	6.84347
8	ser_TRINITY_DN12986_c1_g2	92.0278	20.0191	6.641	19.1554	22.6667	0.040856	1.08083	137.665	13.1378	48.809	18.1734	109.775	21.8106	93.3543	41.5689
1	ser_TRINITY_DN12987_c0_g1	13.6775	8.24112	21.8354	32.3826	30.5672	52.8795	1.97591	11.0626	79.0957	11.221	51.829	14.1431	26.942	31.2288	33.519
8	ser_TRINITY_DN12987_c0_g7	49.6018	47.6275	90.4196	70.2523	82.4424	101.763	7.15	30.0359	63.6738	38.0625	57.8154	26.0307	39.8962	41.1296	76.4588
5	ser_TRINITY_DN13_c0_g1	6.66357	10.4602	16.3177	17.9431	29.4156	0.471946	27.0306	6.69809	8.50081	8.93069	14.4382	3.82159	26.3734	4.47108	6.86778
2	ser_TRINITY_DN13010_c0_g1	10.0454	9.90042	9.57252	3.63795	6.57192	1.38459	0	2.44023	13.5012	4.75152	13.892	6.16773	9.65301	7.4257	7.61291
1	ser_TRINITY_DN1302_c0_g1	30.6435	41.7436	78.4482	120.819	92.6424	51.8461	107.969	62.5479	121.765	78.4016	103.059	110.228	123.244	114.095	119.225
7	ser_TRINITY_DN13023_c0_g1	6.65543	11.7613	8.70724	7.4298	9.35394	0.748712	0.726176	7.44341	3.96158	7.40562	3.15207	13.8571	19.0914	12.1675	5.00055
8	ser_TRINITY_DN13026_c0_g2	8.98825	12.3947	6.75889	7.04143	12.0614	2.01533	0.47023	4.88719	6.37902	6.18522	7.72608	5.39743	10.1684	10.0167	8.64964
2	ser_TRINITY_DN13044_c0_g2	323.532	333.717	496.481	500.606	436.532	420.385	0.418812	250.518	439.885	214.589	392.18	246.18	271.595	259.469	287.575
8	ser_TRINITY_DN13048_c0_g1	3.92421	5.40279	8.14968	10.5921	11.8955	0.383707	0.372736	58.8944	29.7386	43.4719	27.9734	56.1721	17.9605	77.0634	13.8146
8	ser_TRINITY_DN1305_c0_g2	6.25398	10.7364	6.99339	8.01329	10.8117	0.703004	13.7127	2.97849	3.83182	3.64401	3.23766	4.80364	4.48303	9.28121	2.94678
8	ser_TRINITY_DN1306_c0_g2	9.18744	10.4379	5.40705	5.57864	11.815	2.80443	1.82178	4.23104	12.4681	5.48288	12.2147	5.62731	15.9885	12.8892	11.3784
1	ser_TRINITY_DN13061_c0_g2	28.3979	18.7465	16.73	18.7009	32.4003	4.12198	0.082384	21.1021	16.6878	17.6271	15.815	32.9033	13.3985	22.2525	10.3088
1	ser_TRINITY_DN130643_c0_g1	3.1161	6.31138	5.84008	6.24773	4.59805	4.56523	0.944174	0.929188	5.02701	3.21188	2.57443	2.26774	3.54837	1.99522	3.82348
8	ser_TRINITY_DN1307_c0_g1	13.2932	27.7043	26.8702	14.7614	20.0469	1.18858	0	7.44988	1.64957	13.7777	3.86695	3.77887	1.20882	12.5601	2.2423
8	ser_TRINITY_DN13075_c0_g1	7.33481	7.55577	2.83158	2.22664	4.28554	1.4539	0.200915	1.48516	1.80902	2.14938	2.99574	3.59711	8.23552	6.26072	3.2603
8	ser_TRINITY_DN1308_c0_g1	41.5921	30.0622	7.89261	11.4129	17.1018	37.5997	18.4732	7.62148	5.20679	2.25138	12.2526	8.92882	23.9161	7.96299	6.32199
1	ser_TRINITY_DN1308_c0_g3	107.348	44.1804	61.932	5.3334	3.06249	118.576	0	3.07549	43.7545	5.57981	41.6813	2.1522	15.4895	6.0521	33.2004
1	ser_TRINITY_DN13080_c0_g1	2.86166	12.4477	21.0953	14.4298	14.3713	6.99634	3.97627	0.485955	3.71296	0.762458	4.22965	1.02821	5.09505	1.75093	11.744
1	ser_TRINITY_DN13091_c0_g1	48.7874	83.694	61.4556	59.4284	57.4876	5.18533	1.0955	7.00177	17.8626	3.62396	29.2728	7.06953	19.541	10.191	40.2175
8	ser_TRINITY_DN13095_c0_g1	0.660339	9.67875	19.0138	3.60589	5.17921	0	0.098744	0.402248	0.191886	0.709244	0.363451	0.870709	1.16793	1.43997	2.11348
1	ser_TRINITY_DN13098_c0_g2	8.37794	21.4475	38.3977	2.50786	1.49223	13.2	1.29859	0.393474	27.0271	0.498487	21.326	0.233776	74.0324	0.375344	81.6102
7	ser_TRINITY_DN130980_c0_g1	84.3166	120.688	103.584	69.1104	161.75	46.4951	3.06029	49.3112	73.0414	85.2317	75.6039	29.2071	138.261	54.3225	37.1343
2	ser_TRINITY_DN13099_c0_g1	6.43496	6.54177	4.95499	3.94663	3.9596	4.94883	0.100296	2.02754	5.39086	3.6258	4.43244	2.61455	7.75524	5.23142	3.50077
1	ser_TRINITY_DN1310_c0_g1	60.5213	122.945	56.8214	37.2832	46.1826	54.2231	1.03854	14.7123	24.0042	14.212	13.1116	19.3159	20.7257	21.0955	19.4547
7	ser_TRINITY_DN1311_c0_g1	9.77002	14.8747	20.1903	38.7449	34.6171	20.6654	0	8.45157	29.8233	13.9377	31.8647	12.2723	23.019	22.5949	30.1335
8	ser_TRINITY_DN131144_c0_g1	0	0	0	0	0	0	13.2455	0	0	0	0	0	26.8723	0	0
1	ser_TRINITY_DN13119_c0_g1	46.9927	38.7447	100.129	69.188	98.9959	77.4631	489.081	70.0541	198.264	94.0505	159.366	29.1439	172.732	59.1623	60.5165
8	ser_TRINITY_DN1312_c0_g1	9.40466	8.3744	4.62538	5.36762	5.44578	4.38935	0.580757	4.81606	6.59383	6.24145	12.7383	4.74519	9.8371	7.11225	6.29863
1	ser_TRINITY_DN13130_c0_g1	10.7904	10.1482	10.6405	15.3262	13.3772	4.65581	0	3.08996	17.6244	4.48955	12.6896	3.27174	9.10687	6.58631	12.8444
8	ser_TRINITY_DN13138_c0_g1	0.736899	1.03111	2.89617	4.6029	3.92129	2.56746	0.912057	0.751828	3.75881	1.2782	2.18594	0.569166	7.03451	3.02508	2.59537
8	ser_TRINITY_DN1314_c0_g1	36.1748	37.6211	20.4288	21.1911	25.3046	8.71454	1.51451	5.89265	8.72829	7.30035	6.96824	7.44996	18.3402	11.1351	6.54229
1	ser_TRINITY_DN13140_c0_g1	9.50953	26.732	49.9126	19.2015	11.1904	92.9594	4.39849	21.0359	19.8903	14.6118	30.1765	18.4403	13.989	18.03	62.7418
8	ser_TRINITY_DN13143_c0_g1	21.7744	28.7737	42.0347	63.2832	71.7217	41.1409	1.11173	27.3207	36.9655	24.0189	41.9521	34.8572	30.2549	43.9435	47.3534
8	ser_TRINITY_DN13144_c0_g1	0.480048	0.790845	0.311017	0.208207	0.022691	102.756	0	0.794716	47.9876	1.25981	0.517726	0.129771	12.1224	0.472207	0.237981
1	ser_TRINITY_DN13145_c0_g1	52.7146	82.1863	33.9879	32.5217	44.2066	14.1859	0.277157	21.0749	21.3008	23.5761	22.5786	24.6662	28.9184	21.4885	20.3534
1	ser_TRINITY_DN1315_c0_g1	0	0.0267315	0	0	0.107841	0.031937	52.1114	0.27759	0.03639	0.37279	0	0.450375	113.291	1.07281	0.740277
7	ser_TRINITY_DN1315_c0_g3	16.6254	27.1953	2.88479	1.60727	2.37933	2.01981	0	0.919361	1.24543	1.97901	1.12223	0.838094	6.49775	2.53928	0.612424
8	ser_TRINITY_DN13152_c0_g2	3.3171	3.59577	3.49175	3.37743	4.66267	1.17524	0.200201	2.09211	2.25183	2.10884	2.69802	1.96209	2.88158	4.48016	3.03472
8	ser_TRINITY_DN13155_c0_g1	0.103606	0.206613	0.185717	0.093909	0.090367	0.022329	32.5665	0	0.037438	0	0	0	53.4455	0	0.168371
8	ser_TRINITY_DN13157_c0_g4	99.8235	163.768	69.6105	47.9387	53.7766	39.3389	1.30419	29.1478	22.3349	25.986	12.5731	18.7299	62.5422	20.781	12.0291
7	ser_TRINITY_DN13159_c0_g2	14.7881	16.1663	21.3569	16.1257	22.7088	4.95417	4.68026	12.5955	7.84663	13.9531	8.92897	16.219	16.0349	17.4194	17.4629
8	ser_TRINITY_DN1316_c0_g2	9.31533	24.7005	15.9391	7.90505	15.2731	0.05438	0.11981	6.1602	3.98045	6.20127	7.22079	6.72566	4.82342	9.95166	13.9992
1	ser_TRINITY_DN13166_c0_g2	44.7756	89.7471	64.7286	90.7114	141.775	59.2971	7.95233	24.075	55.4457	26.2059	65.0756	31.9568	94.3726	30.1894	53.3135
8	ser_TRINITY_DN13169_c0_g1	22.1275	38.4852	37.3249	47.4791	69.139	15.7598	1.06651	66.6913	22.1842	57.8774	36.486	63.6093	43.7811	79.4075	61.0217
7	ser_TRINITY_DN1317_c0_g1	28.4561	61.6519	36.4579	30.9374	29.4216	24.817	0.362426	6.37718	9.11128	3.45341	5.87683	6.13426	10.6989	6.61537	5.85813
1	ser_TRINITY_DN13172_c0_g2	648.008	1018.49	914.246	605.104	675.845	662.77	12648	216.992	167.291	281.577	111.241	365.499	2833.11	263.476	395.745
8	ser_TRINITY_DN13173_c0_g1	0.538854	0.178368	0	0	0	0	9.92028	0	0	0	0	0	40.2454	0	0.162172
2	ser_TRINITY_DN13177_c0_g1	11.2341	14.9583	8.51157	5.36539	8.59386	2.40578	0.306	1.47575	2.88717	1.53771	1.60681	2.14456	7.32423	1.62339	3.10992
8	ser_TRINITY_DN1318_c0_g1	43.0748	45.7815	30.9917	29.1036	44.6082	3.15097	0.213104	20.2927	21.0474	21.8573	15.6316	25.0675	20.9132	32.0615	18.0255
8	ser_TRINITY_DN13181_c0_g1	36.6056	43.3839	30.677	36.2145	35.0761	23.2141	7.4932	0.925569	11.0692	0.510124	11.8338	0.593876	6.19087	1.99052	12.449
1	ser_TRINITY_DN13182_c0_g1	16.5058	7.09738	2.2293	4.31587	5.19625	7.59323	16.0673	9.77011	6.64029	9.33574	9.37889	10.9065	9.04827	9.74286	7.84764
1	ser_TRINITY_DN13185_c0_g1	7.54732	4.39604	4.85197	3.10197	7.30833	1.1187	0.706595	2.17182	2.45981	2.14195	2.46545	4.2298	2.24325	4.75048	2.42887
7	ser_TRINITY_DN1319_c0_g1	25.7533	21.0958	13.8272	13.0904	14.143	9.24624	0.177947	13.0211	14.7015	12.2408	13.8398	10.8618	12.7624	13.8863	11.8767
8	ser_TRINITY_DN13194_c0_g1	22.5828	24.7605	25.4569	16.017	23.9105	11.1971	284.542	6.10203	9.73915	6.27413	15.0625	7.6352	45.0783	11.7212	15.3246
2	ser_TRINITY_DN13197_c0_g1	4.91107	20.3471	19.5516	17.3095	11.9405	7.86091	0.173064	1.28242	6.24359	1.33973	4.39459	1.47053	4.53578	3.13	8.62974
8	ser_TRINITY_DN132_c1_g1	2.89416	2.93501	2.88489	2.51848	2.83422	2.79499	0	17.8903	29.1629	2.7519	3.22363	11.1621	5.09201	4.78912	2.18696
1	ser_TRINITY_DN1320_c0_g1	4.5654	0.807175	1.62299	3.78808	5.78441	0.902669	0	0.559495	2.1861	0.413116	3.19516	0.236207	1.44547	5.96419	1.2114
8	ser_TRINITY_DN13219_c0_g1	25.9175	34.4381	13.414	25.817	45.4377	1.39365	0.216277	12.3927	2.98812	10.0218	2.87253	26.607	1.71556	23.919	3.07348
6	ser_TRINITY_DN13225_c0_g1	70.258	71.4265	57.4796	72.4793	72.3712	140.943	2.98393	109.387	99.0261	84.1068	104.561	112.137	78.9937	86.8148	64.907
1	ser_TRINITY_DN13226_c0_g1	8.83582	4.58876	4.79128	33.3683	32.3696	3.38197	0.469365	0.485898	0.420827	0	0.123692	0.210321	5.82805	0.196246	0.385425
1	ser_TRINITY_DN132284_c0_g1	49.6438	55.8644	37.7987	25.8459	33.018	66.6815	13.3773	13.6647	21.1292	8.42275	13.1047	15.3248	23.2448	14.0077	15.656
1	ser_TRINITY_DN13230_c0_g1	15.8208	18.3272	13.5044	12.7714	13.7195	6.36606	0	3.22391	9.32147	3.22544	4.75498	3.23307	6.60599	3.40393	7.89852
1	ser_TRINITY_DN13235_c0_g1	9.1778	17.2709	14.5933	12.9834	13.3041	17.3166	0	8.23526	18.2738	9.97044	13.3409	7.51288	16.8601	12.7243	11.2335
1	ser_TRINITY_DN13238_c0_g1	20.7717	20.6608	15.0395	16.4186	21.8669	35.0456	22.9091	6.75071	14.2307	7.21319	6.72098	5.12639	24.0689	7.96102	7.47209
7	ser_TRINITY_DN132440_c0_g3	12.6681	4.75851	3.70259	8.4605	6.81578	5.26376	8.80418	6.67689	10.6537	6.90852	10.3469	12.8636	30.1454	14.6107	11.0809
8	ser_TRINITY_DN1325_c0_g4	9.04648	10.9131	10.5531	8.90744	10.6488	0.580027	17.7961	6.3763	5.81353	6.01433	4.63588	8.5801	7.10623	11.0733	6.23407
8	ser_TRINITY_DN132576_c0_g1	12.2108	18.2213	41.359	60.5157	52.4414	10.3183	0.567378	12.0685	31.3772	14.432	21.558	16.1523	38.1583	19.454	18.8052
1	ser_TRINITY_DN13265_c0_g1	7.47889	26.8349	36.7294	15.9996	9.87184	7.19917	0	2.99826	6.68336	2.83883	5.0354	2.93012	3.8842	4.39704	13.1226
1	ser_TRINITY_DN13270_c0_g1	95.7035	125.971	127.23	163.176	140.513	59.1621	0	87.3968	113.622	92.7093	84.9254	90.3968	71.1214	111.537	101.812
6	ser_TRINITY_DN132788_c0_g1	63.7715	72.3768	58.5373	56.6356	45.7955	48.4489	0.704048	52.7908	46.3352	37.8165	45.5804	47.0181	30.7507	52.8337	33.1466
7	ser_TRINITY_DN1328_c0_g1	26.9464	15.4621	21.7477	26.9137	42.6224	12.3133	0.936199	18.0758	13.1119	23.6089	18.9281	18.728	13.0658	30.2999	13.7284
2	ser_TRINITY_DN13284_c0_g1	16.713	13.773	13.589	15.7664	24.8399	7.47605	1.24885	24.2931	10.3138	13.9685	10.2508	31.5986	14.587	21.4421	16.4465
8	ser_TRINITY_DN13284_c0_g2	47.4827	46.8229	34.4316	34.6132	37.9283	23.9587	8.53494	24.0503	22.2119	22.7344	21.6615	23.8894	42.447	30.5496	22.7867
7	ser_TRINITY_DN132850_c0_g1	0	0	0	0	0	0	0.921356	2.32511	2.85814	0.839436	1.49602	0	0	0	0
2	ser_TRINITY_DN13287_c0_g3	6.67094	28.3204	24.9998	12.646	11.993	8.5678	0.208146	10.8764	20.5329	9.57589	26.2767	16.959	19.5034	13.9885	21.2472
8	ser_TRINITY_DN13289_c0_g1	1337.24	1318.2	288.964	360.177	445.298	630.794	5.05966	257.705	270.172	196.067	234.303	187.114	320.051	244.711	177.732
1	ser_TRINITY_DN13292_c0_g1	8.39617	20.2412	12.1162	14.5788	15.6343	9.02089	0.824375	1.84778	6.18842	3.90823	4.65317	2.28108	4.41665	3.97776	6.06822
8	ser_TRINITY_DN13293_c0_g1	14.8714	13.1789	15.4134	25.7409	46.3289	0.489407	0	1.13535	13.0298	1.15823	8.29307	0.473821	1.78889	0.407732	4.37046
1	ser_TRINITY_DN13299_c0_g1	2.68621	3.69429	62.4863	41.3493	60.9916	5.79891	0	5.85366	22.9198	3.50059	23.4496	5.5481	3.9536	11.2396	9.44965
7	ser_TRINITY_DN132998_c1_g1	2.33027	2.90949	3.69702	4.6682	5.36252	3.5457	0.197055	1.75558	3.17525	2.40599	2.7567	1.71393	5.53634	2.40411	2.27868
8	ser_TRINITY_DN13303_c1_g1	0.75039	0.455811	1.48687	1.97811	2.79038	3.24401	3.32412	3.82088	2.38454	3.41238	2.31479	2.67663	1.71116	4.71947	4.56133
1	ser_TRINITY_DN13304_c0_g3	37.2719	36.2658	59.5994	37.7582	31.6838	71.7905	3.73178	10.8187	23.0265	11.733	37.4345	13.4068	26.1383	18.5846	88.8391
7	ser_TRINITY_DN13306_c0_g1	75.9182	70.8196	25.7122	21.9899	27.5012	22.0972	4.12445	10.6993	11.4072	10.5933	13.4161	14.0254	49.3312	16.9163	15.5154
8	ser_TRINITY_DN13310_c0_g1	19.5618	30.9986	20.0616	16.3845	23.0328	6.75199	20.8147	17.1886	12.986	16.6738	13.6463	22.3722	42.8776	24.2769	22.9808
8	ser_TRINITY_DN13319_c0_g1	42.9979	20.4571	8.05225	3.58276	4.07479	3.37526	0.264372	1.97544	3.33423	4.55573	4.25629	0.976447	25.6154	6.36633	1.36285
7	ser_TRINITY_DN13320_c0_g1	236.779	239.303	789.408	755.086	527.522	183.573	499.938	149.073	264.48	108.538	169.153	126.332	391.383	116.276	210.408
7	ser_TRINITY_DN13321_c0_g2	8.49769	14.7125	5.58448	4.56249	10.6269	1.86708	1.72554	2.79799	4.79984	2.95653	4.20016	3.16841	10.1553	6.48029	4.07144
8	ser_TRINITY_DN133231_c0_g1	2.91299	2.97418	4.54404	2.84696	6.57049	1.13223	1.42271	1.47893	2.76836	1.40909	3.1906	1.91141	4.21561	4.10774	4.41244
2	ser_TRINITY_DN13325_c0_g1	4.02558	3.30759	2.77799	4.43835	4.34525	10.9613	1.83752	1.54688	8.57958	5.97529	3.94659	4.88081	6.58198	4.52791	3.27703
7	ser_TRINITY_DN13326_c0_g1	8.32326	4.83799	2.67636	3.20115	5.11234	2.10541	1.31366	1.31504	4.07572	1.02241	1.07271	3.06874	25.075	2.26518	1.80695
1	ser_TRINITY_DN13345_c0_g1	0.61617	0.880111	0.62388	0.783383	0.970823	4.50992	44.9866	4.54187	14.4687	9.06991	8.86519	8.07867	28.8359	14.5837	7.40946
8	ser_TRINITY_DN13345_c0_g2	6.27658	12.197	17.2025	21.4237	29.5187	3.57388	5.92954	9.42643	21.2658	13.1333	21.97	9.01791	25.819	17.5102	18.4177
1	ser_TRINITY_DN133466_c0_g1	9.3123	14.5663	12.9706	8.58318	11.2949	7.21686	1.52099	3.00629	10.1537	3.69197	10.6398	4.53111	7.16323	7.31632	7.62248
1	ser_TRINITY_DN1335_c0_g1	1099.49	1616.21	3027.71	1227.49	1046.32	1819.97	17.4291	294.984	880.056	291.624	1111.31	225.47	633.738	327.351	2907.03
8	ser_TRINITY_DN133516_c0_g1	22.3727	28.3321	14.6412	13.6199	11.7049	14.4943	0.365399	2.74308	6.42706	2.99507	3.67861	3.44146	9.45997	5.57379	2.84282
8	ser_TRINITY_DN1336_c0_g1	13.0739	18.6376	6.26509	4.72083	7.18447	2.02968	0.30168	2.11988	5.69652	2.62256	5.85548	3.27204	7.39871	7.5254	6.21842
1	ser_TRINITY_DN13361_c0_g1	115.116	172.274	129.154	146.231	150.655	70.5231	43.3301	78.1935	81.643	74.8886	59.9009	75.1063	122.149	65.7409	57.1916
1	ser_TRINITY_DN13361_c0_g2	15.1257	14.2002	42.6299	43.6889	38.3104	46.6503	8.62471	18.7619	48.3148	31.5494	37.9919	20.9459	66.2859	28.2795	39.9331
2	ser_TRINITY_DN13365_c0_g1	132.637	182.173	113.57	163.387	168.519	60.6837	10.4027	91.6129	104.328	138.172	80.1461	83.4971	208.9	107.161	51.0821
8	ser_TRINITY_DN133750_c0_g1	91.6411	63.0736	61.9331	79.6472	91.6976	109.296	24.4924	45.4995	58.5689	45.4549	58.5563	60.9901	77.2642	73.2698	57.544
8	ser_TRINITY_DN13378_c0_g1	60.3881	34.649	23.6236	25.924	29.5332	26.0917	0	22.3527	23.2447	23.3136	20.4607	17.9785	10.5372	21.5892	30.3639
5	ser_TRINITY_DN13382_c0_g2	55.1397	103.134	53.3683	68.2409	76.3876	31.6628	0.234789	18.8579	23.6427	13.3796	20.754	20.4713	29.7468	19.4974	28.1812
1	ser_TRINITY_DN13383_c0_g2	94.344	148.313	57.729	59.9102	73.8238	35.8055	0	47.2629	45.3442	61.362	43.429	44.2837	47.5265	79.2434	34.5247
1	ser_TRINITY_DN13385_c0_g1	0.433599	0.552364	1.39951	1.02666	1.12549	0	7.21475	1.8558	1.96498	1.00918	0.843717	0.664784	27.954	2.08519	1.56783
1	ser_TRINITY_DN134_c0_g2	778.926	567.704	422.763	149.918	147.397	501.46	205.551	117.515	103.424	73.0141	155.273	129.001	256.306	100.189	76.1713
7	ser_TRINITY_DN134_c0_g3	0.289847	0	0	0	0	6.92363	0	43.9752	3.79245	35.0567	5.8121	11.9983	0.480397	17.8209	2.07246
1	ser_TRINITY_DN134037_c0_g1	639.566	672.76	648.174	816.29	734.239	1309.83	35.3523	443.271	931.601	490.798	514.693	370.801	599.65	337.801	391.489
8	ser_TRINITY_DN134101_c0_g1	62.1941	88.3609	39.0316	34.2017	54.3198	82.4492	0.449747	28.288	60.6532	38.4141	73.0789	34.5146	54.3079	74.3103	39.4939
1	ser_TRINITY_DN13412_c0_g1	14.9375	23.9671	41.2614	55.1488	50.8777	8.91068	4.97533	25.6401	30.3301	26.7428	25.9759	15.9568	26.2097	17.5912	16.7659
7	ser_TRINITY_DN13413_c0_g1	13.8157	43.1137	51.14	40.5884	35.4203	15.0199	54.5629	4.05511	15.6981	5.97652	17.3105	5.49248	17.2046	7.79562	20.292
8	ser_TRINITY_DN1342_c0_g1	0.116379	0	0	0	0	0	11.3811	0	0.044268	0	0	0	13.4362	0.228479	0.314893
1	ser_TRINITY_DN134240_c0_g3	55.3466	117.838	581.485	217.414	95.6703	100.537	1.87985	16.5437	49.48	19.7676	48.6107	22.2162	78.6469	49.2923	315.617
1	ser_TRINITY_DN13430_c0_g2	3.87416	2.88269	1.41389	3.90595	4.61552	13.2197	0.122289	2.37015	4.87815	2.21204	1.51757	2.6531	2.82698	3.58812	2.54278
7	ser_TRINITY_DN134306_c0_g1	10.2283	28.1165	20.3906	20.9841	15.5223	12.2886	50.7934	1.62981	29.6619	4.33419	19.537	3.10338	17.9724	4.01231	15.8547
1	ser_TRINITY_DN13432_c0_g1	74.4264	135.16	46.7086	53.5846	75.3866	17.3513	0.82113	24.585	17.0167	16.2262	18.5479	35.4181	33.8509	32.8809	25.2421
8	ser_TRINITY_DN13433_c0_g1	0.11739	0.058763	0	0	0.071778	0.056223	15.9701	0	0	0	0	0	28.0087	0	0.190886
2	ser_TRINITY_DN13434_c0_g1	20.0527	18.4857	24.1071	41.7061	34.8529	18.5126	4.48408	49.9211	38.0056	38.2519	42.4269	82.6802	74.6517	72.4936	45.3383
7	ser_TRINITY_DN1344_c0_g1	0.094069	0	0	0	0	0.14543	102.398	0	0.083121	0	0	0.094697	164.198	0	0.484521
1	ser_TRINITY_DN13441_c0_g1	18.0436	20.0036	7.76426	5.3759	6.64943	4.84686	0.12056	1.11398	2.05353	1.55158	1.49273	1.47493	8.06606	2.06039	2.36819
1	ser_TRINITY_DN1345_c0_g2	0	0	0	0	0	0	300.853	0	0	0	0	0	385.344	0	0.407147
8	ser_TRINITY_DN1345_c0_g6	0.069612	0.015833	0	0.178755	0.020831	0	24.3018	0	0.025315	0	0.027434	0	22.5392	0	0.054584
8	ser_TRINITY_DN13454_c0_g1	63.4243	73.8342	44.2982	48.5595	50.5757	24.1593	32.7122	20.739	28.5171	19.9027	26.9615	24.4308	47.618	22.5859	23.3335
7	ser_TRINITY_DN13460_c0_g2	28.99	24.2537	19.1887	20.996	22.0474	18.7431	2.2792	9.06055	14.275	10.2492	12.2748	16.0354	25.1252	18.535	12.1343
1	ser_TRINITY_DN134687_c0_g1	38.116	37.5961	19.6417	46.8376	41.2283	28.4584	0.303755	14.1477	19.2496	14.2072	12.9386	17.5095	27.9582	27.319	10.4876
8	ser_TRINITY_DN13469_c0_g1	10.0216	18.4481	13.7008	13.6063	16.7321	11.3526	0.592066	4.77572	9.61226	6.44862	13.1077	7.93166	11.2263	15.7006	15.9318
1	ser_TRINITY_DN13473_c0_g2	37.7414	41.5036	29.3948	29.768	30.6685	196.059	0	12.6433	41.5255	12.0365	19.335	19.9977	18.7699	20.7936	19.6879
8	ser_TRINITY_DN13473_c0_g3	32.2574	36.6225	21.2844	23.1697	26.2385	45.356	0.383111	15.9504	26.6488	14.2298	20.5869	17.848	22.8728	22.2704	16.6428
1	ser_TRINITY_DN13476_c0_g2	29.3689	41.5931	95.5607	55.2787	47.3382	64.1895	0	6.45794	29.4244	8.67473	21.7813	7.82889	16.8436	11.4485	90.8009
1	ser_TRINITY_DN13478_c0_g1	17.2436	41.597	19.3682	14.6419	11.3348	4.68152	0	1.98733	3.45913	2.57919	4.76444	4.29155	3.05732	4.2074	4.60272
1	ser_TRINITY_DN1348_c0_g1	1.43902	19.2374	14.8327	7.3222	16.4892	0.028633	0	2.76373	1.16079	2.23455	0.737385	5.66586	2.55031	3.2987	3.31913
1	ser_TRINITY_DN1348_c0_g2	1.16847	0.937033	35.1499	36.2783	25.8586	5.37529	0	11.3613	11.4262	10.7362	21.4533	17.582	5.82428	11.1949	34.6155
8	ser_TRINITY_DN13480_c0_g2	0.410589	0.109184	0	0	0	0.134623	29.1741	0	0.082013	0	0	0	14.5654	0	0.016462
8	ser_TRINITY_DN13482_c0_g1	6.19917	12.4846	8.8034	7.64067	10.3463	1.23622	0.102898	1.31834	2.47863	3.0132	3.50706	1.24017	1.47848	2.93583	2.53921
8	ser_TRINITY_DN13487_c0_g2	11.1207	7.52016	7.60935	5.98336	7.01614	7.42549	0.197672	2.24293	3.27088	2.70746	3.00458	5.32346	8.32667	8.01032	4.33228
1	ser_TRINITY_DN13488_c0_g1	8.59812	37.5237	23.8886	15.9297	19.7481	1.63461	0.80099	5.29942	15.6469	4.92479	20.695	8.06369	14.12	11.6879	24.4468
8	ser_TRINITY_DN13488_c0_g2	56.4123	74.3862	43.4695	36.2005	58.4753	17.4639	2.13366	60.1256	34.9631	40.0146	43.3605	32.1055	29.5525	30.3168	19.0706
8	ser_TRINITY_DN1349_c0_g1	0.252072	0.659392	3.82977	1.32852	1.05454	3.6292	0.16964	68.0778	50.3162	26.8438	40.0842	56.9969	16.6361	42.8602	25.5268
8	ser_TRINITY_DN13490_c0_g1	0.479245	0.736746	1.11468	0.505929	0.512215	0.116836	111.336	0	5.40238	0	0.161193	0	12.608	0.128447	0
8	ser_TRINITY_DN13495_c0_g1	2.12277	0.176749	0	0.015766	0	2.01702	5.50245	0	0.022613	0	0	0	23.4425	0	0.067328
1	ser_TRINITY_DN13496_c0_g1	431.287	573.279	687.18	1448.05	1035.1	749.036	15.0499	3291.75	2645.32	3087.24	3048.44	3116.89	1964.1	2625.32	1913.86
1	ser_TRINITY_DN134980_c0_g1	4.20008	3.12855	3.51413	8.75617	9.86061	5.76156	4.38909	16.976	14.7111	19.0302	21.8493	11.2062	11.1411	22.9299	3.89768
7	ser_TRINITY_DN13499_c0_g1	0.980395	0.896254	0.11954	0.019002	0.233013	1.2207	2.61863	0	1.57262	0	0	0	66.6827	0	0.397496
1	ser_TRINITY_DN1350_c0_g1	28.2535	35.3561	43.0698	43.6375	49.6281	90.5991	9.60476	37.7562	29.8192	20.9827	36.907	49.2936	33.8544	37.5393	36.5249
7	ser_TRINITY_DN13500_c0_g1	41.1407	40.1244	18.9881	15.4736	26.5631	7.25098	1.09046	8.83777	10.6434	10.7342	10.9696	9.71913	14.1869	12.5229	6.87755
8	ser_TRINITY_DN13503_c0_g2	3.64792	5.24757	2.97103	2.94657	2.3527	1.02427	0	3.72108	1.30019	0.28966	0.245885	5.74655	15.5729	1.79342	1.24991
8	ser_TRINITY_DN13503_c1_g1	3.83282	2.30081	3.04909	6.16218	6.59228	2.51403	2.26265	2.54957	6.83901	2.41225	6.72095	5.74252	3.24456	6.41295	3.17926
1	ser_TRINITY_DN13505_c0_g4	14.6863	14.8397	5.00187	3.36125	3.26947	29.0518	2.17339	1.33731	9.86666	1.37963	2.0257	3.62325	12.2492	6.0962	3.1539
1	ser_TRINITY_DN13506_c0_g1	19.2431	39.765	15.2683	11.5428	9.81593	6.82284	0.68157	1.62709	9.19854	1.92976	6.26236	1.89551	5.9392	3.39041	5.52213
8	ser_TRINITY_DN13511_c0_g1	13.7516	23.1259	6.73858	5.26993	6.98602	2.55219	0.558856	1.07307	3.63355	1.63421	4.05241	2.13777	15.3779	4.51028	3.38496
1	ser_TRINITY_DN13511_c0_g2	2.16635	2.64272	6.58904	4.4863	5.42	4.39778	0.047372	2.06286	4.28626	2.45101	3.3022	2.97864	1.93873	8.25873	4.27491
8	ser_TRINITY_DN13511_c0_g3	27.1067	50.6269	23.8408	13.406	20.1541	1.53051	3.54861	13.3811	10.1152	14.4154	13.7323	12.2845	33.691	16.26	14.6381
8	ser_TRINITY_DN13512_c0_g1	30.6971	8.08457	6.02132	3.97941	4.37354	42.6866	0.57132	3.94392	10.1893	3.78312	3.35402	3.66055	19.7936	7.10459	3.85262
8	ser_TRINITY_DN13519_c0_g1	30.2441	18.6529	43.5499	34.4921	41.3567	21.9949	0	19.735	17.2469	15.8002	19.767	37.96	5.21081	21.9214	30.138
8	ser_TRINITY_DN1352_c0_g1	10.2062	15.9492	19.0191	21.8912	31.3834	8.77829	0.1886	13.7469	9.5385	12.7768	13.1485	18.2945	7.84116	9.33865	26.5342
2	ser_TRINITY_DN13526_c0_g1	7.56794	14.2944	4.01709	3.37169	5.12425	0.749161	0.21667	4.13961	2.23015	1.53646	0.436708	2.34875	1.48518	1.64179	0.997313
1	ser_TRINITY_DN1353_c0_g1	25.3785	22.9498	14.0752	26.4393	34.4289	30.8843	1.93458	20.4779	43.3232	14.2947	44.3604	19.6167	13.9025	28.0871	21.8253
1	ser_TRINITY_DN13536_c0_g1	5.56485	46.2127	23.8777	17.6332	12.9097	5.408	0	2.66312	9.99884	2.28029	8.80035	2.97644	8.02149	5.84577	22.9345
8	ser_TRINITY_DN13536_c0_g2	1.36218	7.22034	11.0258	3.95085	3.48487	4.78116	3.36123	2.10814	1.62104	0.83519	1.13391	1.72452	3.11016	0.67041	5.48125
8	ser_TRINITY_DN13539_c0_g1	28.9914	22.9795	26.0956	29.0636	30.2833	24.2315	13.0878	7.25648	22.5627	9.86172	13.9864	15.6789	28.0969	19.4707	12.8704
5	ser_TRINITY_DN13541_c0_g1	36.0678	40.5021	24.75	22.1119	20.703	17.5423	0.560255	15.8004	18.0924	10.5361	13.8229	25.8756	14.3459	20.5507	9.90968
8	ser_TRINITY_DN13545_c0_g1	5.49351	3.67264	2.01596	2.45329	3.4368	1.50601	0.02779	1.6836	1.58354	2.0571	1.31252	3.14603	2.77125	4.02273	2.09494
8	ser_TRINITY_DN13545_c0_g3	149.615	269.394	108.874	95.8771	146.971	51.2634	49.1994	63.4181	56.6317	73.8357	77.8068	54.3718	105.301	74.1593	62.8896
7	ser_TRINITY_DN13546_c0_g3	13.4262	12.9825	9.402	11.2669	17.0124	0.96903	0.500686	11.6132	4.94674	9.61133	6.92776	10.8583	10.4962	16.5373	8.98809
7	ser_TRINITY_DN135481_c0_g1	13.2115	13.5484	13.8017	21.108	25.0419	8.94996	10.9597	12.357	11.0532	13.4668	10.7695	12.049	23.6147	14.0889	10.339
7	ser_TRINITY_DN1355_c0_g1	212.488	551.016	260.34	167.92	234.721	49.9554	3.47806	93.5032	82.833	88.6249	87.517	90.0893	258.734	101.595	118.146
8	ser_TRINITY_DN13557_c0_g1	11.4772	15.4521	4.86406	4.69036	10.982	1.69397	0.095654	3.63143	5.10364	5.50167	4.18195	3.22462	6.75872	6.64599	5.16175
8	ser_TRINITY_DN1356_c0_g1	117.144	238.82	135.506	133.86	177.417	26.985	14.2909	58.7276	66.7115	49.134	46.8615	43.8811	109.435	47.9727	28.1389
1	ser_TRINITY_DN13564_c0_g1	25.2968	42.2702	29.6808	26.6291	30.4444	10.2021	34.8516	16.3036	17.7406	15.8613	17.8609	18.4808	49.4425	21.2428	14.4132
7	ser_TRINITY_DN13567_c0_g1	146.171	235.614	137.398	122.737	87.3805	47.0342	5.39325	57.1051	38.8171	60.9457	52.1022	52.9586	244.286	50.2315	60.3206
1	ser_TRINITY_DN13568_c0_g1	8.68564	7.73592	7.39186	7.88054	6.9802	9.66074	0.092708	3.76303	5.35705	4.68374	4.80922	8.2007	6.73446	6.96754	4.74132
1	ser_TRINITY_DN13568_c0_g2	25.674	30.9882	95.0247	196.279	160.397	36.5485	0.801444	104.445	84.7659	89.3219	36.0686	122.009	99.1556	110.421	69.3979
6	ser_TRINITY_DN1357_c0_g1	31.1783	47.6377	11.7764	2.65774	3.37329	18.1671	1.0635	1.90347	3.5623	2.10118	1.56291	1.10547	7.37122	2.76137	2.07983
7	ser_TRINITY_DN13570_c0_g1	32.0943	36.1198	24.9108	21.8329	27.1559	3.20481	1.0361	11.6187	10.0201	11.363	10.8257	15.4967	10.4624	19.7501	17.5063
7	ser_TRINITY_DN1358_c0_g1	12.7385	37.5082	21.6118	18.1518	19.2139	17.2549	1.41334	10.7365	21.4776	9.93288	17.2571	7.70672	8.86791	11.307	12.1044
8	ser_TRINITY_DN13584_c0_g1	70.9083	31.1667	18.4173	19.1855	19.1635	9.96373	0	2.69536	5.74674	0.702513	8.77173	2.86308	4.37983	0.48634	17.228
8	ser_TRINITY_DN13589_c0_g1	2.48922	2.43886	5.59052	6.64236	6.08937	0	3.5616	1.98203	1.39023	0.474318	1.61943	1.14756	3.8323	1.00117	0
8	ser_TRINITY_DN1359_c2_g1	1.44372	0.718117	1.4908	2.94106	2.47774	11.3894	0	4.84598	3.35913	1.20332	1.81191	1.53552	5.23685	4.50524	2.3972
8	ser_TRINITY_DN13590_c0_g2	16.9977	18.8467	14.1756	16.4855	18.9785	13.3964	1.45238	7.43252	13.5584	8.21842	12.6277	10.7239	12.5472	12.2134	14.4276
7	ser_TRINITY_DN13592_c0_g2	11.0719	12.7337	5.69048	4.38778	9.08989	1.62672	0	2.41515	3.79346	3.50524	4.3278	2.98956	4.54894	5.3687	2.98713
6	ser_TRINITY_DN13595_c0_g1	1.21182	0.132327	0.60406	0.42915	1.08751	1.11344	0	4.54884	3.6927	3.96154	4.86415	2.57139	0.944731	2.05657	1.92756
8	ser_TRINITY_DN13597_c0_g1	0.898704	0.365144	2.45962	1.54081	0.146153	0.100604	0	0.134805	5.44155	0.041556	0.532498	0.043775	4.54346	0	21.9949
1	ser_TRINITY_DN13606_c0_g1	49.3133	84.7515	52.264	56.5999	71.438	15.0419	6.7494	23.1112	19.188	20.4422	23.0603	34.3578	33.6352	35.704	25.7318
1	ser_TRINITY_DN13609_c0_g1	96.1205	93.1559	75.2032	81.1984	77.3409	87.0474	3.91853	55.1075	56.1935	70.7658	49.1666	44.0941	52.7802	46.568	32.0854
1	ser_TRINITY_DN13612_c0_g2	20.948	21.4152	27.3002	51.1057	46.2228	19.444	68.1981	14.1493	19.8174	15.1927	19.1098	19.0345	26.2855	14.2308	12.0163
8	ser_TRINITY_DN13618_c0_g2	11.9791	26.8204	15.4826	4.12761	5.2349	4.22831	0	0.911189	1.26927	0.90059	0.623984	2.74593	23.5234	3.94908	2.88677
1	ser_TRINITY_DN13621_c1_g2	849.924	810.252	409.229	511.601	545.884	1127.65	52.8326	525.543	432.246	374.643	379.348	339.609	401.178	325.215	342.648
1	ser_TRINITY_DN13621_c1_g3	10.426	17.6536	17.878	19.9232	18.5871	10.0035	0.173512	3.21168	7.16275	3.28468	10.5588	3.16529	7.69793	4.08258	18.0426
1	ser_TRINITY_DN13623_c0_g2	34.1142	27.0438	13.1143	16.6445	16.7251	43.3689	0.477565	11.8979	14.2253	9.16701	9.39444	18.8322	19.8247	19.7107	19.5124
1	ser_TRINITY_DN13627_c0_g1	47.5385	37.7842	21.7762	25.1637	36.003	19.6653	8.82321	15.0534	11.3819	10.8112	10.2436	11.6064	26.6036	11.9037	11.5971
8	ser_TRINITY_DN136274_c0_g1	3.20405	17.601	64.7379	35.3906	28.2036	17.5951	0	11.869	40.7331	19.9764	36.1796	10.5466	35.8175	19.6469	75.7792
6	ser_TRINITY_DN1363_c0_g1	0	0	0	0	0	0	23.8149	0	0	0	0	0	19.6505	0	0
7	ser_TRINITY_DN13633_c0_g2	8.39384	7.43683	6.62934	9.43131	9.52551	1.49196	1.89031	6.65873	5.27586	6.6357	6.98086	5.3887	6.77212	9.2418	4.17437
1	ser_TRINITY_DN13635_c0_g1	0.056705	0	0	0	0.039199	0	51.6772	0	0.050254	0	0	0	40.2591	0	0.26154
8	ser_TRINITY_DN13635_c0_g2	3.19513	1.81824	5.60374	7.90172	5.79326	1.74729	1.68258	4.20732	11.375	5.84037	13.7137	5.75879	10.0531	7.02436	9.53257
8	ser_TRINITY_DN13646_c0_g1	26.7866	65.4991	40.5137	52.2279	57.5123	21.322	0.528181	13.2101	13.4822	13.7402	29.384	11.0491	17.9955	12.9765	19.0244
7	ser_TRINITY_DN13649_c1_g2	126.289	51.2602	30.0887	31.768	44.0064	185.252	0	13.5362	47.9655	31.4183	54.0391	12.6723	36.5868	36.9133	26.1381
8	ser_TRINITY_DN1365_c0_g1	2.69908	4.69056	5.78464	2.08985	2.23406	0.727487	0	4.53782	1.28535	8.74124	1.27792	7.74629	18.4481	10.5423	2.13423
8	ser_TRINITY_DN13653_c0_g1	24.9199	68.4059	50.7419	48.666	53.766	25.6785	1.32744	21.3951	14.6034	20.5459	25.0688	41.8722	26.4852	35.3256	38.7732
8	ser_TRINITY_DN13656_c0_g1	3.62496	4.47397	4.83517	6.0901	9.5633	11.8857	3.05233	4.73402	7.78679	5.86493	7.27195	3.72248	14.066	6.57575	5.59047
7	ser_TRINITY_DN13661_c0_g2	77.1099	46.6919	12.4022	13.5448	19.9388	8.20598	0.575038	6.10234	4.09056	6.27716	2.02031	6.25886	4.092	4.03207	1.65469
7	ser_TRINITY_DN13677_c0_g1	35.9432	21.7657	23.4507	23.4588	23.2539	13.7365	55.21	12.1687	12.3535	13.7925	15.5216	15.0973	35.575	20.2383	20.8469
8	ser_TRINITY_DN13677_c0_g2	2.22667	3.80907	5.46071	8.72555	10.1756	1.55506	0	0.596271	6.65091	0.444778	4.7257	0.18224	3.84042	0.716611	6.75314
8	ser_TRINITY_DN1368_c0_g1	117.208	135.827	106.728	99.9904	66.39	44.4356	9.87505	28.2026	73.2701	39.9972	84.9584	32.5529	65.6133	42.0872	61.2001
1	ser_TRINITY_DN13680_c0_g3	133.558	243.572	102.094	43.9911	142.336	23.5579	0.243846	140.772	31.2011	108.992	73.8914	102.422	20.8382	104.854	72.7311
1	ser_TRINITY_DN13682_c0_g1	20.1019	29.0501	35.2622	48.0091	34.4777	15.7615	0.249744	8.14133	13.3085	5.82405	7.98241	9.43277	11.658	11.524	11.8979
8	ser_TRINITY_DN136826_c0_g1	3.8134	5.19634	5.19062	8.24572	7.81922	2.10481	1.61208	2.05519	3.75242	3.62787	4.3517	2.09007	9.87863	5.18461	5.70219
8	ser_TRINITY_DN13684_c0_g2	10.745	8.55275	6.01717	10.1704	7.96416	6.29178	0.463212	2.02012	3.32697	1.81581	2.1294	3.94238	4.03105	5.78096	3.54519
8	ser_TRINITY_DN1369_c0_g1	21.4397	18.2354	13.5564	12.2164	14.8385	9.16979	0.780391	5.7261	7.77853	9.54371	10.2838	10.8248	8.5964	15.0353	8.36633
8	ser_TRINITY_DN13691_c0_g1	479.334	318.44	362.226	569.515	374.216	381.481	3577.79	615.169	637.112	324.367	453.126	743.377	649.191	551.176	405.115
2	ser_TRINITY_DN13691_c0_g2	13.2741	15.9608	11.7185	13.5074	17.4329	3.49004	0.564361	6.65372	5.9653	5.06053	6.68889	7.34511	18.1384	8.28121	10.9761
8	ser_TRINITY_DN136990_c0_g1	10.9094	23.9627	18.0446	15.2035	12.5593	9.56538	0.382478	3.18283	7.99846	3.27586	6.17173	4.75569	6.61275	6.5444	11.06
2	ser_TRINITY_DN137_c0_g1	4.88755	10.5036	14.4837	11.0279	15.1888	5.04743	0	5.28202	9.25248	7.19675	8.33781	5.73257	12.2793	7.56025	6.38474
8	ser_TRINITY_DN1370_c0_g1	7.38232	13.1491	11.5464	11.624	12.1854	7.33938	0.509337	7.52221	12.9452	18.0062	11.8948	9.18574	8.59627	15.9928	7.21639
8	ser_TRINITY_DN137008_c0_g1	41.982	47.4148	35.4587	38.2535	33.879	6.2603	0	18.1845	17.9782	15.7793	19.1527	13.7606	17.65	16.655	28.2677
8	ser_TRINITY_DN13701_c0_g1	391.844	209.457	169.666	110.958	116.962	569.423	0.261514	100.258	182.956	133.888	245.483	77.7487	103.507	132.532	196.725
6	ser_TRINITY_DN13702_c0_g3	0.416279	2.21346	15.8484	16.3428	15.684	0.119547	0.408813	1.89232	7.92335	3.94514	6.80954	2.17482	6.57966	4.21903	10.8492
8	ser_TRINITY_DN13702_c0_g5	351.786	636.281	101.729	50.8069	49.9389	193.285	1.80506	30.4052	40.5368	30.8585	18.5542	22.1313	237.864	24.7018	20.04
1	ser_TRINITY_DN137142_c0_g1	16.1386	26.2611	19.4896	20.2184	16.5577	5.71337	0.782499	7.19229	10.0375	7.32935	11.2411	20.8148	16.9376	24.8747	14.7267
7	ser_TRINITY_DN13715_c0_g1	0	0	0	0	0	0	4.41261	0	12.157	1.54865	1.68114	0.752701	22.2513	2.06036	0.449517
7	ser_TRINITY_DN13721_c0_g1	21.1932	17.5569	19.6273	22.6125	24.1174	64.4954	0	17.1391	32.7114	23.7878	39.12	17.0601	33.6442	29.5064	16.3278
7	ser_TRINITY_DN13723_c0_g1	3.3326	4.39837	2.49013	1.7547	2.64503	5.7578	0	0.723065	3.29974	1.53628	1.63064	1.04358	2.52805	1.52255	1.31879
7	ser_TRINITY_DN13728_c0_g2	5.93402	11.8398	8.33506	5.49519	6.13483	8.281	0.369904	1.94293	6.13001	2.42923	6.23702	1.56915	4.285	5.14604	4.68598
1	ser_TRINITY_DN13728_c0_g3	97.6359	93.5423	63.6751	56.1709	78.5051	33.1285	9.36349	204.5	89.2136	116.182	88.3147	248.613	94.1937	188.101	83.0085
8	ser_TRINITY_DN13728_c0_g6	17.0595	39.5829	11.1637	3.47123	3.78874	0.245189	0	4.73737	1.51406	5.46328	2.25695	8.47373	6.65296	8.95645	4.39775
8	ser_TRINITY_DN13733_c0_g1	4.8053	0.348894	0	0.157273	0.228288	56.1929	0	0.448216	9.48712	0	10.931	0.17863	0.395993	0	2.77961
8	ser_TRINITY_DN1374_c0_g2	34.986	63.4827	40.0676	36.2501	35.5145	52.0267	3.53681	48.3602	57.155	29.1378	37.5276	38.3285	27.3329	38.6272	32.2526
8	ser_TRINITY_DN13755_c2_g1	7.15796	12.1486	11.6821	12.3862	8.6636	14.5117	0	14.0922	14.2482	15.03	13.6985	7.29251	19.3181	9.82859	9.84247
1	ser_TRINITY_DN13760_c0_g1	78.2412	135.681	23.7216	24.9254	42.6866	15.0764	0	22.0411	14.3043	20.2547	17.5873	17.4113	20.7478	24.3297	10.9425
8	ser_TRINITY_DN13766_c0_g1	5.87923	5.99789	3.48327	2.39055	4.47578	0.303599	0.637071	0.00728	0.463893	0.042528	0.516065	0.014551	1.84747	0.035226	2.15778
8	ser_TRINITY_DN1377_c0_g1	5.03167	19.4892	28.5948	28.155	23.2123	10.6371	65.098	7.46008	6.6722	6.57549	8.52159	7.97852	12.0213	10.1403	12.463
8	ser_TRINITY_DN13772_c0_g1	17.3088	28.6996	24.6712	18.1062	27.8132	4.50396	9.95221	21.0244	18.2585	15.1766	23.8254	22.9626	34.2661	32.072	23.2585
1	ser_TRINITY_DN13772_c0_g2	3.12099	10.2863	23.2922	14.081	10.3772	13.2819	2.88031	3.73847	5.72049	6.99793	7.1263	6.41904	23.4308	9.94754	14.5342
7	ser_TRINITY_DN13780_c0_g1	50.3111	47.5686	84.1733	93.1315	130.949	18.3008	0.984362	34.5783	35.2701	41.3798	40.536	55.5967	36.5101	59.5649	35.1271
8	ser_TRINITY_DN13792_c0_g1	20.6847	19.4572	541.751	140.576	120.033	0.172373	0	30.4912	6.90038	46.5309	14.412	34.931	33.8117	53.895	44.1467
1	ser_TRINITY_DN137924_c0_g1	4.28494	9.61872	20.4648	15.5339	12.1273	7.36616	23.2479	0.704282	4.46395	1.05777	2.80545	3.91772	9.57804	2.77017	11.2658
8	ser_TRINITY_DN13793_c0_g1	41.5336	14.3662	32.4506	27.655	37.3566	31.3775	0	14.7314	27.7522	20.5468	39.1084	23.633	52.4175	19.229	52.732
7	ser_TRINITY_DN13796_c0_g2	1.24138	0.481307	0.415076	2.85026	0.985499	25.8279	0	1.80248	2.51726	5.60376	1.66577	0.81397	1.3525	3.6612	0
2	ser_TRINITY_DN138_c0_g2	99.6411	152.017	511.711	318.774	189.719	239.995	2.60429	63.671	160.63	51.2941	133.357	39.813	102.653	54.1196	313.225
1	ser_TRINITY_DN1381_c0_g1	39.8334	36.0283	13.2466	16.737	28.9443	5.50116	1.78945	54.3597	57.3686	51.2556	10.3245	32.8607	13.3279	57.9636	3.37895
5	ser_TRINITY_DN138102_c0_g1	16.6529	12.9353	16.2878	30.8517	28.5163	326.89	7.44243	44.8144	88.0555	23.2076	45.2229	37.5214	28.2528	30.9146	22.8201
7	ser_TRINITY_DN13812_c4_g1	3.31251	3.83726	21.936	16.0347	16.1376	1.21168	0	18.0887	10.3324	12.8711	6.74845	14.2845	11.0303	8.60952	14.0084
8	ser_TRINITY_DN13817_c0_g2	1.8438	1.39539	2.5758	4.57394	5.56488	5.62831	4.42157	3.67711	6.68321	6.47855	4.62352	3.50271	7.71031	15.1866	7.99066
2	ser_TRINITY_DN13819_c0_g2	213.753	193.265	49.1082	41.6637	39.102	280.797	0	25.1142	40.7994	18.5183	20.4979	22.0629	30.4965	17.9605	11.5519
1	ser_TRINITY_DN1382_c0_g1	0.610418	6.09788	4.35074	7.64223	6.7201	4.55917	41.8848	6.34459	14.4323	2.33875	14.8159	5.04632	32.947	6.35905	7.61291
8	ser_TRINITY_DN1383_c0_g1	9.07922	558.511	254.684	5.91406	2.89891	0.95999	0.31763	0.202902	2.3691	0.324322	0.340438	0.548035	2.48068	0.313766	8.61769
1	ser_TRINITY_DN13833_c0_g1	8.30372	29.2544	25.2642	23.4862	31.3675	7.73268	1.14634	4.61399	6.5691	2.54312	8.15571	6.58964	11.8286	7.07953	23.2914
8	ser_TRINITY_DN13833_c0_g3	2.92836	2.36894	0.05622	0.022172	0	1.05341	32.3834	0.035425	0.390105	0	0	0	98.5982	0.032147	0.507284
8	ser_TRINITY_DN13835_c0_g1	4.95084	11.0911	13.016	9.16334	13.6772	4.16162	1.87283	3.63925	8.79038	4.97113	8.19923	6.36373	13.9234	9.63499	13.3615
1	ser_TRINITY_DN13836_c0_g1	4.10346	6.09267	5.13407	4.34242	2.79671	11.9117	0.203352	3.67383	14.4021	5.62147	10.5699	6.15242	11.3675	9.00131	8.7651
1	ser_TRINITY_DN138374_c0_g2	19.0236	51.3303	50.2022	31.5804	38.4654	28.6895	2.26778	11.3022	31.2274	14.0742	34.3207	12.1558	17.4296	16.3527	35.8929
8	ser_TRINITY_DN1384_c0_g2	99.6022	76.4639	89.4387	115.883	133.684	120.469	1.00167	57.7866	75.0243	96.8553	146.103	58.952	52.1503	102.58	119.963
1	ser_TRINITY_DN13841_c0_g1	107.81	134.242	43.7325	26.846	36.2519	34.9809	3.2189	32.1121	14.224	11.9936	2.96764	15.8979	59.114	11.0299	8.83244
1	ser_TRINITY_DN138460_c0_g2	48.955	52.2735	19.4531	26.1385	38.6324	18.9707	0.219683	12.8695	15.3472	10.6747	13.846	13.5977	19.6653	23.411	11.8393
8	ser_TRINITY_DN13850_c0_g1	5.20019	6.85731	26.0542	38.7156	36.3906	9.18344	0	8.03366	10.2655	5.92585	12.404	9.22652	7.49838	5.04121	17.5127
1	ser_TRINITY_DN13853_c0_g1	8.93228	7.48698	15.8888	12.7455	14.1896	14.5737	0.60143	5.17218	8.19855	8.49573	8.49832	10.1956	18.3527	9.81674	7.95933
7	ser_TRINITY_DN1386_c0_g2	18.486	13.9804	6.14686	4.25403	8.05967	4.55733	0.942895	4.46252	5.2877	5.27241	5.20219	4.84461	11.142	9.82301	5.25288
1	ser_TRINITY_DN138616_c0_g2	0	0	0	0	0	0	16.3952	0	0	0	0	0	38.0102	0	0.03825
7	ser_TRINITY_DN13867_c0_g1	20.5232	42.2152	26.6965	29.0319	30.4384	21.3927	1.20202	9.94667	25.8987	12.6332	22.4632	21.8768	24.3567	32.3228	31.9874
1	ser_TRINITY_DN13876_c0_g2	32.6039	52.6817	19.9274	19.6609	23.9257	37.3502	1.25164	14.9026	14.6921	15.9592	21.7736	21.8579	19.5521	24.9647	20.2016
7	ser_TRINITY_DN138761_c0_g1	15.2461	22.6336	30.8215	51.2166	58.8271	1.83949	26.2622	4.2909	8.7797	4.67591	11.3659	9.18233	21.3648	10.3711	14.2601
8	ser_TRINITY_DN138832_c0_g1	8.52262	8.78461	46.8147	40.3452	57.2154	0.050433	0	0.056488	0.155492	0.959678	2.18483	0.050157	1.04802	0.048418	13.9497
1	ser_TRINITY_DN13888_c0_g1	20.8992	19.9217	16.3978	8.67948	10.5253	9.7983	0	2.13863	6.24027	3.42596	6.43393	3.10017	6.44654	5.81991	7.26465
8	ser_TRINITY_DN139_c0_g1	27.0184	15.3283	12.2188	32.3988	39.8157	15.5793	0.689581	36.9366	23.3457	27.475	22.0659	61.808	17.5454	24.0285	14.592
8	ser_TRINITY_DN13901_c0_g1	0.188181	0.057135	0	0.025416	0.032163	0.084042	17.0556	0	0	0	0	0	24.2667	0.082564	0.081481
1	ser_TRINITY_DN13901_c0_g3	5.83076	5.81812	5.33139	5.02572	6.38609	5.78884	0	1.88858	3.2287	2.13992	1.51729	3.42888	5.9533	4.03471	2.29857
1	ser_TRINITY_DN13908_c0_g1	26.2543	64.4461	70.9551	76.3847	69.4108	13.3301	1.72914	6.48105	57.5152	16.7982	65.7364	16.077	59.7769	28.8636	52.84
1	ser_TRINITY_DN13911_c0_g1	6.32366	11.6051	6.14541	3.90148	10.2182	0.610728	0.032581	1.65927	2.93298	2.45393	3.84015	1.57048	5.86655	4.80918	3.58862
8	ser_TRINITY_DN13912_c0_g2	21.4239	13.5554	3.45783	5.02888	4.66932	20.0424	3.64093	1.98591	8.78197	2.00734	2.73225	4.07442	3.45289	6.9428	1.7403
3	ser_TRINITY_DN13916_c0_g1	22.0413	18.8852	14.969	20.7342	23.1308	20.2824	5.63772	8.71419	17.006	9.86759	14.6584	7.64697	17.3506	7.34814	10.5275
1	ser_TRINITY_DN1392_c0_g6	7.42606	2.86805	0.775672	1.96916	3.13183	1.39132	1.04454	0.016349	0.760189	0.027447	0.132802	0.012834	12.707	0.012469	0.040127
8	ser_TRINITY_DN13921_c0_g1	0.117926	0	0	0	0	0	16.3304	0	0	0	0	0	99.8222	0	0.312364
1	ser_TRINITY_DN13922_c0_g1	8.81234	8.45307	7.06573	7.40367	6.78189	14.954	5.26744	12.622	22.2648	18.1965	12.7235	13.9348	21.8573	24.3114	14.0963
1	ser_TRINITY_DN13928_c0_g1	41.7013	46.9396	124.584	161.932	101.431	24.4609	53.0583	79.4479	97.863	110.63	98.5819	85.5405	105.577	105.641	141.117
8	ser_TRINITY_DN13930_c0_g1	19.1373	53.9724	67.1603	27.0149	47.4426	7.12682	7.91934	6.39676	13.9236	8.59651	15.8761	7.28448	16.7369	15.4552	15.0381
1	ser_TRINITY_DN13931_c0_g1	7.45514	14.15	24.4445	21.4603	24.2827	44.6232	7.4702	32.3765	41.8299	25.9489	33.8221	28.7501	43.3214	27.8637	18.5053
8	ser_TRINITY_DN13933_c0_g2	8.56282	17.2326	33.2281	25.6868	26.8217	1.53276	0	21.1707	13.6404	22.866	24.1998	24.7927	14.3148	36.0725	38.412
1	ser_TRINITY_DN13940_c0_g1	25.1799	18.9429	11.6924	12.5642	17.5184	11.6403	1.19001	9.21591	9.66691	12.0103	9.73269	13.9357	8.35661	19.3923	12.3079
8	ser_TRINITY_DN13945_c0_g1	9.40836	12.232	13.136	15.1496	23.3798	6.54524	127.83	16.3309	15.9335	12.6078	11.4396	24.415	30.2477	17.7908	19.1003
1	ser_TRINITY_DN13948_c0_g2	7.57735	19.0982	24.8758	17.652	22.2575	3.16665	0.29214	14.2979	20.3013	12.0115	15.99	10.333	24.6614	14.0678	16.1949
8	ser_TRINITY_DN13949_c0_g1	0.034046	0	0	0	0	0	24.9998	0.030154	0	0	0	0	52.3294	0.052928	0.159997
2	ser_TRINITY_DN1395_c0_g2	181.234	41.7556	23.3973	36.0688	54.2677	35.2451	2.85081	19.8875	19.2354	12.1761	18.0456	21.4294	8.56619	27.5669	13.4036
2	ser_TRINITY_DN13952_c0_g1	30.0026	40.412	22.8124	27.7878	29.7544	17.4939	0.946982	12.9888	20.3538	10.9012	14.4908	14.1248	11.6305	13.9672	14.7537
8	ser_TRINITY_DN13952_c0_g2	18.2614	21.2049	9.30422	10.453	8.20385	3.32076	1.17813	4.51509	5.05635	4.38468	5.41347	5.45328	12.9997	8.44964	8.3084
8	ser_TRINITY_DN13953_c0_g3	1.04875	1.30201	3.71727	3.70568	2.85014	1.93304	3.52453	0.651121	2.94469	0.443462	1.48496	1.24917	3.30685	2.95841	7.55278
8	ser_TRINITY_DN139535_c0_g1	341.626	190.594	38.1479	29.8036	78.6454	37.4912	8.50128	13.1182	58.6591	13.8212	47.4132	7.08783	17.7323	10.6854	38.1534
8	ser_TRINITY_DN13956_c0_g1	24.0251	47.5441	55.9069	35.7816	32.087	44.3819	1.17071	16.033	30.6394	14.5786	45.1388	18.1409	30.3751	28.662	83.1125
1	ser_TRINITY_DN13957_c0_g1	28.4297	40.0874	17.0108	14.0784	19.628	9.98513	0.203033	14.825	10.2653	15.6535	11.0037	30.6948	15.8922	28.6281	12.2257
8	ser_TRINITY_DN13958_c1_g2	1.22454	1.19929	6.46095	7.23185	8.53859	1.74979	0	5.61621	7.63052	6.79513	12.2807	12.0088	10.3643	14.1584	10.4259
8	ser_TRINITY_DN13959_c0_g1	50.3161	64.7687	57.9151	63.2896	51.1125	24.5009	7.9508	130.771	48.6278	116.432	80.2747	229.197	82.7579	164.77	126.131
1	ser_TRINITY_DN13961_c0_g1	12.2579	14.2268	18.7089	19.3397	20.2295	6.95279	3.4336	9.49842	14.9205	6.91171	9.2511	8.65734	14.8038	12.0296	17.2711
5	ser_TRINITY_DN13965_c0_g1	0.49671	0.29489	1.02793	0.846063	0.836425	0.292062	0	0.597571	3.60111	0.039293	10.8072	0.517466	3.46332	0.04009	11.2052
8	ser_TRINITY_DN1397_c0_g1	9.53282	11.4349	13.5241	11.4726	18.3967	11.6337	0.826352	10.6644	16.7426	13.1502	15.7415	9.42499	14.9302	18.2613	11.0056
2	ser_TRINITY_DN13976_c0_g1	28.2459	46.7664	32.0838	26.2929	19.2376	20.6919	9.79117	6.6241	12.2148	7.79903	23.8068	9.12245	86.5539	11.6079	19.3665
1	ser_TRINITY_DN1398_c0_g1	104.841	115.657	95.0799	106.901	99.1725	172.235	2.87849	82.8443	54.5341	74.0711	52.5011	80.0553	72.9765	78.4337	46.3814
8	ser_TRINITY_DN13981_c0_g1	29.7876	55.6558	21.8866	12.7439	16.4332	4.72132	0.076018	3.93509	12.039	4.44025	12.1309	5.07073	12.346	7.95636	10.5071
6	ser_TRINITY_DN13982_c0_g5	4.58129	7.34203	4.97377	6.25596	4.79146	3.82205	3.6995	18.7361	14.6562	27.1396	16.2994	24.2194	12.2995	19.4397	11.6317
1	ser_TRINITY_DN13986_c0_g1	114.359	88.1593	60.8585	83.9046	84.1919	87.2356	71.9736	61.2082	66.0498	43.8514	52.9382	47.1302	48.5122	39.6833	36.2244
8	ser_TRINITY_DN13986_c0_g3	8.3198	8.5362	8.19539	11.0857	14.7102	42.2012	0.179246	4.70737	13.6728	3.77292	3.52416	4.85553	2.3641	5.92734	2.59471
1	ser_TRINITY_DN13993_c0_g1	825.216	827.7	1209.12	1847.74	1151.53	913.582	25.3763	1785.77	1469.28	1607.24	1361.27	2900.53	1436.58	2696.49	2307.75
1	ser_TRINITY_DN13994_c0_g1	67.9802	119.848	93.6227	93.5952	113.118	109.601	5.7616	27.1905	76.9172	32.8073	75.9472	28.2086	36.2387	40.1817	52.0123
1	ser_TRINITY_DN14_c0_g1	1.13611	0.880903	0.093358	0	0	0	0	55.8171	5.49696	37.6527	5.07122	54.956	33.9121	49.881	18.5467
1	ser_TRINITY_DN14_c0_g2	0	0	1.65343	0	0	0	0	24.9298	2.69516	38.4068	2.74777	14.4909	3.63848	11.9677	12.629
1	ser_TRINITY_DN140_c0_g1	7.0926	16.6074	14.4317	10.8489	9.02329	9.05279	0.110986	7.45214	7.2948	11.1799	7.47216	11.5539	8.76167	20.5158	13.5969
8	ser_TRINITY_DN1400_c0_g1	54.9882	149.793	49.4635	90.6189	118.177	28.9015	0.050857	14.5507	28.4111	24.9883	41.3549	16.8241	21.0422	24.6404	47.7758
7	ser_TRINITY_DN14000_c0_g1	9.11859	9.53009	11.4828	5.9544	11.6126	1.01956	4.37803	1.90805	3.31652	2.35064	5.13654	2.37631	6.59485	9.88781	3.2373
1	ser_TRINITY_DN14000_c0_g2	0.1248	0.0681615	0.299233	0.806586	1.09877	0	0.180863	0	30.5221	0	0.434948	0	20.1031	0	3.7539
8	ser_TRINITY_DN14001_c0_g1	67.4849	94.3715	64.7728	94.657	106.2	119.597	3.58929	58.781	75.8874	49.2078	59.2265	71.7922	130.793	80.0909	57.8128
8	ser_TRINITY_DN14005_c0_g1	25.7446	33.1346	15.1992	19.7953	19.0706	13.4325	2.30809	12.2337	18.781	13.5517	19.0757	20.6495	21.5774	25.7803	17.1993
1	ser_TRINITY_DN14006_c0_g1	22.8784	35.3224	147.821	169.536	86.6803	13.169	5.20978	6.25169	30.0564	4.24534	35.1485	6.12645	32.3851	7.55569	80.4914
1	ser_TRINITY_DN14007_c0_g1	2.97475	5.36511	4.19471	6.1895	4.26754	4.00518	11.4116	0.292501	1.85147	0	2.7084	0	6.04714	0.658862	2.23568
8	ser_TRINITY_DN14017_c0_g1	6.37451	9.2703	4.5831	3.69936	3.91339	7.73478	0	2.89541	2.92903	1.97162	2.76721	1.94647	3.33889	4.03632	2.70117
7	ser_TRINITY_DN1403_c0_g1	24.5264	36.277	24.5192	17.0456	24.4783	23.3733	2.05658	21.6991	13.3682	15.2511	14.9195	27.8092	10.3782	24.4966	20.2209
7	ser_TRINITY_DN14037_c0_g1	2.57627	6.41932	3.52653	5.4332	4.37118	9.6557	0	1.80799	4.51912	1.45885	1.58262	1.85763	4.83729	1.73959	2.51317
8	ser_TRINITY_DN1404_c0_g1	8.0524	18.5552	27.3202	26.4237	33.8358	7.09833	0.731612	10.4216	17.0637	8.71624	16.2742	10.681	16.8035	14.6087	10.5034
8	ser_TRINITY_DN14047_c0_g1	11.6623	17.5099	6.72429	5.52341	4.94285	2.05492	0.817356	1.00776	1.88878	2.81218	1.85669	1.07262	13.365	3.09936	2.41168
1	ser_TRINITY_DN14047_c0_g3	60.2154	309.511	582.687	265.752	214.313	68.5558	16.0738	17.4399	154.104	24.1819	247.132	13.5285	119.36	26.6832	690.48
8	ser_TRINITY_DN14049_c0_g3	15.3179	27.4767	24.1176	12.9937	11.6595	7.4869	0	5.73813	17.2343	6.28279	14.185	4.58758	14.1798	8.71189	6.27162
2	ser_TRINITY_DN14053_c0_g1	32.8172	99.7612	46.0396	11.0603	10.6755	52.3581	0	10.7358	19.0301	10.9604	15.8166	16.8365	14.1006	14.3896	34.7921
7	ser_TRINITY_DN14066_c0_g2	16.9968	17.5539	23.1129	23.0166	35.3531	11.9128	1.01742	6.13718	15.4642	6.95663	15.9623	5.74009	10.0821	7.55835	12.9577
8	ser_TRINITY_DN14066_c0_g3	5.06436	19.1818	19.4114	16.663	18.6897	2.81577	5.72338	2.06834	7.12447	3.72421	15.9971	2.84142	16.7627	9.71359	28.4649
8	ser_TRINITY_DN14071_c0_g1	40.8749	52.6019	39.2673	61.3125	56.3305	101.102	648.461	29.8272	54.3454	26.3346	54.2532	35.3912	132.933	34.026	42.6227
2	ser_TRINITY_DN14072_c0_g1	6.35194	9.66558	5.42146	6.6256	10.7888	2.33877	0.625455	3.05932	6.35322	4.74307	8.1977	5.21763	9.7614	7.62324	8.31059
8	ser_TRINITY_DN14073_c0_g1	15.2473	13.654	16.8984	16.3731	17.392	10.2759	0.467919	7.64823	8.94745	9.93028	10.2598	11.6288	13.0387	13.7257	15.5149
1	ser_TRINITY_DN14079_c0_g1	130.015	189.579	943.762	1670.6	1524.35	134.056	19.0934	4.59258	368.816	2.83592	235.469	9.77933	213.705	4.44177	360.016
8	ser_TRINITY_DN14080_c0_g1	0.716689	0.187239	0	0	0.026206	40.4063	2.23755	0.427969	10.9412	0.020475	0	0.02531	15.9387	0	0.131165
8	ser_TRINITY_DN14083_c0_g1	26.2201	37.6535	23.9932	18.0049	32.147	8.04249	35.6915	10.3584	14.8482	13.2419	18.819	14.07	38.8285	21.5119	15.5122
7	ser_TRINITY_DN14084_c0_g1	13.6481	7.18745	5.96193	12.0853	12.0619	33.3055	20.7949	14.3434	13.979	9.36561	13.4908	11.6959	19.4207	3.08871	6.00016
1	ser_TRINITY_DN140842_c0_g4	25.2741	42.526	82.3848	90.654	101.571	121.975	9.43743	120.775	164.878	106.102	128.192	130.09	83.8142	125.4	89.8209
2	ser_TRINITY_DN14088_c0_g1	0	0	0	1.25818	0.298016	0	15.6221	0	0	0.971922	0	0	0	0	0
1	ser_TRINITY_DN1409_c1_g1	13.2632	75.9779	60.2456	37.499	31.1216	13.5998	4.723	12.772	27.6924	26.696	16.09	13.514	25.2241	19.6369	33.8503
8	ser_TRINITY_DN14095_c0_g3	36.4082	107.023	78.4602	51.4367	49.0092	24.2165	0.32219	12.0117	20.5823	7.5178	32.8847	4.07875	30.6713	10.8516	68.5656
8	ser_TRINITY_DN141_c0_g1	100.152	48.6419	25.5828	47.6375	78.9125	15.2768	6.44332	95.985	17.8921	34.6675	20.4253	72.9622	36.3679	42.5728	50.4859
8	ser_TRINITY_DN141_c0_g2	7.70621	12.1192	9.08062	6.39009	9.09342	46.005	1.06363	35.3124	20.1046	16.9958	23.9441	43.1856	17.1455	21.742	17.1688
8	ser_TRINITY_DN14106_c0_g1	6.26073	12.5342	5.35018	4.17514	3.69616	8.7915	0	0.615927	3.81521	0.42766	1.45496	0.847573	3.25808	2.89159	2.05604
8	ser_TRINITY_DN1411_c1_g2	18.5789	9.25449	11.3386	11.4306	20.9303	6.65787	1.77809	10.9139	17.408	8.34288	15.2622	12.6646	27.0252	23.6472	19.4833
8	ser_TRINITY_DN1412_c0_g2	90.8542	120.679	43.6284	21.3482	34.6929	0.377541	0.180849	6.62905	5.43349	15.5286	14.7848	6.53801	17.9254	10.1183	30.7356
7	ser_TRINITY_DN14121_c0_g1	30.5341	33.2557	32.1467	32.9827	36.4514	8.22824	15.8832	3.07634	7.00125	3.21234	8.74727	3.93289	18.6379	7.28994	8.97216
7	ser_TRINITY_DN14123_c0_g2	0	0	0	0	0	0	36.082	0	0	0	0	0	0	0	0
7	ser_TRINITY_DN141276_c0_g1	29.4522	27.9606	31.7786	35.3725	25.4444	23.2425	0.213104	13.5794	9.96991	10.5403	11.5422	14.4774	12.7032	14.1074	10.0662
8	ser_TRINITY_DN1413_c0_g1	8.91889	10.3672	7.99389	7.83676	9.214	4.45863	0.412049	5.03631	5.89259	5.0117	5.34847	5.00729	5.93225	6.27715	6.28593
7	ser_TRINITY_DN141343_c0_g1	11.136	3.55164	0.240893	0.376212	0.173274	1.71257	0	0.043562	14.7957	0.538017	9.29656	0.038833	5.74112	1.30201	8.83029
1	ser_TRINITY_DN14136_c0_g1	27.0681	45.6477	30.345	36.0291	42.6217	11.2059	31.4381	15.9697	21.0548	15.794	18.6804	19.1339	29.1996	23.7483	19.3475
1	ser_TRINITY_DN14141_c0_g1	1.48657	0.530363	27.7401	29.9502	29.6227	0.575215	1.34259	7.2291	7.77989	31.6153	24.9934	8.82486	25.6947	50.4985	29.9369
8	ser_TRINITY_DN14148_c0_g1	12.4457	12.7928	15.4962	12.7526	15.7454	7.13495	1.38082	8.60166	10.4984	8.20665	8.17753	9.43669	22.3086	11.5284	11.383
1	ser_TRINITY_DN14157_c0_g1	5.92221	42.9292	21.7774	12.538	13.2555	13.7758	0	4.98328	9.36953	4.34865	11.9325	3.36974	5.13307	8.64102	17.5355
8	ser_TRINITY_DN141628_c1_g1	0.057438	0.014378	0	0.024755	0	0.127445	6.56425	0.051088	0.544856	0.086226	0.160177	0.143151	28.2553	1.22648	0.741367
8	ser_TRINITY_DN1417_c0_g1	16.3311	20.211	19.717	17.9564	18.9929	10.8382	16.296	5.4029	14.0066	6.15972	14.6791	7.97704	23.7244	10.7735	9.13197
7	ser_TRINITY_DN14173_c0_g1	0.112178	0.073998	0.114595	0	0.187334	0	6.3835	0.942276	0.125501	2.70649	1.47237	1.13318	15.887	3.76987	0.614779
7	ser_TRINITY_DN14178_c0_g1	61.093	33.8608	23.3486	20.3668	25.5972	13.733	4.15534	10.6269	17.6511	11.8657	13.8495	11.7861	24.9208	16.7282	11.3957
4	ser_TRINITY_DN14180_c0_g1	0	0.010664	0	0	0	0.018765	12.6517	0	0	0	0	0	17.8258	0	0.090966
8	ser_TRINITY_DN1419_c0_g1	2.52174	3.09813	3.58925	3.3923	3.33273	2.25707	0.034222	2.25442	2.82546	2.94173	2.04	3.69021	6.25554	7.13452	6.31675
2	ser_TRINITY_DN1419_c0_g2	28.6308	20.5586	16.8683	24.6677	33.0947	22.9561	2.62671	15.8404	13.8241	14.9293	17.5228	18.1157	14.756	17.5459	12.0915
1	ser_TRINITY_DN14192_c0_g1	0	0	2.41458	0.768151	1.09846	0.054342	0	0	12.2448	0.664055	19.7049	0.201166	31.859	4.56536	63.3556
5	ser_TRINITY_DN141959_c1_g1	8.52299	15.2971	16.3105	14.268	12.585	9.2613	0.355962	3.19161	10.9148	2.60819	7.37287	4.04146	6.23862	4.19658	11.0344
1	ser_TRINITY_DN14196_c0_g1	468.962	567.521	567.265	826.439	931.211	356.379	234.33	619.838	164.64	452.641	125.858	451.017	202.103	337.259	105.905
1	ser_TRINITY_DN14206_c0_g2	55.5831	36.5616	21.1859	21.7216	21.3839	5.10434	0	18.7266	17.8956	14.1707	13.0871	18.6917	12.8793	20.639	10.3528
8	ser_TRINITY_DN14213_c0_g1	25.992	36.8728	26.9324	16.6548	19.2695	10.2582	93.336	3.17604	14.0394	4.55466	11.7861	8.16051	26.7201	11.3573	9.087
8	ser_TRINITY_DN14214_c0_g1	1.28928	0.932651	0.615476	1.09897	1.10574	0	0	4.56898	0.935735	9.38225	2.06362	2.413	0.672549	3.00416	1.11559
8	ser_TRINITY_DN14215_c3_g2	1.58723	2.21472	2.33971	2.14412	2.6893	3.00799	0	1.4651	2.15564	0.959711	2.11915	0.632149	1.53455	2.19991	0.804667
7	ser_TRINITY_DN14221_c0_g1	1.33774	19.7459	9.91108	7.0572	9.43559	0.128463	1.35612	6.70396	5.69592	5.03739	4.26321	12.7146	7.84774	10.4428	5.86451
6	ser_TRINITY_DN14223_c0_g1	32.3578	40.332	27.7534	30.7267	33.9831	12.6698	3.44224	10.2711	16.3323	11.0298	12.8475	10.6082	21.6595	11.8081	12.2449
8	ser_TRINITY_DN14223_c0_g2	37.3115	25.6468	10.2102	13.1216	16.6049	5.20154	9.42604	18.1916	6.02257	13.4481	6.72362	13.0455	9.66723	12.7164	6.14178
8	ser_TRINITY_DN14225_c0_g2	2.12584	1.03527	0.685123	1.61302	1.78442	2.11527	23.0545	15.4712	31.2496	8.71617	23.9867	10.4072	14.0486	10.0383	0.402603
8	ser_TRINITY_DN14226_c0_g1	17.4031	22.0552	62.5886	90.8936	97.535	8.82242	0.200096	18.1633	45.3036	10.1998	46.2779	20.9029	16.0722	13.6411	20.0221
2	ser_TRINITY_DN14228_c0_g1	45.8524	29.2341	7.05836	7.13245	6.50228	7.07424	0.301252	6.37951	10.5823	7.91502	6.95835	7.84734	12.3124	8.23965	7.48322
7	ser_TRINITY_DN1423_c1_g2	124.533	65.5477	132.543	260.107	267.918	246.507	5129.47	229.061	300.59	170.561	273.913	196.638	357.14	188.966	194.491
1	ser_TRINITY_DN142327_c0_g1	3.42522	9.00474	13.5084	10.2137	5.64456	5.01396	0.519301	3.99937	4.81446	5.49921	10.8682	2.68451	6.01844	4.15564	12.2291
1	ser_TRINITY_DN14233_c0_g1	90.1039	115.022	334.127	284.791	223.704	145.992	16.8814	136.76	289.846	140.187	245.355	117.051	152.566	84.6472	164.807
2	ser_TRINITY_DN14235_c0_g1	27.289	46.4529	29.378	16.6304	19.0556	0.0628	2.38512	6.835	2.03228	5.36342	3.16731	7.38617	26.0047	4.31098	8.55988
1	ser_TRINITY_DN1424_c0_g1	58.7001	110.492	51.796	45.1378	41.5548	38.1342	0.142081	6.70402	14.8386	6.02518	22.1465	5.40111	10.9361	9.30182	30.9149
1	ser_TRINITY_DN14252_c0_g1	27.0333	39.2966	26.8543	24.262	24.8487	55.8361	1.80125	14.4923	19.5476	7.01001	23.0442	16.0275	11.6589	14.8288	24.3917
8	ser_TRINITY_DN142563_c0_g1	7.83173	9.70297	9.0707	9.74609	13.6077	9.42595	1.82374	11.7976	10.1436	12.8063	10.0524	18.6419	12.4543	28.1891	15.4396
7	ser_TRINITY_DN14260_c0_g1	0	0	0	0	0	0	24.1753	0	0	0	0	0	15.2243	0	0.137049
8	ser_TRINITY_DN14264_c0_g2	9.76881	11.1729	6.98879	5.60189	7.11713	3.56437	0.244316	3.30896	4.47461	4.75481	4.71585	4.45934	8.43129	8.5675	4.85351
8	ser_TRINITY_DN14269_c0_g1	51.3986	79.6266	32.1625	18.7761	24.6524	15.398	28.6085	16.9705	13.9238	16.8432	12.2594	19.0636	28.5838	27.2076	19.3614
8	ser_TRINITY_DN1427_c0_g1	5.65694	7.58577	5.9823	5.99941	9.22723	1.3503	0.10561	5.03009	5.11672	4.52982	8.35531	6.41704	5.51778	9.77898	7.17371
8	ser_TRINITY_DN14274_c0_g1	26.0006	38.1388	21.6174	15.1	22.7968	9.04478	8.48254	11.4608	13.6163	13.2412	13.2459	12.798	25.8191	22.32	16.3513
7	ser_TRINITY_DN14279_c0_g1	9.80187	14.5177	7.28424	12.3984	9.33801	33.2785	0	12.1616	34.1288	14.6892	30.0539	6.10412	16.4798	9.70425	12.3194
1	ser_TRINITY_DN1428_c0_g2	23.842	39.4198	252.36	80.5071	70.3066	60.7553	0.343436	10.3976	40.4706	8.70879	49.6253	9.45478	21.1201	13.7204	134.246
8	ser_TRINITY_DN1429_c0_g1	29.1916	33.0516	15.816	17.7276	26.2371	23.7039	0.172514	11.279	17.2277	13.0537	8.2	7.44424	15.2335	11.3939	6.39756
8	ser_TRINITY_DN14294_c0_g1	3.18556	5.77315	10.9897	8.13493	10.5647	1.88557	0.210462	4.91018	6.22717	4.77804	7.72657	7.10473	8.56896	11.0135	8.25765
8	ser_TRINITY_DN14298_c0_g1	86.4868	421.324	1024.21	305.407	282.066	124.039	4.43966	75.6142	358.123	66.9826	626.77	32.7759	296.181	50.0738	1099.58
1	ser_TRINITY_DN1430_c1_g2	29.8541	43.0325	31.2659	44.0392	48.3617	21.244	13.39	16.6539	30.6977	16.8995	37.8828	24.9893	35.6976	32.4272	27.8446
8	ser_TRINITY_DN1430_c3_g1	261.456	366.739	73.9483	68.1306	77.4524	64.0604	0.17676	29.4077	41.5483	25.8998	29.6562	17.1883	97.8951	23.7206	18.5407
1	ser_TRINITY_DN14304_c0_g3	19.4691	24.456	31.273	32.6213	27.6991	20.7682	1.94177	9.9491	14.6464	10.2728	6.66558	15.2748	21.1275	16.1054	10.3623
7	ser_TRINITY_DN1431_c1_g1	0.129648	1.26957	1.36467	2.27964	5.40965	0.137878	0	1.62134	5.13037	3.02165	4.94177	2.30159	1.36828	5.49015	7.05414
8	ser_TRINITY_DN1431_c1_g2	4.88949	5.18833	8.18645	11.8519	12.362	5.95926	0.176248	2.8785	3.4705	2.16959	2.57036	4.04066	3.54674	4.19402	1.47958
8	ser_TRINITY_DN1431_c1_g3	25.9922	25.1599	25.615	23.8481	28.4818	14.0039	2.12184	24.1814	24.2981	13.1817	22.746	15.4672	33.7496	22.2124	31.1657
1	ser_TRINITY_DN14316_c0_g1	5.25105	3.20774	3.27049	5.13958	4.08794	42.5043	0.523295	2.48365	16.0407	1.3371	8.35157	7.41401	11.2557	8.77173	7.1076
8	ser_TRINITY_DN143163_c0_g1	14.1887	7.76759	10.4703	16.626	17.7027	4.99961	23.207	22.2442	12.2109	21.6707	14.4453	13.7465	22.4824	13.9716	18.796
1	ser_TRINITY_DN14328_c0_g1	11.7503	10.2448	28.4406	37.1116	22.536	8.42359	5.08663	9.06825	61.2254	35.6198	42.3056	34.2013	27.8656	47.5418	30.6999
1	ser_TRINITY_DN14329_c0_g1	20.1059	77.1234	39.4068	23.7239	26.3031	26.6369	0	6.23051	13.0833	10.4761	12.4283	12.0468	13.2074	16.8505	21.6156
8	ser_TRINITY_DN14334_c0_g2	5.77794	5.5956	6.1916	6.50454	6.31391	2.23738	63.0898	0.849329	4.20781	1.07036	1.5972	1.61494	14.7074	1.1628	1.21645
8	ser_TRINITY_DN14335_c0_g1	3.51642	9.39545	4.31508	2.15514	1.96843	8.3709	0	0.759132	3.02718	1.16918	3.07843	1.49355	3.27014	2.68972	3.32438
7	ser_TRINITY_DN143373_c0_g1	0.281699	0.191209	0.115808	0.155061	0.196085	0.569917	574.177	0.031297	0.224875	0	0	0	81.6062	0.082246	0.193392
6	ser_TRINITY_DN14342_c0_g1	16.5536	20.2949	14.581	9.26128	8.29038	63.319	6.73775	4.94873	18.2279	7.37581	11.4329	3.96795	11.8005	6.81219	9.73975
8	ser_TRINITY_DN14349_c0_g1	21.4569	16.6976	11.2061	18.0029	26.6088	3.60544	8.23125	5.43578	6.60919	2.96865	5.39327	5.68734	13.6161	6.13367	5.68612
1	ser_TRINITY_DN14349_c0_g2	32.2273	38.9668	42.1673	41.5768	51.6487	84.4871	65.5131	16.027	24.8643	12.667	10.8809	16.3026	27.3361	15.7774	16.6329
8	ser_TRINITY_DN14349_c1_g1	15.8837	20.4307	20.5401	23.9452	30.562	16.5682	6.12756	11.5657	25.4528	13.3526	32.0883	13.0068	42.2717	25.5658	21.3201
1	ser_TRINITY_DN143536_c0_g1	44.8114	35.717	21.9357	3.37927	4.38049	47.5675	0.072754	1.79834	8.63334	1.27989	1.0185	1.60701	27.6043	1.33254	2.21949
1	ser_TRINITY_DN14358_c0_g1	12.8333	12.2306	10.3181	8.15117	9.45956	4.51015	0	2.2356	6.55319	3.09872	4.11203	3.71293	6.47823	4.39027	3.75087
8	ser_TRINITY_DN1436_c0_g1	39.698	31.3015	25.1628	39.3452	64.8883	37.1072	119.433	30.849	37.5987	28.4395	35.1108	28.9407	52.6586	31.6615	21.2886
1	ser_TRINITY_DN14360_c0_g1	16.2468	16.231	15.5935	8.50392	8.61154	5.70088	1.37362	4.46097	4.95946	7.21493	6.8627	14.8572	2.60222	13.7925	10.6048
8	ser_TRINITY_DN143707_c0_g1	6.65344	9.50824	3.65061	2.86431	7.24612	1.49722	0.156026	3.51804	3.2562	3.96274	4.02194	3.27024	3.83066	7.06966	5.10605
8	ser_TRINITY_DN14377_c0_g1	55.7622	77.5333	42.8503	23.3184	23.4612	48.5792	0.049871	9.12469	20.4249	8.32363	13.3289	10.3565	7.87399	13.8691	10.425
8	ser_TRINITY_DN1438_c0_g1	145.749	132.501	75.6506	59.2154	86.4197	47.9155	0.866166	61.9301	34.7667	56.0037	44.5887	43.9392	21.2501	33.8063	37.0523
1	ser_TRINITY_DN14381_c0_g1	47.8087	118.859	62.1658	46.763	57.5437	62.6317	0	14.063	34.5347	13.8778	28.8078	11.1735	19.2523	16.6391	28.1339
7	ser_TRINITY_DN14389_c0_g1	5.09116	5.54444	2.85098	2.65679	1.71151	6.0009	0	2.02694	4.64187	1.75775	6.44024	2.32861	3.25818	3.32373	3.47882
8	ser_TRINITY_DN144_c0_g1	10.1882	12.3064	6.4776	7.02461	7.0957	10.3602	0.119611	2.15231	9.13106	1.92951	5.30453	3.44552	6.1509	4.99609	6.79109
7	ser_TRINITY_DN14400_c0_g1	0.230244	0	0	0	0	0	42.12	0	0	0	0	0	27.8812	0	0
7	ser_TRINITY_DN14401_c0_g1	6.47586	7.96486	8.42068	4.91358	12.4237	2.23934	0	4.29433	5.42197	6.89288	4.39117	3.78923	5.78383	6.78388	4.60195
8	ser_TRINITY_DN14402_c0_g1	31.2545	47.4708	15.1642	22.2262	21.3767	14.0099	0.537866	13.9712	15.5771	36.5015	16.6983	25.1561	26.5014	30.6158	13.0176
1	ser_TRINITY_DN1441_c0_g2	83.9793	107.087	79.3433	70.0862	83.337	218.112	8.31016	70.5449	125.95	70.255	82.5505	96.9773	96.5153	79.0458	88.1119
7	ser_TRINITY_DN14410_c0_g1	12.7776	43.6795	22.0135	18.6035	22.0755	14.3664	0.342382	1.57953	8.79739	1.92175	9.88827	1.27027	5.18317	5.69409	11.3046
8	ser_TRINITY_DN14416_c0_g1	10.0617	10.7342	10.5431	16.8907	17.9718	13.2915	1.28556	14.6687	19.1575	23.4463	17.3132	15.1515	14.1891	17.6218	15.207
1	ser_TRINITY_DN1442_c0_g1	4.35966	6.29776	6.7423	5.01516	3.47181	3.96012	0.875852	0.745528	3.0139	1.08331	1.37815	1.53378	2.53796	0.790446	2.28864
8	ser_TRINITY_DN14421_c0_g1	26.0409	6.94751	26.8877	40.2836	60.2946	20.5287	520.028	17.5391	30.4428	15.1456	29.8379	7.76339	93.8371	13.4052	16.4996
8	ser_TRINITY_DN14421_c0_g2	8.56497	6.12225	5.55221	5.81986	7.44743	10.5928	0.432447	8.42602	5.42393	4.67144	4.51559	12.1224	5.79233	9.38316	7.0497
8	ser_TRINITY_DN14421_c0_g3	8.19344	20.7234	31.0635	20.4012	16.2707	11.707	7.48717	2.35215	6.28591	2.71414	11.1342	2.60098	12.298	6.03704	16.8915
8	ser_TRINITY_DN14421_c0_g6	2.73315	5.56527	5.92148	5.2816	5.0834	0.228572	0	2.15883	3.77298	2.92252	4.64455	3.84242	7.2109	5.66567	5.55579
8	ser_TRINITY_DN14423_c0_g1	8.89202	13.3735	12.0368	14.8794	19.376	8.77493	3.4954	4.33657	12.0492	4.9821	15.4241	5.12472	24.3057	11.9045	9.45278
8	ser_TRINITY_DN14424_c0_g1	21.8637	35.8928	15.1532	5.32362	6.71622	6.23672	3.18769	2.43665	5.11936	3.15864	4.8198	2.38205	24.8546	4.67706	5.70493
1	ser_TRINITY_DN14431_c0_g1	65.2784	105.601	45.2928	57.2216	51.4372	39.7062	1.40099	29.3041	24.1545	29.2602	22.3875	33.3231	26.4359	29.2569	29.8805
1	ser_TRINITY_DN14434_c0_g1	17.6989	30.6232	19.9079	11.1675	11.9119	61.1335	1.69317	6.11329	19.7492	11.1312	24.5419	7.36472	8.82571	13.5656	15.5509
1	ser_TRINITY_DN1444_c0_g1	11.6402	21.4899	11.1555	10.8096	18.0554	2.22086	0.406409	6.42041	6.59994	6.63905	8.04771	8.38393	9.77445	11.5657	8.49272
1	ser_TRINITY_DN1444_c1_g1	403.245	356.329	460.275	380.591	426.54	580.277	28.0596	340.113	488.392	402.049	359.819	442.014	203.151	464.73	253.971
8	ser_TRINITY_DN14441_c0_g1	13.0018	8.85213	2.81766	4.27451	4.89034	12.7595	15.2204	0.975835	10.9597	0.966435	2.09527	1.33489	13.5974	2.63675	2.51034
5	ser_TRINITY_DN1445_c0_g1	0.222836	0	0	0.220764	0	0.23747	543.683	0.63587	0	0	0	0.917372	200.201	0	0.695594
8	ser_TRINITY_DN1445_c0_g2	23.0027	27.6041	11.4199	14.068	12.1799	12.2696	0.997093	15.2557	24.408	28.1494	25.171	22.4718	17.9556	26.4222	18.613
1	ser_TRINITY_DN14458_c0_g2	45.1097	76.1505	87.3518	64.5185	64.0586	39.3636	12.0066	62.0297	32.468	53.6195	17.9544	59.2173	106.619	65.0883	35.3446
7	ser_TRINITY_DN14459_c0_g1	49.1537	46.3422	31.4167	25.2565	23.974	19.1675	0	11.9714	13.1159	8.63301	12.2816	12.4037	16.0353	16.624	12.2726
8	ser_TRINITY_DN1446_c0_g1	7.19655	13.7163	15.0153	18.5619	19.4292	8.31394	452.222	6.98484	11.2799	6.13248	11.0687	9.20332	48.5414	10.8961	10.3624
1	ser_TRINITY_DN1446_c0_g2	17.5979	52.723	21.4264	13.5558	25.7754	3.33544	6.11658	8.38174	4.99841	8.57658	7.80853	9.89843	11.4837	11.2171	15.7546
8	ser_TRINITY_DN14462_c0_g1	89.9454	112.587	77.0191	106.332	91.6335	50.0181	10.4093	74.3179	74.9353	62.2053	49.154	64.7257	68.8455	60.7962	52.0472
1	ser_TRINITY_DN1447_c0_g1	14.9397	22.8704	10.5091	17.1934	14.7539	2.87524	0.16289	2.53703	3.54658	2.17286	2.79032	2.03242	5.23824	2.52494	3.64357
1	ser_TRINITY_DN14470_c0_g1	53.0373	52.3629	56.0359	66.8892	61.7665	116.286	0.300891	129.727	191.321	153.676	121.716	117.495	123.435	147.482	105.511
1	ser_TRINITY_DN1448_c1_g1	145.616	145.485	56.4862	75.6844	134.411	62.1683	87.6215	14.7776	24.8798	13.0284	17.5131	11.226	40.9315	13.4839	13.0684
8	ser_TRINITY_DN14484_c0_g1	19.7124	24.3716	13.0604	11.674	15.0399	8.9166	0.061383	5.86629	7.77224	5.87772	8.10368	7.1867	10.5817	10.8145	10.3169
7	ser_TRINITY_DN1449_c0_g1	5.80759	11.2269	7.64987	11.148	12.0419	9.54152	0.67279	4.66252	8.85055	4.43126	7.33943	6.05429	11.2113	7.75184	7.6753
8	ser_TRINITY_DN144963_c0_g1	21.8084	36.7142	18.4466	14.603	16.0015	17.3871	1.98775	5.76139	16.2394	5.47454	9.07203	7.97231	16.6722	12.461	8.22729
8	ser_TRINITY_DN145_c0_g2	34.6571	130.787	40.6038	19.0891	29.5895	0.881483	0.162829	19.5046	2.84395	7.80314	2.46717	9.47466	26.4258	5.92331	2.105
8	ser_TRINITY_DN1450_c0_g1	88.106	134.648	123.866	113.172	124.846	46.4017	3.31666	38.3809	48.1893	28.4504	51.5808	40.3355	57.1691	40.7606	58.7901
8	ser_TRINITY_DN14505_c0_g1	7.74763	13.7176	4.31848	4.19532	4.76947	6.89841	0	1.89888	3.25056	1.6226	5.27308	2.31004	5.42439	4.26789	5.01234
1	ser_TRINITY_DN14506_c0_g1	4.99457	7.9557	5.01535	7.17012	6.50767	4.73205	0.114698	5.19584	6.23557	6.63176	8.39811	5.34756	8.50001	10.8629	5.33855
8	ser_TRINITY_DN14507_c0_g2	15.2668	19.3975	9.24413	5.27561	7.94793	4.76474	22.2902	1.04635	2.10677	1.53911	1.79289	0.965505	20.8727	2.22662	3.192
8	ser_TRINITY_DN145077_c0_g1	11.7915	16.9315	24.7283	13.2862	15.8381	2.88731	2.73799	9.46115	18.2672	9.49799	28.0885	7.38968	13.9179	14.1641	26.7555
1	ser_TRINITY_DN14509_c0_g1	31.1852	39.2767	34.4922	48.9974	61.5081	17.5382	0.569624	47.2442	28.7715	55.9412	33.5638	33.9656	16.3602	37.3129	17.5706
8	ser_TRINITY_DN14526_c0_g1	18.0796	29.6143	16.5205	17.953	26.0069	2.51918	1.61734	3.04544	6.11264	4.17333	9.3136	3.90451	33.9456	7.89635	12.2009
1	ser_TRINITY_DN1453_c0_g1	17.218	31.7415	21.3379	20.8891	16.7879	10.7585	0.29214	4.0048	13.0615	9.76057	10.1958	4.21366	18.7768	7.46519	11.4535
8	ser_TRINITY_DN14534_c0_g1	10.6089	14.4289	6.61163	5.96501	9.47413	1.69446	7.50001	2.96543	5.51778	4.36646	5.10385	3.15316	15.1141	5.16219	5.64496
7	ser_TRINITY_DN14541_c0_g1	16.4899	53.8665	36.7901	28.0109	23.8316	13.855	1.36966	5.93911	7.07148	5.80894	9.36907	7.21936	14.8774	11.768	22.0712
1	ser_TRINITY_DN14546_c0_g5	15.9085	24.8128	107.523	125.484	113.043	12.7919	10.1577	150.203	114.011	133.162	90.8609	160.85	88.8876	145.844	84.6591
8	ser_TRINITY_DN14547_c0_g2	36.4847	44.5762	28.7763	16.4152	21.9959	29.526	135.854	10.1099	11.9854	10.8176	13.4513	10.8118	32.0151	15.5646	11.6345
8	ser_TRINITY_DN1456_c0_g1	18.2266	20.7731	11.8852	21.4152	19.3758	36.6349	0.307534	26.5081	19.0651	37.0438	25.9039	32.2777	29.3801	34.093	17.6898
8	ser_TRINITY_DN14560_c0_g2	9.48326	12.7447	17.3952	13.252	20.6811	23.3846	1.38418	9.94475	19.3544	9.02559	13.5516	10.4054	10.0102	9.68753	8.9162
8	ser_TRINITY_DN14561_c0_g1	15.2587	12.9788	18.9918	49.6576	96.5953	29.7754	16.3592	160.448	75.5624	71.082	58.8909	95.8736	54.4468	78.4744	30.6094
7	ser_TRINITY_DN14562_c0_g2	6.3157	5.14224	5.42142	8.79138	8.13084	0.953597	0.621633	1.39915	2.26141	1.66753	1.72413	2.2137	6.75556	2.3674	3.3242
1	ser_TRINITY_DN14563_c0_g1	16.7861	45.0743	18.2974	14.9519	17.437	11.0254	0.778903	10.8895	10.8444	11.1544	13.4311	7.66148	7.4988	10.9778	5.59528
1	ser_TRINITY_DN14566_c0_g1	0.073336	0.783371	0.384936	0.181718	0.330226	1.69961	0	2.37082	6.196	6.35025	5.40972	8.25871	2.92579	5.23079	11.1868
2	ser_TRINITY_DN14569_c0_g1	27.1139	101.309	39.5292	22.2504	44.0683	4.60298	0	0.029913	3.76499	0.007679	5.66064	0.128118	1.0456	0.388536	11.2569
8	ser_TRINITY_DN14580_c0_g3	36.1664	56.2461	61.5362	43.5645	33.5326	3.64829	1.19144	4.22927	5.75375	3.36125	9.40802	2.73578	21.2343	5.04021	3.48264
8	ser_TRINITY_DN14587_c0_g2	6.99045	9.0591	10.4129	9.09524	12.5666	3.66165	26.5637	13.2689	7.24533	8.07644	11.7527	16.6118	20.158	14.1247	16.971
1	ser_TRINITY_DN14588_c0_g1	5.41829	7.00443	4.26688	6.00042	3.30952	4.03437	0.778903	1.75501	4.49644	3.09845	4.04803	2.92208	8.45319	6.14938	4.88106
8	ser_TRINITY_DN14589_c0_g1	28.5383	23.9674	21.6348	18.4286	24.5669	20.3784	0.426674	11.3025	37.0104	16.4729	45.8603	23.5238	34.4002	52.5448	52.9029
7	ser_TRINITY_DN14599_c0_g1	6.53594	6.56154	2.48664	8.382	17.6363	1.55564	0	3.91771	2.44353	6.39368	4.9261	6.29876	2.69094	10.8897	3.70639
7	ser_TRINITY_DN146_c0_g1	23.7714	59.4798	28.4764	18.5418	22.5295	28.2964	5.30583	11.3497	20.9081	14.2069	18.0242	6.07415	16.8923	12.3196	23.0275
8	ser_TRINITY_DN1460_c0_g1	136.386	207.778	217.792	154.184	122.75	206.29	3.09605	46.0731	96.8221	48.61	109.997	47.8292	95.7879	51.1514	253.535
8	ser_TRINITY_DN14608_c0_g2	127.425	131.014	139.98	93.7524	74.4407	191.46	1.05701	178.868	88.5887	151.752	85.35	137.287	142.073	144.967	124.77
8	ser_TRINITY_DN14609_c0_g1	4.84407	3.9487	8.25702	8.88218	12.2039	29.6097	0	2.15093	16.0241	4.10088	12.6798	3.87998	4.00908	5.21868	4.44427
4	ser_TRINITY_DN14615_c0_g2	0.228124	0	0	0	0	0	54.1742	0	0	0	0	0	33.4611	0	0
7	ser_TRINITY_DN14619_c0_g1	1.59799	1.86052	0.215902	0.056186	0.120229	0.743613	5.0571	0.021823	0.913397	0	0	0.092444	15.432	0.396651	0.656785
8	ser_TRINITY_DN146254_c0_g1	3.79826	8.7111	6.81337	4.41272	4.50497	0.067823	0.770645	0.746035	1.13106	1.88044	0.578662	2.08856	22.0284	2.82106	2.13425
8	ser_TRINITY_DN14626_c0_g3	44.8245	36.495	16.1311	16.5529	17.7411	27.0632	11.0201	17.9823	15.1675	11.0634	17.2126	28.2045	59.1102	20.7304	15.8064
8	ser_TRINITY_DN14626_c0_g4	7.79537	6.29348	3.73054	5.22967	8.34801	1.23905	0.078403	8.54854	2.56737	6.40022	2.87433	9.00395	3.44136	12.0945	5.99326
2	ser_TRINITY_DN14628_c0_g2	18.8485	22.3556	20.5196	18.3363	26.982	7.98139	80.9048	13.765	11.1764	10.4207	13.4158	15.7522	41.4744	16.4085	16.9903
1	ser_TRINITY_DN14630_c0_g1	16.442	23.9366	14.2356	16.0658	19.7734	2.09384	0	7.8252	6.00692	8.75778	6.70739	8.17603	11.3802	7.95768	10.7074
1	ser_TRINITY_DN14630_c0_g2	39.5534	32.8964	21.5796	22.9107	27.4882	9.5032	0.141456	4.12273	13.6116	5.44902	8.05383	3.11805	5.67399	8.62542	3.99433
7	ser_TRINITY_DN14631_c0_g1	3.4761	7.08369	9.45258	11.4022	12.7124	1.89101	0.357975	14.219	5.7432	10.3922	8.09121	21.6132	14.2856	21.41	12.6707
2	ser_TRINITY_DN146379_c0_g1	30.2695	32.8983	10.4034	17.5368	13.6595	15.3429	0.935682	10.1997	17.6296	8.14391	17.4098	11.4965	23.5301	13.9505	16.1456
1	ser_TRINITY_DN14638_c0_g1	3.2324	9.1858	25.3967	21.9416	30.3015	1.37801	1.10775	4.88689	9.20233	9.32117	8.62032	5.71015	7.77245	11.3553	10.7019
7	ser_TRINITY_DN14642_c0_g1	0.960264	1.90661	10.9536	5.65148	12.1501	1.68551	0.083298	7.06658	3.49228	4.30682	3.67839	5.61944	1.79243	4.01178	2.68652
1	ser_TRINITY_DN14643_c0_g1	143.281	165.526	137.081	118.044	197.513	270.933	0.181296	89.3343	201.264	47.1118	72.0635	77.3822	37.222	36.8443	44.3412
8	ser_TRINITY_DN14644_c0_g5	46.6918	62.1757	22.696	32.638	65.7347	7.05277	36.3418	10.9528	13.2563	5.9874	24.741	8.35687	14.9103	6.67485	26.8476
1	ser_TRINITY_DN14645_c0_g1	57.0196	45.2071	31.393	39.9703	53.0688	151.52	27.2816	21.9742	69.7644	17.2336	45.4039	25.9096	32.7428	32.2226	23.5876
1	ser_TRINITY_DN146548_c0_g1	16.9881	17.7536	14.957	17.4829	19.2983	4.78973	1.02311	8.60966	11.8154	11.6802	14.6826	8.95154	9.34935	15.9131	14.5274
2	ser_TRINITY_DN146631_c0_g1	17.0145	24.0261	13.5802	7.46106	7.68106	6.76057	0.097309	10.35	11.9658	5.3971	5.60699	10.3524	10.3938	8.80256	5.08542
6	ser_TRINITY_DN14664_c0_g1	10.5219	7.02181	12.075	17.6246	34.9856	1.83452	1.52581	9.24347	9.90821	11.0652	14.4558	14.4383	12.6353	17.9557	16.7906
6	ser_TRINITY_DN14666_c0_g2	0	0	0	0	0	1.47442	10.6919	2.73534	3.54001	3.56246	2.77287	0.362644	0	0	0.364336
7	ser_TRINITY_DN1467_c0_g1	0	0	0	0	0	0.054853	73.6894	0	0.059077	0	0	0.066327	48.3648	0	0.243101
7	ser_TRINITY_DN14672_c1_g1	1.01549	0.133217	1.20664	0.718203	1.10744	0.726306	2.94492	1.46851	5.65642	6.67885	9.29521	1.35295	9.97965	0.535658	0.273559
2	ser_TRINITY_DN14679_c0_g1	8.06567	10.4845	10.6927	13.9097	14.3906	9.15983	4.8217	21.06	13.4663	25.9543	19.4934	30.339	26.5476	31.4335	22.1871
1	ser_TRINITY_DN14680_c0_g1	16.7321	28.3494	16.7923	13.3893	20.0356	24.0945	0.151784	5.70007	9.16315	7.35137	7.7666	4.11262	10.3845	12.3915	7.2295
8	ser_TRINITY_DN14684_c0_g3	73.1111	55.468	27.7743	40.2043	50.434	84.2938	0.208239	48.1725	20.3762	31.4944	14.0703	36.543	31.1726	38.208	15.6997
1	ser_TRINITY_DN146914_c0_g1	4.02525	4.21221	11.7799	27.2477	16.9308	2.6043	0	8.1918	17.5844	9.42614	17.3781	10.287	28.987	17.7951	24.3956
8	ser_TRINITY_DN146928_c0_g1	50.2511	56.5807	20.0693	16.2721	31.7638	8.93026	3.36872	14.0015	15.5842	15.7487	18.171	17.9596	21.5788	23.5208	19.8578
1	ser_TRINITY_DN14693_c0_g1	91.1278	105.475	98.4232	97.3037	127.956	64.6025	164.932	37.9733	299.98	21.577	194.114	32.5232	81.8912	43.5992	115.138
2	ser_TRINITY_DN1470_c0_g1	50.1819	34.4422	18.3954	32.6388	36.5232	14.5059	0.435736	13.094	28.921	13.6075	12.2589	14.5443	17.2595	14.0993	6.61518
1	ser_TRINITY_DN14700_c0_g2	34.6957	50.4164	33.8358	42.7691	46.4791	19.4577	6.53641	45.9424	30.6195	40.9025	27.2889	85.3102	79.1134	64.52	50.5447
7	ser_TRINITY_DN14702_c0_g1	39.5069	85.5511	126.297	53.8977	51.6713	35.7621	0	24.0564	36.5236	20.0571	61.5294	16.8824	42.4502	21.5666	91.9096
8	ser_TRINITY_DN147054_c0_g2	4.991	6.42305	7.98015	8.10254	13.5341	3.32941	0.442609	2.20485	4.63218	2.15577	3.97096	2.52862	3.47165	1.79453	2.60101
1	ser_TRINITY_DN14707_c0_g4	67.9649	157.636	111.509	43.747	74.4924	82.4962	0.983138	20.8038	48.9909	16.9558	38.702	28.5321	51.1086	14.4622	34.7122
8	ser_TRINITY_DN14708_c1_g5	14.1037	33.669	23.6381	12.3765	11.7692	4.19743	5.25584	3.49367	8.12567	5.4711	8.52385	10.2882	26.2837	17.0816	10.9491
7	ser_TRINITY_DN1472_c0_g1	0.441195	0	0	0.035729	0.038681	0.326331	15.6525	0	0	0	0.048359	0	27.4093	0.05245	0.154766
8	ser_TRINITY_DN14722_c0_g1	211.327	230.599	237.866	215.8	333.767	138.887	10.9624	105.179	103.31	97.7571	113.975	81.0708	58.6362	92.7607	107.151
8	ser_TRINITY_DN14743_c0_g1	12.8353	15.319	7.53641	6.16172	9.05427	6.53991	0.089959	5.20406	5.18946	5.17897	5.49654	6.33212	7.14723	12.3775	5.10913
8	ser_TRINITY_DN14743_c0_g4	12.0192	21.1291	11.3181	10.3767	11.4478	8.98004	0.831806	2.22051	7.84381	2.38611	8.38808	2.36227	7.76776	7.71209	14.3845
7	ser_TRINITY_DN147461_c0_g1	24.7338	33.0029	12.6014	1.69162	6.27705	1.24829	0	5.09397	4.37826	5.15049	2.00448	1.90228	21.1353	1.30347	0.461062
1	ser_TRINITY_DN14749_c0_g1	33.4053	33.25	12.3166	9.2796	13.244	11.0379	0	7.32214	7.81857	6.3785	6.78756	8.73303	11.2526	10.7483	4.85491
8	ser_TRINITY_DN14750_c0_g2	630.55	330.295	174.084	247.412	328.836	614.036	0.1463	107.215	145.002	137.143	98.7103	113.682	43.3327	106.15	138.164
1	ser_TRINITY_DN14755_c0_g1	61.1636	109.136	50.0371	45.4799	60.4076	42.4824	144.641	40.1157	45.642	38.5162	47.0134	41.5457	49.1165	39.858	33.1689
8	ser_TRINITY_DN14759_c0_g1	0.160171	0.56732	2.92276	0.313035	0.150223	0	0	57.7822	9.38249	13.4	3.00743	37.5841	1.74924	29.9106	1.43676
8	ser_TRINITY_DN14760_c0_g1	9.25637	6.07915	3.32065	1.47734	2.39302	0.49066	9.87932	1.00772	1.24921	2.75516	1.35608	3.54891	7.35397	5.15727	1.63455
8	ser_TRINITY_DN14761_c0_g1	19.4663	31.5263	14.3373	10.6843	16.3525	3.12825	0.420117	7.81792	8.26248	8.5482	9.78098	8.92042	21.2606	16.023	9.08028
1	ser_TRINITY_DN14761_c0_g2	8.59214	13.336	12.443	11.7062	12.8181	6.6061	1.47053	5.63495	6.66523	6.4753	6.45552	4.6454	3.77755	4.98757	6.25158
1	ser_TRINITY_DN14761_c1_g1	3.77783	5.85092	24.8366	30.7318	53.2764	48.4611	0	31.9095	47.2592	22.9029	52.61	37.3889	26.2604	61.9542	46.5541
1	ser_TRINITY_DN14768_c0_g2	9.3941	18.4373	11.7566	13.8333	12.8844	3.73919	1.77389	4.27649	3.72133	4.57461	6.55038	3.82594	5.65367	3.51246	3.84329
1	ser_TRINITY_DN14778_c0_g1	37.0474	44.68	95.4346	91.3976	126.496	40.1449	6.99146	50.7107	66.14	43.6309	54.7997	25.0986	56.4909	48.5391	76.2782
1	ser_TRINITY_DN14782_c0_g1	68.8853	68.7788	94.4338	148.798	137.961	75.1469	0.732982	58.8017	110.936	60.8932	105.658	55.0011	56.748	66.7344	98.3576
8	ser_TRINITY_DN1480_c0_g1	3.07047	2.28865	1.06217	2.28286	2.32261	0.573089	0	20.1087	2.9642	9.82548	3.54873	5.45032	2.35414	2.17387	2.82826
8	ser_TRINITY_DN14804_c0_g3	129.411	163.127	107.197	96.6438	124.212	63.4711	5.4791	79.8612	64.4839	81.2016	66.6913	62.7334	86.9779	73.7748	54.9336
8	ser_TRINITY_DN14807_c0_g1	7.71301	22.1978	17.4468	46.5429	44.9949	2.73024	0.341375	13.125	12.2059	15.1649	13.82	11.7395	6.56604	14.4326	10.1376
7	ser_TRINITY_DN1481_c0_g1	82.2591	73.4761	53.0306	18.4549	18.4542	100.958	0	7.49087	22.4969	14.5154	11.0522	13.3513	7.46515	15.2783	15.1241
8	ser_TRINITY_DN14812_c0_g1	0.333874	0.807686	1.81656	17.2701	11.8617	5.31181	1.97495	10.5072	188.53	3.69218	207.439	6.85458	29.7543	5.82982	12.9324
8	ser_TRINITY_DN14818_c0_g1	39.3712	23.7992	22.5589	29.5549	41.6475	22.8511	1.86819	23.2772	10.5729	9.24554	11.9328	29.1968	15.7393	16.2089	12.5413
1	ser_TRINITY_DN14822_c0_g1	88.637	86.0438	66.8536	112.561	118.131	138.609	73.8771	83.744	87.937	83.3354	87.0683	71.5282	52.7011	70.2134	57.6223
8	ser_TRINITY_DN148258_c0_g3	0.029392	0.057397	0	0	0	0.011124	51.9443	0.013475	0.033348	0	0.038985	0	95.9787	0	0.415946
7	ser_TRINITY_DN14827_c0_g1	12.7595	11.7075	8.15472	12.1501	15.8417	13.7566	0.35085	9.57752	16.462	6.37462	15.9218	10.0649	9.25116	11.3938	19.2359
1	ser_TRINITY_DN14832_c0_g1	0	0.131385	0	27.1421	9.9021	0	110.4	0	0	0	0	0	0	0	0
1	ser_TRINITY_DN14835_c0_g2	31.4247	30.5156	35.4146	24.6768	26.8524	35.2684	1.15962	41.9876	22.3229	15.1551	12.6829	29.3728	8.46111	21.003	17.8336
8	ser_TRINITY_DN14836_c0_g2	18.9532	28.2195	12.7814	7.19065	6.76084	2.48544	0	2.69558	3.57177	4.91763	3.65936	2.49285	13.1944	4.18912	4.68162
8	ser_TRINITY_DN1484_c0_g1	9.12884	14.1182	5.98623	6.36872	14.6617	3.0598	0.271131	5.0023	7.18919	6.15785	7.33908	6.26526	9.78009	11.1089	8.85523
8	ser_TRINITY_DN14840_c0_g3	12.1424	18.5291	5.96581	3.47314	3.78509	2.90605	0.403751	1.72197	1.73569	2.23809	2.44913	5.12399	3.54928	4.9484	2.53972
1	ser_TRINITY_DN14841_c0_g2	61.1763	93.7031	98.1226	133.477	122.483	49.9566	59.4141	16.5536	27.2952	20.1658	31.0567	15.4026	16.6162	18.6591	20.6128
1	ser_TRINITY_DN148410_c0_g1	0.628114	3.01138	4.38384	14.6018	13.6245	1.09078	3.87311	0.25349	0.07855	0	0	0.140109	0.344748	0	0
1	ser_TRINITY_DN14846_c0_g1	36.1853	71.5782	43.1412	59.9	50.6011	27.5417	2.71105	23.3973	29.1952	32.013	27.1192	36.7425	47.2074	35.9914	22.5615
7	ser_TRINITY_DN1485_c0_g1	34.1068	15.7159	11.5832	15.8898	29.6946	5.61124	0.091574	7.78342	2.99268	2.59224	0.213659	5.09694	0.017832	4.10881	0.043521
8	ser_TRINITY_DN14858_c0_g1	1.33663	6.20851	5.75051	5.71168	6.43227	0.843025	4.39706	1.50259	2.09538	0.641673	2.11628	1.10795	6.07588	1.16242	2.12064
7	ser_TRINITY_DN14864_c0_g1	95.8707	177.406	77.993	124.446	125.778	119.062	6.63063	50.4881	81.0885	59.3943	71.1107	54.1101	65.8695	63.0195	73.1302
7	ser_TRINITY_DN14864_c0_g2	8.44829	14.5644	23.9493	22.1512	19.3953	9.18706	25.8407	6.65209	8.58038	7.78244	9.84405	8.16064	48.6056	10.1711	13.1302
7	ser_TRINITY_DN148649_c0_g1	55.301	55.8649	48.3822	97.0801	94.3801	100.592	28.4469	59.8397	86.4785	55.6684	48.5173	55.5713	90.1474	63.8676	37.8929
8	ser_TRINITY_DN148787_c0_g2	2.2255	3.3744	3.96993	2.77041	1.7998	1.10556	0	0.906761	1.52143	1.30082	1.5916	2.48297	2.06828	4.28912	3.38484
5	ser_TRINITY_DN14885_c0_g1	5.95651	9.23019	22.1063	38.0752	36.8293	4.39295	41.3234	25.5649	42.045	33.5363	27.1297	27.3299	23.1375	36.1234	21.1208
8	ser_TRINITY_DN14892_c0_g4	21.3042	25.7621	10.8508	14.7191	21.3164	6.74501	0.551624	18.1734	11.7258	13.0849	8.91993	17.2755	10.4429	14.2007	7.18506
8	ser_TRINITY_DN14894_c0_g2	24.6998	42.5266	24.563	17.9281	20.7581	4.79276	0.248762	6.63898	7.99147	7.07741	8.43336	6.48179	15.8467	7.106	8.37449
8	ser_TRINITY_DN14901_c0_g1	6.58695	17.5762	11.6426	7.00195	9.43885	17.2169	0	7.71854	8.82157	6.61539	6.09926	6.05358	10.2867	5.25919	2.36901
8	ser_TRINITY_DN14905_c0_g2	17.0649	11.2528	8.42019	10.8971	11.6705	12.2257	16.4679	3.0979	8.81828	3.45204	6.28985	3.39716	16.4486	5.09323	4.59141
8	ser_TRINITY_DN14913_c0_g1	3.18509	5.65884	28.0533	22.1554	17.2383	2.21464	3.15167	0.41435	4.77591	2.40285	13.7534	2.28609	11.703	5.17502	19.4234
1	ser_TRINITY_DN14916_c0_g1	12.1648	9.53587	10.3592	13.7409	18.9531	12.9013	13.7237	11.4449	14.0321	12.0106	16.636	16.4749	19.0271	16.8026	15.8334
8	ser_TRINITY_DN14928_c0_g2	2.16937	2.14448	73.4575	58.3598	68.5695	0.04386	0.083377	0	15.2773	0.028071	5.85169	0.026348	1.48373	0	8.01587
1	ser_TRINITY_DN1494_c0_g1	51.8758	21.6568	8.06208	14.0726	22.8443	102.714	0	10.3611	18.0762	18.2293	5.56852	13.8895	8.25903	15.6803	11.9117
8	ser_TRINITY_DN149402_c0_g1	22.1084	37.2431	15.2911	19.3089	22.7251	20.3852	1.28425	6.02575	11.5504	4.91995	11.692	7.50122	14.8179	8.72025	8.12613
4	ser_TRINITY_DN14946_c0_g1	13.5049	12.4096	12.7641	11.1888	13.0826	10.3731	0.35895	6.73608	9.2306	6.48797	10.947	10.829	14.9889	12.0777	13.8007
1	ser_TRINITY_DN14954_c0_g2	15.0362	13.0066	13.0502	18.1251	13.4518	18.9928	10.3829	9.70843	33.9107	16.4295	33.2819	14.1944	20.4483	22.1546	21.4741
2	ser_TRINITY_DN14960_c0_g1	31.6191	20.2813	9.58453	4.74214	5.06725	19.3226	0.308361	2.37601	5.27514	1.1994	0.900106	2.08966	30.2282	1.72427	2.42795
8	ser_TRINITY_DN149607_c1_g1	17.8826	40.8849	34.8265	39.0391	51.4181	9.79632	1.22802	7.60357	9.87087	4.90553	14.3694	19.7874	12.9683	13.5403	13.6794
1	ser_TRINITY_DN14963_c0_g1	11.1291	8.9973	33.8364	54.5698	51.3122	18.7347	8.58662	19.4554	28.654	23.8209	25.2971	19.3105	30.3978	31.2232	24.5099
8	ser_TRINITY_DN14978_c0_g1	10.8239	7.83203	7.74139	8.3172	11.4323	4.83	2.88511	3.67439	6.90468	3.34687	5.8898	5.79696	8.22437	8.104	6.11937
8	ser_TRINITY_DN1498_c0_g1	177.19	225.625	33.129	20.0573	22.4054	16.5163	1.42326	7.92593	12.168	7.55039	9.00666	3.43391	58.6655	6.00513	7.80786
4	ser_TRINITY_DN14982_c0_g1	13.2208	8.03625	17.604	18.5582	22.5919	24.7478	1.07739	17.736	18.8849	36.6019	28.5328	18.5775	17.2257	29.5733	19.4136
4	ser_TRINITY_DN14985_c0_g2	82.7899	110.522	131.839	142.213	122.979	81.4795	10.0623	34.6965	53.4484	42.7993	42.6734	31.6956	46.4634	31.4854	31.156
8	ser_TRINITY_DN14991_c3_g2	3.62802	3.84912	3.56777	2.44221	1.73432	3.75999	0	0.825242	2.11206	0.996558	2.74382	1.61147	3.13397	1.89933	1.56173
1	ser_TRINITY_DN14996_c0_g1	1.21982	1.61474	2.2	6.92983	3.40005	0.565735	230.091	3.54688	7.49762	8.08959	10.3872	5.59041	64.3406	8.56566	6.04556
1	ser_TRINITY_DN1501_c0_g1	891.804	935.801	1441.41	896.311	1024.76	1457.22	4.26227	1241.22	2146.74	1995.66	1039.87	875.465	860.712	1275.97	622.403
8	ser_TRINITY_DN15013_c0_g1	43.8374	63.8415	30.6254	31.373	34.284	19.2432	0.333783	15.9661	15.9449	16.4782	15.4806	18.1653	16.1487	22.0612	9.53247
8	ser_TRINITY_DN15019_c0_g2	12.5058	10.8457	16.8743	39.4862	39.5378	22.7452	77.5066	26.1169	41.9619	36.6072	43.2065	47.4544	64.5981	72.3004	30.2655
8	ser_TRINITY_DN1502_c0_g3	14.7707	9.62868	9.31283	14.8154	23.3743	10.5554	45.0907	6.59752	13.1136	7.39772	16.0288	7.46856	13.8646	11.9844	14.5125
7	ser_TRINITY_DN15036_c0_g1	5.64592	13.0666	8.31507	8.24322	9.79023	12.0496	0	2.64035	8.27536	2.61182	5.61688	2.85019	6.25706	3.31908	3.12788
1	ser_TRINITY_DN1504_c0_g1	38.3557	36.2623	22.7934	19.8767	23.3816	25.1334	2.49958	18.2759	29.7093	16.7909	35.5804	23.2925	30.6132	25.4487	27.6189
8	ser_TRINITY_DN15045_c0_g1	121.411	121.141	29.2502	16.7559	24.1756	47.2001	0	8.02712	24.4545	7.54197	13.8581	9.5954	23.8882	12.3302	8.14033
7	ser_TRINITY_DN15048_c0_g3	5.20489	10.8432	8.54006	6.88885	8.95573	1.24864	0	5.58355	5.90662	4.37062	7.19507	5.17688	11.0653	8.29316	4.57953
1	ser_TRINITY_DN1505_c0_g2	5.61259	1.09724	0.247157	0.167977	0.136789	18.8891	0	0.026502	14.0969	0.024164	0.045414	0.0529	0.344809	0.135059	0.105071
1	ser_TRINITY_DN1505_c0_g3	0.270657	1.54832	4.49722	4.15553	5.40682	0	0	14.2349	17.2204	38.2534	30.7096	25.403	15.0243	70.5225	26.2076
1	ser_TRINITY_DN15058_c0_g1	2.93013	10.4939	14.5809	16.2976	11.585	18.9596	0.250772	4.56938	15.751	5.36736	15.6971	3.85078	12.5676	7.34434	17.1494
8	ser_TRINITY_DN150585_c0_g1	1.1575	13.7331	16.8254	12.1816	9.64226	2.49406	0	1.63075	7.31858	1.61549	10.5819	1.47384	7.77472	3.47819	27.1438
8	ser_TRINITY_DN1506_c0_g5	21.3804	21.7522	16.4806	21.9097	21.8698	28.8325	74.4164	3.25664	14.8705	3.05534	5.65515	4.25425	27.1876	5.84175	5.51866
8	ser_TRINITY_DN15062_c1_g1	10.8202	24.9777	12.1218	8.61548	9.90621	2.02523	0.719752	3.33117	3.10373	5.58275	6.00981	6.42905	8.20257	10.2797	8.33443
8	ser_TRINITY_DN15062_c1_g2	30.5013	59.4415	29.6499	35.4511	74.6106	5.88746	0.275295	12.3546	9.94078	9.53596	12.4825	20.0152	11.5396	23.7543	12.8057
2	ser_TRINITY_DN15075_c0_g1	79.5672	122.086	104.078	113.613	114.497	53.0964	24.8573	101.877	102.744	112.635	102.933	110.658	140.023	125.182	77.0286
1	ser_TRINITY_DN15075_c0_g2	170.151	200.321	207.619	284.851	259.362	203.418	4.96945	119.239	191.878	105.992	88.3826	104.257	186.263	94.3314	81.2535
6	ser_TRINITY_DN15079_c1_g1	0.546643	2.19058	10.5533	8.75479	4.69703	3.23172	0	21.1947	7.28857	16.3552	13.4954	17.4926	10.4275	10.7714	16.8406
7	ser_TRINITY_DN1508_c0_g1	0	0	0	0	0	0	28.3864	0	0	0	0	0	9.57347	0	0
8	ser_TRINITY_DN15085_c0_g1	0	0	0.031062	0.054293	0	0	23.5038	0	0	0	0	0	30.7514	0	0.077914
8	ser_TRINITY_DN15089_c0_g1	17.3118	23.9876	23.414	20.9063	27.7174	31.2459	0.72064	13.8746	18.6362	11.275	16.6343	18.4382	36.072	12.3087	12.3525
8	ser_TRINITY_DN1509_c0_g1	142.836	98.7975	33.5321	24.925	32.6728	5.73179	0.735958	7.72583	9.33863	8.20387	8.85097	8.53127	17.3037	7.96113	11.3619
7	ser_TRINITY_DN15090_c0_g3	20.6844	15.5051	11.25	9.93954	13.0581	1.02475	1.94921	3.00262	5.63978	2.88627	5.60466	3.77179	7.45319	3.51837	6.02058
1	ser_TRINITY_DN15091_c0_g4	39.9528	48.7951	32.112	39.8584	40.4428	19.967	12.8136	21.6263	24.9407	19.031	23.6171	24.9538	26.1045	25.3509	17.4137
1	ser_TRINITY_DN15097_c0_g1	23.8308	27.29	22.9752	23.3258	23.7321	6.17448	1.39226	18.3001	17.7962	21.9465	20.727	22.1595	21.9609	37.1966	23.8671
8	ser_TRINITY_DN151_c0_g1	47.0771	83.1186	13.8859	9.01135	10.5012	5.15062	16.6342	2.47642	41.8326	3.85569	27.4472	4.07456	23.1364	9.02911	18.0385
7	ser_TRINITY_DN1510_c0_g1	8.86789	9.5387	8.21269	6.83311	8.46215	1.9267	0	1.09719	2.98174	1.96526	1.47842	4.07574	4.1242	3.48151	4.55594
1	ser_TRINITY_DN1510_c0_g2	40.7235	8.80093	0.198921	0	0	38.7776	0.040509	0	6.26121	0	0.020112	0	0	0	0
2	ser_TRINITY_DN1511_c0_g1	16.4096	16.8062	13.6562	15.9466	27.6602	11.5321	0.403862	21.3766	25.2029	11.2285	23.631	16.0108	15.7271	18.6203	20.9975
2	ser_TRINITY_DN15118_c1_g2	24.5857	30.8716	30.8812	31.4953	25.4493	32.0388	2.53571	22.0052	25.6016	24.1614	23.4889	37.1939	56.6929	37.5875	29.4523
1	ser_TRINITY_DN1512_c0_g1	5.00941	7.89114	4.72524	4.44867	6.10851	3.84534	0.186897	1.373	3.87222	1.85977	4.35869	4.72176	6.49579	5.94321	4.67901
1	ser_TRINITY_DN1512_c0_g2	0	0	0	0	0	0	44.8672	0	0	0	0	0	45.2874	0	0
1	ser_TRINITY_DN15130_c0_g2	103.219	113.819	74.3904	91.1094	81.4623	95.3456	3.94259	56.794	41.1846	43.6211	24.2844	56.017	48.0466	48.8286	32.019
8	ser_TRINITY_DN15133_c0_g1	6.56136	10.4112	13.4836	9.22557	11.4359	0.923176	0.037388	5.24823	3.03602	4.65871	4.7359	7.60217	8.23702	11.0018	12.0289
8	ser_TRINITY_DN15133_c0_g4	22.3557	16.9819	16.2838	24.1891	28.2867	21.8859	0.514022	14.2402	15.6388	9.93177	12.1648	17.6688	17.2106	16.6424	13.6405
1	ser_TRINITY_DN15135_c0_g1	57.0161	64.8997	25.9631	20.1528	33.5404	13.2805	3.25347	11.8336	10.5983	12.6339	12.6456	15.9408	25.4475	21.7213	14.5255
1	ser_TRINITY_DN15136_c0_g1	0.053863	0	0.042715	0	0	0	69.5168	0	0.048816	0	0	0	33.011	0	0.197305
2	ser_TRINITY_DN1514_c0_g1	8.96117	15.9228	18.2229	15.5288	19.4267	1.80416	1.17461	10.9916	11.0732	12.5229	8.38873	12.5689	22.0011	14.9284	20.693
1	ser_TRINITY_DN1514_c0_g2	2.1467	1.31805	2.30474	2.16767	2.11331	0.796079	0.802454	2.75661	8.48811	2.18688	8.13779	6.22149	5.83476	4.96861	5.99795
8	ser_TRINITY_DN15140_c0_g2	7.0361	6.15495	12.5802	5.98062	4.52501	6.47581	0	2.10329	4.40726	2.14643	5.26245	2.23531	3.55283	3.60141	11.7762
1	ser_TRINITY_DN15149_c1_g1	131.732	45.1099	34.3564	25.5537	40.1178	39.4752	43.9188	5.28524	22.4711	10.3774	25.3059	6.31704	60.3885	10.0101	15.075
8	ser_TRINITY_DN1515_c0_g1	47.6746	73.803	53.3729	44.0999	72.762	9.17814	0.697675	28.8033	17.3666	27.7385	21.6518	31.1819	37.5831	43.8551	27.2084
1	ser_TRINITY_DN1515_c0_g3	20.0089	35.2663	8.76395	2.65115	3.57326	0.676576	1.00145	1.04216	0.514018	0.816108	0.630264	1.02987	21.8666	1.01804	1.27253
2	ser_TRINITY_DN15153_c0_g1	2.24294	3.16473	2.15521	2.11686	3.8308	0.403106	0.025666	1.06017	2.15894	1.6842	1.72191	1.71547	2.95185	3.78644	2.35118
8	ser_TRINITY_DN15158_c0_g1	85.0167	85.6085	37.9052	40.4813	58.1615	34.4014	14.8631	7.82873	13.5154	4.53349	5.37039	9.92273	25.7949	8.8704	7.82928
1	ser_TRINITY_DN15161_c0_g1	5.76288	19.2989	26.0005	24.2755	24.1007	2.6885	10.2972	3.85027	12.5529	2.56828	12.7002	3.43828	22.8841	5.47242	21.6709
8	ser_TRINITY_DN15169_c0_g1	29.5304	27.2108	32.2356	35.2385	30.5846	14.127	0	13.4974	22.9442	16.7525	20.3876	16.6374	18.6276	19.2918	13.6178
1	ser_TRINITY_DN151822_c0_g1	24.201	31.479	28.1714	38.9997	29.2268	14.9831	0.249655	6.76976	14.1545	5.48529	13.1455	8.8125	33.5048	7.61615	12.7763
8	ser_TRINITY_DN15185_c0_g1	22.9834	42.0319	29.1261	31.6377	34.6658	9.19992	0.098988	23.8153	12.6819	27.2011	18.3367	35.6425	36.5959	52.5568	19.9118
8	ser_TRINITY_DN15188_c0_g1	33.8827	49.4404	15.7372	13.7928	18.2387	7.05843	0.576229	10.0499	7.83245	7.44346	7.9133	12.9616	16.6738	18.6178	10.3013
7	ser_TRINITY_DN1519_c0_g2	44.3924	46.6565	7.39776	2.53268	4.53983	4.81001	0.074566	1.39234	4.18839	1.50457	1.07553	0.590695	13.8041	0.983528	1.53832
8	ser_TRINITY_DN15194_c0_g1	10.5253	25.7332	10.1418	6.86489	9.07024	1.28848	0.09483	8.25228	11.7626	8.77357	19.1757	11.147	9.44088	19.2452	11.0836
8	ser_TRINITY_DN15197_c0_g1	13.5439	14.6464	18.0136	13.9022	17.4455	54.5599	0.33991	1.72696	23.0967	1.99857	15.3069	2.58683	14.5286	4.81703	31.7871
1	ser_TRINITY_DN152_c0_g2	193.133	141.346	56.1032	42.3936	74.0459	96.532	19.07	180.457	48.6642	29.3273	23.5483	107.174	20.5899	27.3296	35.2667
8	ser_TRINITY_DN1520_c0_g1	5.52909	10.2836	10.0463	9.62065	8.47773	5.45198	0.380733	3.52412	6.3533	5.18101	5.96294	4.18787	5.57321	4.95542	5.16633
8	ser_TRINITY_DN152013_c0_g2	5.88845	10.1907	12.9118	30.1979	32.7068	3.0144	225.395	31.432	58.8486	5.62862	32.2144	27.2352	47.669	17.243	14.5301
1	ser_TRINITY_DN1521_c0_g2	1106.46	1538.84	2048.54	3567.93	2727.54	1202.5	47.667	4281.37	6118.95	4281.72	5463.47	5728.77	3652.98	5065.5	4793.91
1	ser_TRINITY_DN15218_c0_g2	28.0113	47.5185	48.4157	52.6862	73.7245	18.7888	0.213138	13.1464	13.4041	21.1624	10.8517	14.3942	13.8676	17.512	7.43896
8	ser_TRINITY_DN152181_c0_g1	10.6953	19.1693	26.8108	29.7553	36.763	7.50727	239.526	15.8008	32.9055	15.4326	30.4799	19.8633	52.6846	24.2313	41.5325
1	ser_TRINITY_DN15219_c0_g1	3.92564	5.62148	11.9187	14.2023	8.44942	2.94781	0.858351	7.74326	15.1616	9.27274	9.07207	7.96136	21.3038	9.47886	17.6192
8	ser_TRINITY_DN15220_c0_g1	26.8327	34.2754	44.498	38.2201	63.8242	26.3744	9.6072	19.7955	22.0175	16.3536	22.245	20.7986	21.0545	21.8295	16.3166
8	ser_TRINITY_DN15221_c0_g1	2.14167	15.7563	23.5818	20.7763	13.012	6.96809	1.07221	1.64063	11.2971	1.96451	28.8157	3.21271	8.92881	8.3098	37.5421
7	ser_TRINITY_DN15229_c3_g1	5.49376	6.91227	7.69393	4.15457	7.87301	6.96694	0	1.50543	7.53937	1.69034	6.77507	0.457265	4.22856	0.841038	2.98072
7	ser_TRINITY_DN15229_c5_g1	10.6321	15.0407	8.06071	5.0083	4.86212	13.3684	0	1.82784	3.87133	1.55088	2.22453	1.71563	5.20481	3.41486	1.42441
7	ser_TRINITY_DN15231_c0_g1	61.4368	110.934	24.8662	10.7552	11.8931	58.8086	0.639512	2.79968	23.4498	1.16565	1.63861	1.15063	53.0869	0.974796	2.50597
1	ser_TRINITY_DN15235_c0_g1	37.5112	51.1038	24.7518	23.4407	45.6818	8.05801	0.278772	10.9136	11.4497	10.7651	11.178	9.57923	10.7897	14.5435	8.04126
1	ser_TRINITY_DN1524_c0_g1	0.192938	0.507912	0	0	0	1.98113	30.2145	3.7288	4.06838	3.76557	4.17211	1.84177	0.234781	6.60793	0
8	ser_TRINITY_DN15247_c0_g1	2.30542	1.2067	2.72596	3.29867	6.70166	0	1.67653	0.356367	2.84919	0.615206	2.24398	1.57849	1.87446	1.80415	0.992709
7	ser_TRINITY_DN1525_c0_g1	0	4.74782	12.1182	29.6307	34.035	0	0	1.78508	10.3372	2.16074	6.41206	4.18462	1.45027	2.09742	3.03552
8	ser_TRINITY_DN152502_c0_g1	5.20695	11.7687	4.32701	1.58346	2.2972	4.51469	1.81175	1.34228	4.84996	1.49428	0.853017	1.55486	7.7221	1.41125	1.05495
6	ser_TRINITY_DN15256_c0_g2	3.88418	19.812	22.3153	10.0803	8.05451	8.90196	0	1.55498	3.17723	3.03448	3.17993	2.22679	4.49923	4.52682	14.4429
1	ser_TRINITY_DN15268_c3_g1	4.62783	14.6723	14.1586	9.15869	8.74792	8.06295	0	2.81219	6.11395	3.64611	4.57406	2.83802	4.30347	4.16322	6.21228
1	ser_TRINITY_DN15287_c0_g1	0.152117	0.0930925	0.12813	0.462564	0.146787	1.24489	75.0055	0.068578	0.76177	0	0	0.485217	57.0871	0.125587	0.317579
8	ser_TRINITY_DN1529_c0_g1	2.01107	41.9325	52.7416	19.0986	22.9836	0	0	1.59889	11.3959	3.58247	21.0868	3.74518	14.2029	6.87521	20.9219
1	ser_TRINITY_DN153_c0_g2	547.035	508.586	307.864	338.318	297.291	424.309	249.045	208.392	373.644	289.741	377.436	411.491	317.342	478.269	413.407
8	ser_TRINITY_DN1530_c0_g1	14.7779	2.49651	1.71957	0.753628	0.414786	0	24.5291	0	0.275921	0.162221	0.368466	0.048451	3.21991	0.454012	0.452916
1	ser_TRINITY_DN15303_c0_g1	1.12196	1.77418	3.01944	3.5447	2.64154	2.62207	1.03206	1.95552	2.03214	2.71296	2.62585	1.70474	5.22936	4.14108	2.25614
8	ser_TRINITY_DN153031_c0_g1	28.0482	19.8881	15.6466	20.4586	29.0126	5.41105	17.8739	16.1633	16.1425	17.8126	19.8302	17.9368	19.9295	32.6535	19.264
7	ser_TRINITY_DN1531_c0_g1	17.3354	6.28484	0.556167	0.774677	0.780048	25.7365	0.440917	0.417491	1.96677	0.463485	0.348712	0.910559	0.637454	0.741059	0.459178
8	ser_TRINITY_DN1532_c0_g1	2.88498	6.38767	4.31686	2.72114	2.07855	2.86866	0	0.832485	1.3085	1.26676	1.6052	0.987036	2.62702	2.12206	3.70833
7	ser_TRINITY_DN15322_c0_g2	2.31793	4.47052	3.91641	3.37882	3.04453	1.03692	0.290505	0.33887	2.08111	1.32434	2.0201	0.648193	3.63446	1.76608	1.72244
1	ser_TRINITY_DN15324_c0_g1	15.2753	26.1197	20.7449	24.0852	20.26	23.1186	0.702247	1.93163	7.49956	3.17543	14.9408	4.13814	10.4172	5.2735	11.9241
8	ser_TRINITY_DN15333_c0_g1	3.34608	5.33213	2.01511	2.3606	5.2744	0.374061	0.053642	1.45571	1.77045	1.27345	2.18888	2.2706	3.32211	3.99241	1.86729
8	ser_TRINITY_DN1534_c0_g1	0.671514	0.662832	4.00372	30.8991	21.1337	1.28741	0	0.86483	32.9636	0.744434	42.6744	0.249962	2.79795	0.204572	9.19011
7	ser_TRINITY_DN15340_c1_g1	7.43785	5.94903	4.78863	4.09776	5.56789	2.82246	0	19.432	9.86794	8.5445	9.57731	15.115	6.42036	4.8411	8.79442
8	ser_TRINITY_DN15342_c0_g1	8.71465	23.1601	14.6845	13.6826	7.56187	6.61582	0.311894	2.46689	7.61796	2.27109	6.21787	3.86246	8.91667	4.87031	7.78877
8	ser_TRINITY_DN15348_c0_g4	6.70399	10.9727	7.21655	7.72222	8.3618	4.72237	0.768775	4.61535	5.16938	5.45762	4.92888	8.0709	12.0943	11.2686	6.87897
8	ser_TRINITY_DN15353_c0_g2	3.41606	3.13896	1.86488	2.90716	3.16227	1.36075	0	1.80474	8.69335	1.06312	2.66106	7.09554	0.99404	4.15323	4.78587
1	ser_TRINITY_DN15358_c0_g1	261.98	229.472	104.397	46.2746	71.4636	148.871	55.6944	7.5561	37.4758	6.70487	6.24052	5.3563	5.68968	7.10864	4.45079
8	ser_TRINITY_DN15377_c0_g1	9.13412	16.5359	17.1498	17.4641	20.0752	13.9708	0.882716	4.67515	8.61486	8.02207	5.71343	6.05109	7.45165	7.9156	6.92131
8	ser_TRINITY_DN1538_c0_g1	19.3253	20.4389	12.5478	12.4294	18.7864	7.38011	1.70226	10.829	9.46737	12.0033	10.339	13.0358	9.85314	15.289	13.924
7	ser_TRINITY_DN15382_c0_g3	7.73478	5.27859	7.01856	5.67786	8.10608	2.42193	0.801191	2.56105	3.91382	4.84937	4.6927	5.64716	9.26237	4.59525	3.52217
7	ser_TRINITY_DN15382_c0_g4	5.97835	7.46774	3.86009	2.50787	3.52826	1.91529	0	2.20107	0.992344	2.27427	0.78984	2.23651	7.91733	2.76838	1.52402
7	ser_TRINITY_DN15384_c0_g1	3.54762	5.7461	3.02776	2.27958	2.18287	5.89639	0.297888	0.831781	1.80151	0.350607	1.4965	0.725043	5.07948	1.92792	1.44553
8	ser_TRINITY_DN15387_c0_g1	12.7018	8.60484	28.2347	42.3035	42.8173	0.328167	0.525033	11.5367	6.37848	14.3793	9.49068	7.52596	13.1682	16.1344	13.1051
8	ser_TRINITY_DN153903_c1_g1	40.2287	67.4687	58.4321	64.1176	68.3429	57.4405	2.38464	55.1326	41.6999	49.9368	36.4896	62.0641	30.9472	72.9535	39.9556
1	ser_TRINITY_DN154_c0_g1	226.83	348.962	259.735	285.791	348.59	444.983	1507.4	228.655	409.56	249.016	575.619	209.347	529.089	380.923	319.755
8	ser_TRINITY_DN15407_c0_g1	56.141	79.3565	40.2474	24.0874	36.2544	34.1801	1.99173	12.7088	20.0499	20.0045	22.3928	12.8826	35.8698	22.1398	17.5465
8	ser_TRINITY_DN15419_c0_g1	85.8399	38.5184	82.6477	18.1963	21.0418	181.937	0.386725	8.70806	42.3803	7.36881	29.3619	7.19728	19.6587	9.35214	70.7845
1	ser_TRINITY_DN15420_c0_g2	232.799	260.544	36.3749	16.004	25.2361	8.61073	2.43093	4.47987	3.00953	3.42426	1.23444	1.93468	67.9017	3.23073	2.76756
7	ser_TRINITY_DN15430_c0_g1	0.658362	11.8072	4.90067	6.63388	6.95501	16.1496	0.690323	2.11953	12.2235	5.76004	8.6782	0.409967	1.25264	3.75301	6.38424
3	ser_TRINITY_DN15431_c0_g1	22.24	20.4666	20.895	33.9913	24.8616	23.531	303.641	5.60503	16.0657	7.40299	16.4234	3.54777	61.2986	5.71218	7.45687
2	ser_TRINITY_DN15440_c0_g1	26.4843	30.5931	31.8986	24.7039	28.4077	25.6518	0.090485	19.5154	20.5462	22.7914	18.9549	18.6003	21.2204	23.1603	19.3598
1	ser_TRINITY_DN15440_c0_g3	51.6594	76.8642	33.7336	39.5894	38.8409	25.8597	5.17557	11.7377	12.4873	11.059	9.69723	16.1232	15.9235	17.5669	11.9483
1	ser_TRINITY_DN15442_c0_g1	16.1197	32.4405	11.2828	7.48349	7.4736	14.0084	0.184998	1.52217	30.2066	6.40625	4.83109	1.78045	23.8192	3.20478	4.4098
1	ser_TRINITY_DN154567_c0_g1	1.37307	1.22293	0.490355	0.357718	0.716295	5.62016	0.588168	1.03907	4.12744	1.64768	3.55014	1.42755	9.80729	2.11375	1.31127
7	ser_TRINITY_DN15460_c0_g1	24.8451	9.71472	16.6536	35.8532	32.1522	26.7142	2.12641	22.4125	41.3378	18.2134	23.3196	16.3008	30.1558	24.6636	13.3631
7	ser_TRINITY_DN15464_c0_g1	15.4077	10.5066	10.8283	14.6471	18.9695	6.00293	0	9.50207	9.87628	9.61428	9.94351	7.88697	3.36701	6.12955	5.13046
8	ser_TRINITY_DN154653_c0_g1	40.0355	51.5442	8.27488	1.67425	3.48998	8.01274	0	0.807668	2.4296	1.17011	0.391086	0.762832	14.3	0.880084	1.16155
2	ser_TRINITY_DN15468_c0_g1	6.47221	9.37152	6.23794	9.48842	8.97772	5.33655	0.159901	2.73331	6.71305	2.79575	8.13976	2.9879	5.95123	7.64242	6.02919
1	ser_TRINITY_DN15468_c0_g2	42.3291	37.2625	27.2691	16.4675	20.6613	24.4225	0	30.3091	18.3329	21.4298	17.9585	36.6834	15.9929	20.4032	24.5475
1	ser_TRINITY_DN15468_c0_g5	4.12609	3.70397	2.0265	3.78749	3.69894	6.02336	0.443611	4.49095	6.13014	5.14744	6.61673	5.86415	13.3012	9.09036	6.71983
8	ser_TRINITY_DN15470_c2_g1	19.3997	28.3994	13.4324	11.9564	24.1441	4.52693	38.5326	13.1493	15.0617	11.511	18.1088	11.7906	19.0807	25.3405	15.3949
8	ser_TRINITY_DN1548_c0_g1	11.1855	15.1155	13.3006	9.72852	9.69962	15.5981	0.088279	3.88283	5.55718	4.04073	4.68289	5.86956	6.37882	4.90512	8.23929
1	ser_TRINITY_DN15480_c0_g2	83.0036	124.958	41.8419	37.5705	45.2421	19.6013	1.70887	18.7208	21.3175	31.1281	23.2477	15.7091	38.7971	25.2062	15.4371
8	ser_TRINITY_DN15481_c0_g1	5.21324	7.22177	7.03251	4.80175	4.4362	2.43036	0.205319	1.6271	3.01687	3.40231	1.62236	2.01679	3.82381	3.87	2.35629
8	ser_TRINITY_DN15482_c0_g1	12.6021	12.8748	9.09309	8.48619	9.51038	5.34143	0.369971	5.00151	8.91294	6.83733	8.22457	7.0152	4.76566	9.38884	5.56392
8	ser_TRINITY_DN15485_c0_g1	3.86125	9.89131	6.31878	4.28099	7.97446	0.398264	0.245432	3.37413	3.505	4.39701	4.98159	4.56038	13.3156	8.11709	5.407
8	ser_TRINITY_DN15486_c1_g1	14.5458	8.15962	12.3278	8.30851	13.5471	7.55943	0.482364	73.758	6.31756	11.9652	12.2186	42.4214	9.77309	36.4664	16.253
4	ser_TRINITY_DN15487_c0_g1	0.240165	0	0	0	0	0.493632	77.6914	0	0	0	0	0	58.8481	0	0
1	ser_TRINITY_DN154899_c0_g1	66.7311	107.088	59.2638	48.8332	69.0589	74.4436	0.110781	28.4492	49.0234	21.585	60.522	26.4681	29.9492	24.0137	72.61
1	ser_TRINITY_DN15491_c0_g2	52.7956	53.3839	36.5813	59.1764	62.732	77.0956	2.61458	21.1841	54.4581	18.1902	47.7262	24.5426	33.3888	29.9178	29.3787
1	ser_TRINITY_DN15492_c0_g1	20.494	45.0504	40.2729	48.7116	65.9128	103.19	9.2456	15.9758	44.2637	15.1843	27.7883	16.194	30.6961	20.0482	15.9998
7	ser_TRINITY_DN15494_c0_g1	9.68745	6.92716	6.40315	5.101	3.63336	20.8973	0	1.24799	10.2248	0.313652	0.787818	1.33193	1.59633	1.33314	0.51656
8	ser_TRINITY_DN15498_c0_g1	3.83785	27.5347	46.7759	16.2423	17.0227	0.027615	0.096727	0	0	0	0	0	0.673655	0	0.030528
7	ser_TRINITY_DN15500_c0_g1	237.724	275.494	114.894	158.345	152.652	246.52	53.2421	81.5524	119.933	74.5083	96.6042	85.3673	114.66	98.3402	66.2214
8	ser_TRINITY_DN155001_c0_g1	6.69448	16.7075	17.2393	14.6532	9.72666	13.8734	0	5.46094	17.1823	5.22712	23.7473	5.21162	9.73267	7.25206	32.2548
3	ser_TRINITY_DN15507_c0_g1	19.6705	47.3855	102.823	41.3795	34.19	48.7157	0	14.1052	51.723	20.3079	62.3499	11.6634	22.3899	28.2398	97.5361
8	ser_TRINITY_DN1551_c0_g1	5.71408	5.23064	8.73052	9.9028	13.4822	20.4474	0.248444	3.6526	12.4185	3.88309	9.93524	5.91927	4.46397	6.77309	11.4663
1	ser_TRINITY_DN15525_c0_g1	27.9361	36.0435	46.9604	53.554	34.1421	40.6239	3.5616	9.69197	59.8544	26.9801	55.4655	13.3079	50.6229	28.5332	28.7664
7	ser_TRINITY_DN15528_c0_g2	12.4674	13.7389	19.8271	44.9949	63.8003	106.515	3.71408	34.05	59.24	14.7508	9.54889	32.8581	19.8422	19.1412	10.7009
8	ser_TRINITY_DN1553_c0_g1	1060.06	1940.23	164.914	140.682	151.714	22.0217	8.86446	8.49723	82.5533	3.93995	62.676	5.31126	37.1962	11.3242	169.85
1	ser_TRINITY_DN15530_c0_g1	6.54146	13.9724	7.61658	4.68054	7.62656	4.48695	0	4.40166	4.2244	5.6524	6.99775	4.88191	4.4773	7.09361	6.76129
8	ser_TRINITY_DN15533_c0_g2	0.042516	0.0563315	0.10165	0.355672	0.205258	0	16.58	0.221227	0.017956	0.24723	0.019236	0.145501	19.1829	0.036372	0.251583
8	ser_TRINITY_DN15533_c0_g3	0.359042	0.43752	0.431152	0.731286	0.214759	0.295418	44.0536	1.07353	0.184092	1.00974	0.294511	0.054349	49.6024	0.379313	0.559984
6	ser_TRINITY_DN1554_c0_g2	7.88381	15.5635	11.1747	12.007	10.7036	2.72852	1.68755	2.44617	6.59275	2.63348	4.15382	1.73173	7.18581	2.7611	5.09099
8	ser_TRINITY_DN15543_c0_g1	38.3229	32.5223	16.8397	23.5227	18.9813	32.6423	4.43145	14.633	18.6754	7.14055	7.80599	34.3722	24.7717	24.6352	20.096
1	ser_TRINITY_DN15544_c0_g2	29.8707	53.0785	14.1599	6.72766	4.79389	4.85411	0.351742	1.79726	2.91875	1.5883	2.42923	1.26319	12.4141	1.41614	2.68261
8	ser_TRINITY_DN1555_c0_g1	136.507	18.0446	0.62919	0.105649	0.058086	269.222	11.824	0.472044	54.9602	0.045428	7.20743	0.176418	2.70622	0.300949	1.81963
7	ser_TRINITY_DN1557_c0_g1	3.18376	3.37702	3.95591	4.32684	4.24548	3.1453	0.641117	1.96002	6.48349	2.39249	5.63912	2.01909	7.02846	3.80258	4.81212
7	ser_TRINITY_DN1558_c1_g1	27.76	10.4536	6.88735	22.4347	21.7388	6.80365	1.39837	71.257	156.797	166.78	235.327	34.2949	47.6901	56.3764	43.2642
6	ser_TRINITY_DN15589_c0_g1	0.189333	0	0	0	0	0.549375	18.476	0	0	0	0	0	21.5298	0	0.059181
1	ser_TRINITY_DN1559_c1_g1	530.174	749.526	1301.42	2773.76	1887.75	1253.51	28.3024	5357.84	4551.84	5148.46	5409.65	6174	3303.32	5239.83	3784.39
8	ser_TRINITY_DN15593_c0_g1	1174.11	3142.72	5415.16	3352.41	2862.67	568.362	450.157	30.0626	420.189	57.593	576.755	31.5174	468.376	67.1111	1234.99
8	ser_TRINITY_DN1560_c0_g2	605.035	1237.33	1150.97	672.455	772.285	228.579	1.29502	813.4	542.216	435.93	234.569	459.481	132.44	318.192	266.902
8	ser_TRINITY_DN15602_c1_g4	0.398602	0.356243	0.46053	0.822242	0.9472	0.310507	0	8.18295	4.56435	12.9885	9.25567	22.166	4.50224	43.5545	9.15295
8	ser_TRINITY_DN1561_c2_g3	0.881579	1.12831	2.91677	2.68438	7.10267	0.443083	0	1.03769	3.63455	0.579359	1.31716	2.14234	2.29399	2.80241	2.23694
1	ser_TRINITY_DN15614_c0_g1	28.7188	43.0509	18.6732	8.22221	10.9267	11.9341	1.70986	5.39406	5.64999	6.3291	3.29008	6.93379	20.3288	7.67388	5.55623
8	ser_TRINITY_DN15614_c0_g2	12.433	46.6566	21.7683	15.3722	15.3645	13.3052	1.09238	4.82737	11.5533	4.94489	14.8349	4.3878	12.0455	8.00305	21.5049
1	ser_TRINITY_DN15617_c0_g4	32.1271	27.3936	25.2501	28.0366	28.103	28.9673	11.3469	9.36514	36.2716	14.6114	53.8358	16.7938	70.6618	33.7149	37.3577
1	ser_TRINITY_DN15628_c0_g1	30.6495	38.3488	63.1461	108.753	90.7755	110.517	7.88351	95.4247	209.049	111.723	132.034	113.848	215.439	104.604	129.585
1	ser_TRINITY_DN15630_c0_g1	38.3698	67.7725	44.5599	58.3793	79.2046	45.5575	22.7781	35.6135	25.6714	34.3377	27.5549	31.28	39.6382	38.2166	28.2992
7	ser_TRINITY_DN15637_c0_g1	13.2156	10.5131	12.0831	8.3498	16.2828	4.44281	0.645734	8.91477	6.06857	8.09006	8.35704	11.5177	6.24748	12.0447	11.769
8	ser_TRINITY_DN15638_c0_g1	3.79292	4.39325	5.79587	5.11655	3.86325	5.35827	0	1.02463	7.50024	0.859491	3.99739	1.66605	4.21995	2.31543	4.16584
8	ser_TRINITY_DN156385_c0_g1	9.77938	9.02878	10.4417	18.3873	23.2237	5.28522	0.754648	12.7976	10.7415	13.6957	10.9088	17.0238	8.68953	15.7801	10.2231
8	ser_TRINITY_DN15641_c0_g1	15.864	11.3404	13.0719	21.3133	34.5022	17.2125	4.69419	73.4487	17.6997	12.6208	17.6779	93.8532	11.2443	28.4634	23.3353
8	ser_TRINITY_DN15644_c0_g1	3.93623	1.1797	5.91166	5.36009	5.73361	4.54682	48.7784	1.95186	3.75049	2.31883	2.42454	2.61048	10.7742	3.33677	1.30265
2	ser_TRINITY_DN15653_c0_g1	2.45082	2.46449	2.11787	1.75031	1.53703	0.17619	1.42975	0.863509	1.66669	1.01565	1.2203	1.6502	15.3902	2.31571	1.74186
8	ser_TRINITY_DN156543_c0_g1	2.62897	2.90018	2.40736	2.98391	6.74644	0.188155	2.55999	1.21081	3.09849	3.99599	3.76871	1.99342	3.29383	4.37519	3.90162
7	ser_TRINITY_DN15658_c0_g7	0	0	0	0	0.227519	0	0	6.53973	2.18564	5.94248	4.44772	4.04921	3.15359	5.92807	2.8939
8	ser_TRINITY_DN15663_c0_g1	15.6298	50.4669	33.0794	11.264	11.7913	14.8496	1.34842	2.78101	4.66762	4.75276	3.17693	4.21099	6.82306	6.79551	9.34895
1	ser_TRINITY_DN156707_c0_g2	321.571	198.091	136.519	134.187	128.947	462.159	0.954751	103.262	136.977	45.4293	81.1704	58.3098	92.8626	45.5799	58.9982
8	ser_TRINITY_DN15681_c1_g1	4.58241	0.907098	0.151263	0	0	48.5801	0	0	0.182445	0	0.364055	0.163569	0	0	0
1	ser_TRINITY_DN15692_c0_g1	45.4185	65.1167	31.6414	27.1977	22.7134	31.3145	0.756888	19.7115	23.7069	29.455	33.8041	35.8691	25.8097	27.3761	34.1349
7	ser_TRINITY_DN157_c0_g1	71.931	139.978	119.878	41.4534	35.861	68.9378	2.84877	10.2041	15.5664	7.56311	22.4566	6.32283	22.18	8.76156	72.7125
8	ser_TRINITY_DN1570_c0_g1	4.89351	5.19374	4.02037	2.20861	2.3459	5.45593	1.22787	1.0948	4.32772	1.54727	2.50448	1.87497	11.0389	2.93236	2.03842
2	ser_TRINITY_DN15701_c0_g1	0.505183	0.080264	0.543488	3.07071	3.3162	0.063982	102.064	0.08403	0.014693	0.01435	0.013463	0.032123	16.6206	0.125509	0.046523
7	ser_TRINITY_DN15708_c0_g1	25.2702	7.80607	2.22365	12.309	13.3729	24.0681	0.408525	42.1649	1.05109	9.69203	0.918557	43.9924	0.717304	4.58991	0.18038
8	ser_TRINITY_DN1571_c0_g2	6.88621	6.12551	1.08509	0.380077	0.08095	46.9105	162.904	0	23.2748	0	0.136437	0	29.8775	0	0
1	ser_TRINITY_DN157119_c0_g1	164.764	285.046	33.6642	38.3314	53.8217	32.9935	0.434105	19.401	13.6822	16.36	12.7204	18.7019	58.3697	25.3863	13.3251
7	ser_TRINITY_DN157136_c0_g1	12.6887	35.6013	23.6778	18.921	15.8921	21.349	7.76041	4.27493	32.0142	6.76844	37.4678	4.70424	37.6317	8.87022	38.845
8	ser_TRINITY_DN15714_c1_g1	28.8055	34.074	14.6778	11.9886	16.9746	7.56918	0.038187	8.44002	5.89735	5.64567	5.8113	11.482	11.4062	11.7235	7.62288
7	ser_TRINITY_DN15715_c0_g1	13.8632	30.0351	7.43312	3.80932	7.01721	1.87063	0.629111	1.22638	6.11263	1.91675	3.98501	0.709713	21.6588	0.99937	2.93169
1	ser_TRINITY_DN15716_c0_g1	31.658	62.9119	49.5121	39.5419	36.9075	220.411	0	9.52735	51.5688	11.2229	34.4915	11.993	29.8382	13.6017	32.5824
8	ser_TRINITY_DN157228_c0_g1	0.076061	0.058067	0.192118	0.206021	0.153229	0.132932	16.3155	0.159409	0.121746	0.52749	0.058767	0.598269	23.6235	0.654057	0.274378
8	ser_TRINITY_DN15723_c0_g1	18.416	11.8802	5.83971	9.63425	15.1288	1.49491	0	4.64554	7.91808	5.76924	9.31486	4.48077	4.43568	5.47359	2.87708
8	ser_TRINITY_DN15725_c0_g1	6.6423	11.1819	7.75468	5.84326	4.68857	4.36529	0.126235	1.24527	1.76353	1.24168	1.6031	1.0434	3.99058	2.13308	2.65513
7	ser_TRINITY_DN15731_c1_g3	6.13355	24.2226	27.1557	24.7967	15.1483	8.46872	3.99664	15.32	8.53152	6.27783	6.4673	12.9397	23.5961	13.479	8.11724
1	ser_TRINITY_DN15733_c0_g1	32.7337	84.8985	34.0109	26.2954	52.1162	3.32293	0.518934	13.4029	2.76836	14.907	5.58599	17.9428	5.81535	22.0226	23.8763
1	ser_TRINITY_DN15734_c0_g1	146.213	158.091	96.3683	138.813	137.234	620.179	0.937344	116.41	144.255	108.858	101.054	118.151	97.5112	124.434	62.7312
8	ser_TRINITY_DN15735_c0_g2	0.179425	0.27787	0.136373	0.624437	0.14533	0	18.0621	0	0	0	0	0	42.189	0	0
8	ser_TRINITY_DN15745_c0_g1	15.3791	43.9033	43.9589	29.1135	26.4751	32.1261	1.487	3.06065	18.4157	7.94737	18.6446	6.1957	23.4236	10.4263	38.4873
8	ser_TRINITY_DN15750_c1_g1	26.8889	26.4612	13.6765	11.4521	15.8722	6.94754	21.3474	10.236	10.0875	9.73138	15.8617	17.1773	22.8615	11.6345	8.90657
8	ser_TRINITY_DN15767_c0_g1	0.025135	0.0275535	0	0	0	0	8.0832	0	0.008635	0	0	0	31.4298	0	0.22892
1	ser_TRINITY_DN1579_c0_g1	62.3843	103.749	33.1385	41.9309	51.9683	33.5292	0.086467	29.241	26.1735	22.6132	24.6205	32.9145	38.4174	37.2484	27.945
8	ser_TRINITY_DN15796_c0_g1	54.0431	51.2619	18.0928	19.1505	29.3077	16.9934	0.295241	25.5532	16.6986	17.0743	12.6583	18.3179	31.1377	18.8275	14.3226
1	ser_TRINITY_DN158_c0_g1	65.4536	110.035	74.6503	87.1711	165.679	21.2941	0.15625	16.7433	27.3548	13.8674	52.003	9.80994	25.7179	22.7575	71.9963
2	ser_TRINITY_DN15801_c0_g1	55.6706	88.6711	50.163	40.9293	67.6102	19.845	98.9243	30.7714	33.1979	34.1559	40.7469	27.998	57.8122	38.741	33.01
8	ser_TRINITY_DN15807_c0_g1	16.5376	15.4287	25.4882	38.088	31.1562	4.46507	0.731217	11.4346	13.3402	27.6504	11.8822	18.6175	14.3809	16.7638	14.6831
1	ser_TRINITY_DN15807_c0_g2	142.676	120.569	112.78	144.643	134.706	98.5088	7.24807	133.776	53.1127	129.008	111.609	158.975	37.3993	151.553	91.4075
7	ser_TRINITY_DN15817_c0_g4	1.1751	2.96925	8.51745	12.1818	17.8086	0.28725	0	4.36854	1.5769	7.39977	2.03707	9.23603	3.54775	6.33231	4.21397
8	ser_TRINITY_DN15819_c0_g1	18.2568	32.874	15.4232	9.43923	12.5672	4.09563	2.55036	4.12624	5.92607	3.21056	6.69798	6.23423	26.4508	7.24536	7.12625
7	ser_TRINITY_DN1582_c0_g1	18.3008	34.2624	36.7433	42.2282	45.1257	9.91545	5.35792	5.88292	28.9864	5.8346	37.9885	7.56404	32.8655	14.8633	51.6678
8	ser_TRINITY_DN15829_c0_g1	14.7534	20.2223	14.8889	18.4459	23.3591	12.7237	1.4247	7.01926	13.479	6.8841	13.2843	9.59744	18.3086	14.6253	10.2473
1	ser_TRINITY_DN1583_c0_g1	27.9305	2.48078	0.138379	0	0	406.43	0	0	65.8744	0	0	0	0	0	0
1	ser_TRINITY_DN15837_c0_g2	13.6079	17.7441	10.508	9.01869	7.95278	3.52311	0.106552	4.0353	6.26744	4.18328	4.12979	5.21851	16.2852	6.46584	7.04204
8	ser_TRINITY_DN158378_c0_g1	14.4304	13.5723	8.40371	10.2575	7.50219	9.57704	0	6.0129	8.20599	8.65798	6.33941	8.11715	13.5778	10.8336	5.91074
7	ser_TRINITY_DN15839_c0_g1	0.23367	0	0	0.256058	0	0	6.95434	0	0	0	0	0	49.3636	1.3942	0
8	ser_TRINITY_DN1584_c0_g1	248.242	86.92	12.2167	10.9467	18.1042	70.2108	5.3223	43.1432	31.5594	38.1458	33.3607	54.3499	14.0464	25.6312	47.5142
7	ser_TRINITY_DN15854_c0_g2	25.4868	27.7757	8.99667	8.09529	7.48402	33.4586	0	4.7889	10.0661	1.47002	8.13996	3.51114	11.8168	6.28787	3.06453
1	ser_TRINITY_DN15855_c1_g1	23.504	65.6031	51.7946	38.4183	39.6264	3.75354	0.64378	19.2318	35.3269	18.8305	28.4559	32.8709	24.6509	30.4876	30.6568
1	ser_TRINITY_DN15855_c1_g2	7.523	12.129	5.44768	1.4468	2.87093	4.45492	0.543324	1.08829	2.4167	1.32326	0.192921	0.696763	5.75148	0.456148	0.500134
7	ser_TRINITY_DN1586_c0_g1	37.845	80.89	37.0457	25.3763	32.014	319.813	4.44617	13.2204	42.7789	13.9218	17.4659	13.5682	105.211	13.4628	19.4295
8	ser_TRINITY_DN158612_c0_g1	2.34539	2.64679	2.0065	1.9715	3.43348	1.61407	0.222819	0.487505	4.98391	2.10114	4.78897	0.691465	3.02469	1.33899	0.854816
8	ser_TRINITY_DN1587_c0_g1	71.5092	91.3996	16.68	6.11415	7.22769	3.36378	0	3.33973	1.06678	1.85155	0.614673	2.35372	10.6266	1.5185	1.77282
8	ser_TRINITY_DN15875_c0_g1	7.73658	8.63751	9.46438	10.5253	15.3253	5.4064	5.38337	8.17622	20.6098	1.16118	18.0718	14.9155	12.5827	10.1423	6.15857
8	ser_TRINITY_DN1588_c0_g1	49.9757	167.075	32.1112	32.6664	90.6971	4.84125	0	1.33916	7.56031	0	20.2723	0.138684	3.00973	0	35.6989
1	ser_TRINITY_DN15885_c0_g2	18.0257	28.8221	24.6018	24.5167	22.313	6.53862	7.13906	3.4843	12.0701	4.79441	8.95293	3.69516	12.5086	5.16239	11.0826
8	ser_TRINITY_DN15894_c0_g2	16.6875	29.158	12.7832	9.70208	8.95463	12.4292	0.146885	5.3422	11.6927	8.00743	9.53137	8.5907	14.9098	13.2948	11.8469
1	ser_TRINITY_DN15894_c0_g7	3.96351	4.29507	4.6457	1.4587	1.8443	1.23574	0.34769	0.863606	1.75285	1.79628	0.472142	2.53681	3.99658	5.01804	3.69443
7	ser_TRINITY_DN15895_c0_g1	15.4533	17.6116	14.2784	8.37893	17.7407	12.0246	0.051697	1.5385	4.4025	1.75361	4.42499	1.84047	12.8949	3.64637	5.16284
1	ser_TRINITY_DN15902_c0_g2	55.6999	12.9863	18.6749	13.9508	16.7316	15.2362	2.20669	7.10645	7.66223	5.59655	9.06789	11.9348	7.9767	6.00536	14.2757
1	ser_TRINITY_DN15903_c0_g1	189.182	230.126	257.786	263.263	277.928	161.548	47.7243	196.795	251.782	175.391	180.245	117.457	179.508	131.165	91.088
7	ser_TRINITY_DN15907_c0_g2	67.1109	104.335	77.1595	61.6176	107.411	23.2893	2.3749	32.909	45.6884	40.4377	40.6892	33.5183	68.7186	33.24	30.4656
8	ser_TRINITY_DN15910_c0_g4	12.7255	18.8287	12.3235	47.4947	75.2073	0	0.044952	3.11202	0.178162	2.405	0.737434	4.19853	1.93814	2.8836	0.707069
1	ser_TRINITY_DN15914_c0_g2	143.656	349.303	205.721	106.997	172.964	17.2714	0.478946	19.8776	39.0283	15.482	122.684	17.0637	43.2141	35.3094	94.8742
8	ser_TRINITY_DN15917_c0_g1	11.4647	13.8665	4.50095	2.382	2.8082	7.02964	0	0.803566	2.48096	0.452549	0.48806	1.05733	6.14436	1.08096	1.03882
8	ser_TRINITY_DN15919_c0_g1	28.3508	17.729	3.31584	8.4935	10.5264	8.54403	3.78324	3.50696	4.63762	5.51433	2.60545	14.7022	6.29698	8.15693	6.98491
1	ser_TRINITY_DN15928_c0_g2	37.8252	18.8895	3.24846	5.72377	6.63428	35.2431	3.82555	9.76449	17.3342	12.7403	18.3136	2.81329	6.50551	3.92206	3.3435
2	ser_TRINITY_DN15936_c0_g1	18.9894	42.5457	49.1008	59.3758	56.4744	71.1244	8.99102	17.1977	65.5228	27.7003	46.0356	49.4088	77.8366	46.343	57.6917
8	ser_TRINITY_DN15938_c0_g1	4.00297	4.89528	3.76673	4.41994	4.23417	6.36796	0	1.84762	3.27151	2.25477	4.4938	2.61361	2.68577	4.49277	2.21097
8	ser_TRINITY_DN15942_c0_g1	2.85232	2.18503	2.46378	5.18161	3.91668	0.526366	2.17652	5.81657	0.963624	3.03228	0.683734	3.79727	1.14248	2.51464	0.769305
7	ser_TRINITY_DN15942_c1_g1	1525.79	1583.94	1859.6	2856.95	4393.35	919.398	1.64509	3960.57	1024.48	3532.35	2373.24	2242.01	714.799	1667.57	5050.65
8	ser_TRINITY_DN159497_c0_g1	20.5237	12.6504	7.08243	6.97415	8.64812	4.97472	0.288368	8.52586	7.21948	8.74353	7.09985	6.43329	8.86729	7.72112	5.73574
7	ser_TRINITY_DN1595_c0_g1	0.11972	3.56467	169.226	167.519	225.185	0	0	15.6189	2.37563	4.17544	6.07495	13.3634	4.15157	4.41529	25.5403
8	ser_TRINITY_DN159535_c0_g1	15.5507	38.0501	64.0279	39.8439	29.1628	27.407	6.44243	17.8324	40.7587	29.7875	43.0509	20.7311	30.3776	27.901	96.5528
6	ser_TRINITY_DN15962_c0_g1	9.48601	10.7691	12.6933	9.86997	14.0457	38.7351	0.614348	8.37764	44.5149	2.93803	14.7049	15.3549	14.645	7.38775	12.2249
8	ser_TRINITY_DN15964_c0_g1	4.39288	6.77041	12.1665	13.051	11.7052	2.9085	0	0.895248	2.05086	0.095759	2.27268	1.36878	2.32006	1.46492	1.73748
1	ser_TRINITY_DN15967_c0_g1	1.82653	4.51062	6.60951	7.38187	6.19415	28.1914	0.552208	4.49417	26.5572	13.1826	9.80068	4.00603	8.85523	24.1852	7.40021
1	ser_TRINITY_DN1597_c0_g1	7.03592	29.2707	62.0528	31.7235	19.7742	7.69604	0	6.65322	6.68118	7.0419	2.93825	4.94815	3.84305	8.74083	9.66473
1	ser_TRINITY_DN15970_c0_g1	68.9284	119.274	183.95	172.923	230.608	110.139	141.72	107.488	83.2822	78.998	106.527	79.8693	199.461	86.7636	66.4965
1	ser_TRINITY_DN15970_c0_g2	58.6027	19.2983	15.0286	23.4893	28.9231	167.84	1.54868	5.57085	27.3456	7.44366	9.34023	5.59143	10.1654	9.41893	6.433
8	ser_TRINITY_DN15971_c0_g1	12.1692	13.9286	8.70839	7.08301	19.1568	7.82801	12.923	12.6267	6.92335	8.4386	8.46958	5.98966	6.3838	7.06456	4.99256
1	ser_TRINITY_DN15972_c0_g1	47.2747	63.5143	61.8874	99.7409	85.2642	37.53	0.147993	24.6606	36.5952	27.1916	29.1078	24.162	34.2536	26.9712	27.3812
8	ser_TRINITY_DN15979_c0_g1	26.8742	38.4425	26.6364	19.3145	24.2127	7.08379	0.531864	6.95212	12.8849	8.456	13.5425	8.2621	19.7136	8.251	16.2489
8	ser_TRINITY_DN1598_c0_g3	70.7979	94.8558	43.6367	34.2057	57.6215	17.8747	15.8808	24.118	28.9612	27.5026	27.6827	25.1408	51.4497	29.2945	38.1294
1	ser_TRINITY_DN15982_c0_g2	31.2078	23.0778	11.3528	12.8208	16.0539	6.50599	1.32476	6.64906	8.0065	6.25147	6.73736	5.4406	6.97855	8.65497	8.31434
8	ser_TRINITY_DN15982_c0_g3	16.0142	25.5752	18.8373	16.9497	23.2345	21.5227	0.134851	10.464	16.9937	13.6458	13.518	16.5811	12.1225	16.2775	11.9952
7	ser_TRINITY_DN15983_c0_g1	15.2157	21.5523	15.729	8.94266	9.21443	7.64137	0.201098	2.87783	6.94004	3.2424	7.29756	3.90286	11.5322	7.31586	5.64114
8	ser_TRINITY_DN15986_c0_g1	378.562	123.881	21.3516	23.766	40.0429	528.358	0	331.577	162.76	72.7081	17.0782	325.387	36.3655	90.1221	29.2209
8	ser_TRINITY_DN15988_c0_g1	7.69863	16.3172	12.4615	21.5515	23.7421	5.37467	0.839222	7.6826	11.6711	6.48724	7.89253	15.269	15.9546	19.0576	11.9774
1	ser_TRINITY_DN15990_c4_g2	7.7664	14.2353	7.49416	14.8995	10.5748	3.08964	5.46384	4.38505	11.1039	4.44064	7.04234	5.57782	4.31499	4.34038	3.11164
7	ser_TRINITY_DN15994_c0_g1	27.3957	40.9572	14.3103	18.2436	20.7845	18.7592	1.97463	8.54266	11.5645	9.55417	15.968	8.96336	34.4575	14.5635	14.0455
7	ser_TRINITY_DN15994_c0_g2	37.1442	57.8429	18.2493	4.98663	7.91232	0.011707	0.477474	2.25392	0.144957	1.12325	0.361754	1.65419	8.54875	0.727812	1.56611
1	ser_TRINITY_DN15995_c0_g1	20.0767	20.5568	22.5013	26.7234	27.5896	26.6443	9.04581	32.2873	22.0579	15.8414	11.7496	33.0782	15.379	24.2676	15.7422
1	ser_TRINITY_DN15999_c0_g2	9.37618	12.5425	5.30014	4.51496	3.97284	3.22694	0.720503	1.49847	3.31882	3.51747	2.76565	3.43434	5.28955	4.91106	3.96031
1	ser_TRINITY_DN16_c0_g2	746.747	1146.83	1814.06	2999.37	2447.78	1254.7	247.647	1943.73	2286.33	1671.93	1951.31	1646.03	856.304	1638.47	1370.63
8	ser_TRINITY_DN160_c0_g1	6.15936	10.0341	11.4149	7.29394	9.96232	5.38946	1.51388	9.66092	10.4593	9.5909	13.3436	10.2872	12.1352	13.827	12.859
1	ser_TRINITY_DN16002_c0_g2	32.9978	54.1368	43.1339	58.4497	121.145	44.2065	1.29208	78.9653	20.7764	51.3753	23.221	75.3275	28.045	66.4589	19.1557
8	ser_TRINITY_DN16003_c0_g3	3.33382	25.8152	12.337	16.6273	13.0894	0.08569	0	0.396961	2.71158	0.230815	6.70821	0.344164	3.22633	1.84932	8.39088
1	ser_TRINITY_DN16003_c0_g4	16.124	15.309	13.8463	14.0088	13.9978	8.04475	1.10687	8.35388	10.5127	9.93739	9.73128	11.6441	15.803	12.8224	11.6605
6	ser_TRINITY_DN16004_c0_g3	41.6525	46.6296	40.0453	62.7259	64.9193	209.948	307.439	8.86881	96.3782	6.03663	22.1362	13.8515	66.6509	19.7885	18.2316
8	ser_TRINITY_DN160041_c0_g1	1.47994	5.45402	4.92874	4.3146	4.29012	10.1278	1.22553	2.53224	8.70698	1.14131	4.58643	3.26589	7.00234	2.46274	4.94316
2	ser_TRINITY_DN1601_c0_g1	9.05618	11.962	9.97089	7.64121	6.47229	20.4359	0	1.50339	6.5906	2.1946	3.20346	2.57019	7.46988	3.45714	9.0199
6	ser_TRINITY_DN16017_c0_g1	15.8937	32.5888	15.9321	18.0879	14.5341	11.1024	1.06821	4.95933	8.16462	5.13425	12.141	6.71951	18.6921	8.88484	21.4299
7	ser_TRINITY_DN16017_c0_g2	47.7111	35.5627	28.6986	19.8714	26.4722	5.63929	9.42684	11.2821	10.6511	13.1598	9.35435	9.40222	12.5296	17.5941	12.4922
8	ser_TRINITY_DN16018_c0_g1	38.182	44.0199	35.6149	43.8672	57.9826	25.9938	4.31076	17.3943	20.9831	20.7544	26.2184	15.799	34.0255	13.9706	22.552
8	ser_TRINITY_DN16021_c2_g1	14.3624	11.307	17.5083	17.0048	15.704	18.3032	0	8.09105	17.4051	9.97064	13.7385	15.9949	21.7899	18.746	17.3516
8	ser_TRINITY_DN16022_c0_g2	115.995	186.574	94.4668	98.9157	99.8493	85.1695	7.10378	60.2267	46.6343	41.7174	28.8852	52.357	208.285	37.9654	26.1197
8	ser_TRINITY_DN16024_c0_g5	26.6864	53.6146	15.5764	6.06372	8.68067	31.272	1.70365	3.1359	4.66611	2.15879	7.41702	4.37366	1.76169	3.64658	4.39177
1	ser_TRINITY_DN16026_c0_g1	39.3715	21.5533	18.9341	35.7196	32.0345	79.9933	22.8684	11.8041	96.6366	12.3431	42.6963	13.1584	39.3844	14.3676	16.7903
1	ser_TRINITY_DN16026_c0_g3	10.7831	5.05288	3.47458	6.61911	6.90612	23.512	7.00897	3.64451	31.8943	3.86486	14.1393	0.432602	4.41378	1.95384	2.72661
7	ser_TRINITY_DN16031_c0_g1	7.83381	16.2225	10.9508	9.57884	13.0982	3.74605	0.827687	3.75051	5.29397	4.50581	6.50393	7.11737	15.2321	9.59153	8.01356
2	ser_TRINITY_DN16035_c0_g2	38.5965	42.8181	25.0173	25.569	30.2548	45.7827	1.45793	10.5261	13.4396	7.50299	8.49609	12.8352	24.323	10.7138	14.5651
4	ser_TRINITY_DN16040_c0_g1	1.58624	1.26651	0.052938	0.061615	0	1.19395	2.50062	0.037847	0.714002	0	0	0	26.2393	0	0.09922
2	ser_TRINITY_DN16041_c0_g1	22.0221	17.9894	23.5291	14.3797	22.5559	6.27857	0.257761	17.0462	7.00168	19.4745	7.23693	20.8481	15.5972	35.5172	14.7454
2	ser_TRINITY_DN16047_c0_g1	10.6294	9.6139	8.907	7.40502	10.4152	12.5004	0.403021	8.83624	10.0471	8.39175	6.2218	6.44325	6.65339	8.07347	3.99883
7	ser_TRINITY_DN160540_c0_g1	22.5342	60.8671	54.1326	31.0306	35.6383	133.344	0	18.2748	29.2893	23.723	49.9197	25.4723	20.1249	28.6953	49.5488
7	ser_TRINITY_DN16057_c0_g1	40.823	23.152	11.0479	12.5827	16.4454	15.3952	0.60563	11.2246	7.51598	7.37389	6.07358	13.576	6.70392	7.7232	5.34212
8	ser_TRINITY_DN16059_c1_g3	31.931	42.1139	27.1422	16.0368	16.3265	2.67109	1.06705	13.1386	12.1475	12.0278	16.7416	14.9963	16.4406	16.3857	28.6
4	ser_TRINITY_DN1606_c0_g3	14.8848	19.2788	8.86635	7.6348	16.3077	4.19532	0.322755	4.87364	6.27573	5.27008	7.56209	5.4037	16.022	10.1091	6.31156
5	ser_TRINITY_DN16062_c0_g1	10.4121	14.0501	15.9674	14.846	13.1939	15.4516	0.137606	24.2205	10.9236	21.2511	8.06637	47.2329	9.21685	26.7092	11.0503
7	ser_TRINITY_DN16064_c0_g1	38.8063	8.77998	10.409	5.11963	7.76456	20.2894	0.167602	0.964887	3.95798	0.06027	0.274374	0.805961	0.818717	0.389029	1.41181
1	ser_TRINITY_DN16066_c0_g3	1.2622	1.77131	5.20936	6.38683	6.32533	25.6264	219.123	2.86163	8.90433	4.42015	9.11689	2.55159	25.2769	2.64122	5.52423
8	ser_TRINITY_DN160661_c0_g1	85.7526	61.5145	47.9562	51.4303	56.2191	93.0748	8.82628	41.165	59.7661	45.096	35.0781	48.6795	48.8979	54.1765	35.7952
8	ser_TRINITY_DN16068_c0_g7	12.3185	17.2432	13.0233	10.5721	11.502	7.46412	0.519269	3.11451	3.96184	6.14574	4.71046	6.59185	8.74535	7.32873	7.48571
1	ser_TRINITY_DN1607_c0_g3	1493.25	1807.83	3251.93	5339.45	3428.8	1600.61	661.197	5535.97	5025.05	5148.44	4813.59	6655.12	5554.91	5943.51	6331.19
1	ser_TRINITY_DN16070_c0_g1	7.53211	4.18885	7.34762	3.33576	3.94026	18.4212	0	5.32189	9.70331	7.12301	3.49334	9.32279	2.31617	9.49977	5.6193
1	ser_TRINITY_DN16074_c0_g4	1.70003	2.19479	2.16074	1.00135	1.38861	9.90915	0	0.885639	2.65601	0.774324	2.942	1.04085	2.05865	1.45814	1.31386
8	ser_TRINITY_DN160767_c0_g2	0	0	0	0.415147	0	0	88.5722	2.66363	0.463409	1.89727	0.452976	5.73781	10.402	0.472889	5.58568
8	ser_TRINITY_DN16084_c0_g3	11.9344	21.7473	17.395	21.222	21.5344	24.7011	0.568644	8.46393	11.3749	9.00031	12.6477	8.38166	12.6825	13.4381	12.9814
2	ser_TRINITY_DN16085_c0_g1	26.1301	34.3595	26.658	29.3826	41.8813	71.202	14.2074	14.8398	32.2872	21.9705	43.2877	14.0158	40.6506	31.2761	23.7382
1	ser_TRINITY_DN1609_c0_g3	26.5262	55.0089	49.7655	47.9478	31.0024	20.135	0.276054	1.32945	7.29771	0.861898	12.998	2.14386	7.09513	3.95754	23.8551
1	ser_TRINITY_DN161_c0_g1	151.492	245.097	124.782	132.089	140.914	142.645	0.909011	98.7628	113.184	103.664	114.953	117.178	231.503	109.163	101.966
7	ser_TRINITY_DN1610_c1_g2	8.61241	11.522	15.847	18.5627	18.3115	3.78444	36.7262	2.53444	27.6596	3.48971	23.3926	1.53754	11.9905	4.81672	4.06415
2	ser_TRINITY_DN16103_c0_g1	11.2326	27.1302	51.311	55.3151	40.8265	15.4613	0.602851	1.29314	11.038	3.47037	17.0923	1.8193	16.8752	3.88724	23.4108
7	ser_TRINITY_DN16104_c0_g1	8.95617	11.6557	11.5021	7.3068	12.5958	3.8751	0.252584	6.48387	8.26511	7.49189	10.0503	6.88638	10.0025	11.6151	12.8579
8	ser_TRINITY_DN16109_c0_g1	10.1748	19.0609	7.00855	6.27594	6.47975	4.26993	0.105208	2.36543	5.73313	2.7634	8.23743	4.06959	7.39446	6.62964	6.61712
1	ser_TRINITY_DN16117_c0_g1	4.06863	12.4688	37.4611	52.6421	48.8191	2.99104	31.3704	18.6183	42.5936	17.3667	20.9176	12.7189	28.2553	17.6469	21.8991
1	ser_TRINITY_DN16118_c0_g6	1.1717	3.23323	5.1118	4.53123	3.19319	5.31012	0	1.40605	7.25352	2.69231	2.83452	2.02386	5.90123	5.56518	5.3098
8	ser_TRINITY_DN16125_c0_g1	0.1899	0.300131	4.93628	5.05898	8.74085	0	0	2.64495	4.54266	0.87745	6.14205	5.12638	2.45814	4.13365	5.01
8	ser_TRINITY_DN1614_c0_g1	3.60408	2.8919	1.8041	0.188565	0.100377	0.455169	0	0.537421	9.2116	0.839609	7.49873	0.273268	0.519898	1.76243	3.78038
8	ser_TRINITY_DN16151_c0_g1	0.288087	0.949693	1.20105	0.363074	0.177749	0.375445	0	5.63522	3.72626	6.04581	6.01425	2.38064	1.47547	1.72941	0.24226
8	ser_TRINITY_DN16152_c0_g1	8.74516	9.72918	13.2883	11.7328	11.5334	10.0936	1.87037	17.2991	10.2296	16.9995	8.66487	31.9919	14.0688	24.0893	11.4524
8	ser_TRINITY_DN1616_c0_g1	9.97356	4.87394	13.2858	18.7281	16.9568	7.4273	1.5913	20.3539	32.1015	19.3039	32.1283	30.7291	20.8915	49.6038	48.5344
1	ser_TRINITY_DN16160_c0_g1	21.1151	18.5501	9.69873	11.8645	14.2812	11.7474	2.70696	3.50993	5.95964	2.59465	7.22081	7.3186	4.57802	7.59018	6.11952
1	ser_TRINITY_DN16163_c0_g2	18.2573	18.6574	32.2963	25.2431	20.3051	20.5912	1.02677	1.84114	9.0288	2.15677	13.8926	2.40664	7.86445	4.07947	13.0724
1	ser_TRINITY_DN16166_c0_g1	372.937	320.928	54.0825	22.9125	17.125	104.865	0.792354	10.6675	15.6234	7.24461	3.19475	8.03049	211.524	4.10498	7.74066
8	ser_TRINITY_DN1617_c0_g2	0.871625	1.01941	0.401224	0.322088	0.320047	0.018421	0	1.32073	7.64387	3.99108	9.98518	3.40069	9.23592	9.04595	14.359
1	ser_TRINITY_DN16179_c0_g1	116.746	105.459	108.281	159.815	139.861	230.472	30.0523	253.035	282.928	263.694	312.92	177.603	153.085	208.444	211.053
8	ser_TRINITY_DN16179_c0_g2	22.0667	21.0625	9.95152	22.1079	22.8146	11.2557	0	4.44511	51.5112	2.67435	19.406	3.87684	9.89677	7.31756	6.14382
7	ser_TRINITY_DN1618_c0_g1	37.0379	20.7276	19.4314	23.8032	22.5651	62.6535	27.8747	16.7739	46.37	21.389	46.043	12.5661	38.3349	23.4935	21.2146
8	ser_TRINITY_DN1618_c0_g2	4.30038	6.92653	10.3266	14.5497	18.5645	3.64456	0.065731	8.50915	14.1459	8.04567	9.44625	8.04606	5.25956	12.3395	10.258
8	ser_TRINITY_DN1619_c0_g1	260.637	76.3087	1.68733	0.413637	1.01239	115.125	0	11.8574	21.9577	0.148457	0.167751	1.4864	0.291447	3.76109	0.699772
8	ser_TRINITY_DN16198_c0_g1	17.3502	14.5624	9.37751	8.2926	10.5653	16.4514	10.0078	2.90072	8.34454	5.30793	7.00344	4.98985	5.81811	9.85931	6.31338
7	ser_TRINITY_DN1621_c0_g1	11.5611	13.8073	11.8471	11.9457	11.8661	7.70493	1.22803	3.86517	6.35166	4.6683	7.65906	4.9286	11.8598	8.55077	7.57264
8	ser_TRINITY_DN1621_c0_g2	19.1617	22.1773	17.6784	17.9828	12.5948	16.8009	1.30077	6.71746	10.6669	7.2965	12.4906	12.0665	23.0345	16.3017	15.5276
8	ser_TRINITY_DN16218_c0_g1	17.8157	32.3563	14.9656	10.9252	16.3622	3.6109	0.098194	6.89893	8.18713	6.34083	8.68987	10.8646	13.7949	14.1251	9.59685
8	ser_TRINITY_DN16222_c0_g1	252.335	191.122	76.3199	81.4455	122.765	90.4719	6.88742	85.2468	75.4323	80.1778	112.699	78.4018	60.7236	104.587	68.0911
8	ser_TRINITY_DN16228_c0_g1	6.94363	1.72378	0.338305	0.167319	0.312569	8.92436	1340.98	0	2.96787	0	0	0.061463	346.68	0	0.957438
8	ser_TRINITY_DN16229_c0_g1	47.1414	49.9942	21.2635	14.2227	16.0251	20.3255	21.1226	11.8419	14.8565	15.8179	20.7549	28.2225	36.0856	22.1217	18.3743
8	ser_TRINITY_DN16237_c0_g1	17.7709	11.935	9.22172	12.5131	23.9123	2.92771	0.786048	27.4614	3.97677	16.9089	5.98641	28.639	4.64884	33.3827	8.99549
2	ser_TRINITY_DN16237_c0_g2	21.5463	38.5905	15.6698	14.547	20.0228	99.2083	2.74101	12.7914	25.3973	15.1101	17.1471	12.4053	26.3805	15.6622	9.4609
8	ser_TRINITY_DN16239_c0_g1	14.3623	9.69712	13.7919	38.1658	29.375	15.6805	204.465	19.2472	24.4835	15.0361	25.6504	21.3024	28.1985	14.8446	12.8078
7	ser_TRINITY_DN1624_c0_g3	4.73705	5.60667	4.53912	6.00022	8.61937	2.32957	0	2.5065	3.46686	3.91146	4.30145	1.94382	2.7408	7.23134	2.07928
8	ser_TRINITY_DN16240_c0_g2	9.39279	2.19363	0.452816	0.616091	0.560839	7.55367	1.61596	14.9105	64.476	10.5946	30.4751	28.8081	21.5606	30.4697	10.7925
8	ser_TRINITY_DN16250_c0_g1	28.7587	23.239	14.1404	17.2154	15.2093	17.4561	1.86464	5.41671	11.1602	6.37237	6.90719	6.5841	15.8927	6.62271	8.78831
8	ser_TRINITY_DN16253_c0_g1	92.3085	128.102	173.428	115.403	128.014	137.088	54.2303	61.6998	73.1685	60.2499	75.4087	58.927	141.628	68.1198	69.6556
8	ser_TRINITY_DN1626_c0_g1	9.32064	11.2259	6.13549	4.92958	6.33502	7.8874	0.114242	2.49752	7.87408	2.55077	2.63193	3.56447	4.79912	4.49227	2.25231
1	ser_TRINITY_DN16285_c0_g3	2.52461	1.73818	6.93711	9.64707	9.99582	13.5678	6.00891	7.07196	9.52963	7.82306	8.89451	9.7628	36.6665	13.015	9.43695
6	ser_TRINITY_DN16289_c0_g1	109.444	147.877	73.1658	105.572	82.9946	83.2713	1.05932	68.9662	83.2108	63.1161	81.8536	88.4931	99.353	59.7283	82.8837
8	ser_TRINITY_DN1629_c0_g1	71.2752	73.5916	132.449	228.626	178.436	148.03	1173.01	88.2492	116.382	90.3672	100.804	53.8247	140.609	65.6166	54.5133
8	ser_TRINITY_DN1629_c0_g3	8.68988	4.56834	2.6551	37.4222	51.7039	2.63266	4.79957	4.5408	44.3141	9.10992	27.4102	6.49672	12.0064	16.7673	4.04465
1	ser_TRINITY_DN16293_c0_g1	0	0.144361	0	0	0	1.31002	8.63069	5.84691	5.22704	6.07382	4.00434	0.35494	0	0.30799	0
8	ser_TRINITY_DN16296_c1_g2	4.0743	3.31137	3.37469	5.42752	6.24763	9.15254	0	1.35751	4.09992	2.00085	3.21667	1.71696	4.18646	1.69611	1.89747
1	ser_TRINITY_DN1630_c0_g1	2.6717	5.49722	4.03635	2.14735	2.91392	0.863892	0.58179	0.432396	0.639611	0.239989	0.298105	0.63238	8.14727	0.485867	1.40305
8	ser_TRINITY_DN1630_c0_g2	5.443	32.9399	47.6998	69.064	95.0447	0.620979	0.858996	8.59275	11.3302	4.7008	23.3772	8.59516	6.38943	6.18211	23.6876
8	ser_TRINITY_DN16300_c0_g2	73.0638	56.857	36.7872	41.2733	43.1497	151.205	19.0205	106.123	72.9271	86.3954	70.2107	65.5668	61.5525	55.0056	64.2776
8	ser_TRINITY_DN1631_c0_g1	25.1917	29.6008	29.0488	29.4235	33.4418	41.1324	0.638205	23.6719	15.8464	17.6224	20.6942	18.6004	12.3625	21.663	28.7873
8	ser_TRINITY_DN1633_c0_g1	4.83828	5.94391	4.89554	4.09493	4.80822	3.28577	0	2.11248	5.57586	3.73115	3.97779	2.69275	4.62302	4.09891	4.53175
1	ser_TRINITY_DN16335_c0_g1	31.8018	41.316	34.4675	72.9622	36.4217	67.7371	10.5342	29.8354	46.0322	43.563	45.2147	33.898	76.9604	56.1323	41.1365
1	ser_TRINITY_DN163355_c0_g1	33.5617	48.3099	21.1185	19.5234	24.208	21.6403	0.175746	9.64156	12.372	7.04436	9.75568	11.0833	18.0113	10.9142	8.49225
7	ser_TRINITY_DN16345_c0_g1	0	0	0.40899	0.171235	0.382944	0.405883	74.9393	0.061877	0.559591	0	0.065184	0.059004	78.0498	0.176027	1.50336
8	ser_TRINITY_DN16346_c0_g1	60.8168	74.7377	62.5941	85.2714	90.7706	152.275	22.6311	59.0496	69.6836	51.1472	54.8599	79.0858	71.3483	84.0242	40.7831
1	ser_TRINITY_DN16346_c0_g2	16.0361	35.3652	29.4343	28.99	31.5146	24.895	21.0342	5.03892	26.0104	6.02641	16.5726	2.61898	14.1597	2.98904	9.0436
7	ser_TRINITY_DN16350_c0_g1	6.00216	9.24268	17.6103	17.0045	31.1405	2.92442	4.53068	7.21812	12.2615	7.74854	15.3527	7.70847	7.94772	10.8131	21.8734
8	ser_TRINITY_DN16352_c0_g2	589.586	651.542	401.114	524.047	557.843	277.036	3.2679	389.961	260.361	334.308	294.312	354.932	172.322	380.704	288.562
8	ser_TRINITY_DN16359_c0_g1	0.861675	0.556428	0.254139	0.688125	0.240784	44.7845	6.43609	0	5.56668	0	0.854588	0	6.07261	0.702042	0
1	ser_TRINITY_DN1636_c0_g2	1.99049	4.13826	4.59281	4.63296	6.68811	1.78428	0.318301	0.804689	1.93142	1.58644	2.11267	1.15626	5.52946	2.06413	2.13474
8	ser_TRINITY_DN16362_c0_g1	1.32143	1.23481	1.69627	10.9116	13.211	0	36.6286	0	0	0	0.035023	0	25.3316	0	0.102851
1	ser_TRINITY_DN16368_c0_g2	8.57535	12.7805	11.475	6.72758	11.0645	11.2242	0.374033	2.73316	9.1853	3.4086	11.4934	3.70399	6.9713	5.85233	10.1747
1	ser_TRINITY_DN16372_c0_g2	13.9587	107.535	31.9661	13.1316	23.5595	1.15906	1.52511	0.076398	36.1609	0.065371	15.0904	0	10.5337	0.063502	7.52166
2	ser_TRINITY_DN16385_c0_g1	962.753	774.837	18.9429	3.95043	3.94325	0.255146	0	0	0.074387	0	0	0	0	0	0.851967
1	ser_TRINITY_DN16394_c0_g1	20.1353	27.6051	12.6878	8.4512	7.72826	0.596217	0	2.43555	4.19146	3.25459	3.36762	4.76858	5.84949	7.91149	5.96221
1	ser_TRINITY_DN16399_c0_g1	32.2166	27.1859	9.72571	10.1678	8.9778	0	57962.4	4.75563	4.58239	6.48124	10.1339	11.6153	3101.54	15.9796	16.0447
1	ser_TRINITY_DN16406_c0_g1	0.590351	0.104996	0	0	0	0.047815	13.1172	0	0.03959	0	0	0	26.3368	0	0.039963
8	ser_TRINITY_DN16417_c0_g1	1.59021	7.1323	8.38499	4.27724	3.41467	2.20818	0.412522	0.94429	2.12329	0.967784	1.85351	1.00214	13.1503	1.68959	2.95125
2	ser_TRINITY_DN16419_c0_g2	177.667	186.624	208.753	280.795	308.979	216.014	30.3015	121.399	206.1	106.56	95.4629	72.278	143.241	105.598	52.924
5	ser_TRINITY_DN1642_c0_g1	10.8984	9.74973	9.74294	10.6355	11.2574	4.76907	0.105208	4.09957	5.77288	4.61154	5.49071	5.26267	7.22324	6.9624	5.20514
1	ser_TRINITY_DN1643_c0_g1	31.9847	9.62921	10.9796	13.9121	24.0431	35.9138	0.790701	25.9842	23.1353	54.9173	35.5549	23.3304	21.6484	32.2719	25.0578
8	ser_TRINITY_DN1644_c0_g1	0	0	0	0	0	0	8.03158	0	0	0	0	0	30.3277	0	0.127991
1	ser_TRINITY_DN164410_c0_g1	52.2497	41.8355	41.2279	61.9668	45.9256	37.6162	6.03895	17.2809	55.9768	28.2782	32.8311	24.7439	58.3507	26.0249	23.894
7	ser_TRINITY_DN16444_c0_g1	13.6514	1.04529	0	0	0	29.0778	1.24897	0.09424	5.37771	0	0	0.802637	1.25921	1.89589	0
8	ser_TRINITY_DN16446_c0_g1	8.94521	10.0115	6.6585	9.59508	14.2843	2.27523	10.0497	3.19624	4.06999	2.22782	4.21331	3.76434	22.8308	3.23791	3.69295
2	ser_TRINITY_DN16447_c0_g1	15.1305	18.7802	9.32152	11.717	11.787	19.3818	0	8.20352	22.8018	7.2511	22.3524	9.23411	22.8739	12.147	17.8889
4	ser_TRINITY_DN16453_c0_g1	16.8159	13.232	14.4986	14.2485	17.8033	16.0862	6.00942	8.73277	9.92239	7.5029	9.99859	13.6112	17.2328	15.2246	9.12658
7	ser_TRINITY_DN16458_c0_g2	2.54912	0.649941	0.325637	2.01221	1.26697	2.25139	1.56269	0.50181	3.98703	0	1.45264	0	7.9035	0	1.06825
5	ser_TRINITY_DN1646_c0_g1	11.5829	18.2009	22.4101	26.9325	30.2206	3.07467	47.3752	7.56487	28.6577	9.79035	43.86	7.0891	27.3565	11.8611	44.9543
1	ser_TRINITY_DN16475_c0_g1	25.4124	31.2812	14.8664	7.37925	8.94454	3.91679	12.0209	7.40475	7.76274	1.91023	5.19926	6.7533	8.97773	7.773	4.63999
7	ser_TRINITY_DN16481_c0_g1	7.74178	6.44094	8.26917	10.469	8.20723	2.52278	1.58165	11.72	3.29911	3.32023	8.83797	8.7013	8.11228	11.8222	9.93682
1	ser_TRINITY_DN16482_c0_g1	246.298	81.8454	43.7441	43.1093	85.1304	69.9348	1.24582	0.351334	13.0467	1.11807	9.95062	0.376591	15.1666	2.16967	34.1405
1	ser_TRINITY_DN1649_c0_g2	91.5289	80.0183	116.518	194.078	178.685	93.9001	27.5628	93.5864	118.991	83.7234	79.5625	77.2348	80.7703	80.4204	57.53
7	ser_TRINITY_DN1650_c0_g1	43.1493	35.2697	33.6093	43.829	39.8671	35.7309	523.792	11.7772	24.2201	14.2063	14.833	10.8901	70.4999	14.9183	11.1553
8	ser_TRINITY_DN16515_c0_g3	7.4831	10.871	2.71348	0.954792	2.27678	1.93178	0	2.69886	5.32172	3.89979	3.165	5.80378	3.80534	4.20598	2.40279
2	ser_TRINITY_DN16529_c0_g1	38.0707	19.8408	15.3415	21.3309	27.7491	29.0323	1.14516	15.3155	14.0086	13.5027	9.43681	17.7727	19.6602	18.9998	15.1158
3	ser_TRINITY_DN1654_c0_g1	9.94346	15.7744	20.1312	13.2025	21.4419	5.4003	0.750611	28.9656	20.4396	8.83402	10.6258	26.7672	21.8848	7.36825	13.3596
1	ser_TRINITY_DN16541_c0_g1	53.6643	121.752	101.448	66.844	56.5993	95.3701	0.13029	10.3975	29.885	17.3384	36.8657	14.298	23.0781	20.4339	50.604
1	ser_TRINITY_DN16548_c0_g2	0.622668	0.35708	0	0.115313	0.044823	0	26.344	0.062557	0.062893	0	0	0.059605	86.0913	0.057636	0.233049
1	ser_TRINITY_DN16556_c0_g1	46.0179	81.6619	53.9269	48.5583	49.6784	32.6364	9.14858	13.7854	16.9401	12.5618	23.208	25.9904	21.0034	22.704	20.9981
1	ser_TRINITY_DN16557_c0_g1	37.2899	28.1984	16.3308	17.5372	24.9557	24.5665	2.53504	11.349	17.438	14.1523	18.7914	16.2062	24.2745	16.0209	13.8527
1	ser_TRINITY_DN165587_c0_g1	101.818	294.125	77.7709	112.058	91.9905	81.5275	50.1824	59.1159	58.2841	68.1002	58.4302	69.1605	62.5155	73.2415	54.9283
1	ser_TRINITY_DN16560_c0_g1	66.1973	77.6364	56.2055	67.8632	70.3361	51.8978	6.46011	41.1949	21.3933	32.7384	29.5694	43.9663	21.9257	50.3813	26.1676
8	ser_TRINITY_DN16561_c0_g1	18.3314	25.6859	21.6301	23.286	25.6322	14.5319	0.280128	11.1156	12.6323	11.3308	11.2736	10.178	16.0956	13.8665	9.26689
8	ser_TRINITY_DN16562_c0_g1	16.6478	17.0153	12.6948	11.9018	12.3558	4.37716	0.09403	3.44216	6.94967	3.07907	5.22881	3.77185	9.32047	3.97186	5.379
1	ser_TRINITY_DN16563_c0_g1	89.8761	110.001	72.9669	103.337	88.2056	196.288	2.11228	77.6121	101.353	70.1326	87.4231	57.7912	80.7008	65.1888	54.9985
7	ser_TRINITY_DN16567_c0_g1	18.9379	35.7947	17.9407	18.5875	15.7276	36.3979	0.693647	2.74696	15.0265	2.76921	10.5267	6.00805	14.2738	4.71753	9.61864
8	ser_TRINITY_DN16568_c0_g1	13.72	17.6709	13.7878	11.5049	25.4732	3.11093	2.96702	7.06471	10.2185	10.9161	11.1773	6.79593	12.7392	12.6773	10.8622
1	ser_TRINITY_DN16569_c0_g2	0.098949	1.19411	2.31353	2.44031	2.7536	0	8.11946	0.366945	0.396729	0.526839	0.579424	0.886708	54.0622	1.54743	0.716886
1	ser_TRINITY_DN1657_c0_g2	8.8933	12.8892	10.5572	8.57018	11.0354	4.64902	0.527062	4.90617	36.4496	5.82923	52.2436	8.06071	23.7021	11.1346	45.5119
8	ser_TRINITY_DN1658_c0_g1	24.7881	22.9643	36.2724	48.2365	59.3061	56.939	9.0506	29.3917	44.7828	25.6201	37.1501	41.4079	38.7686	59.5029	32.4892
8	ser_TRINITY_DN16583_c0_g2	11.6978	25.3741	13.5036	13.3069	19.9272	3.18387	0	8.84828	2.53113	3.69058	2.7123	4.87201	4.16111	3.01107	9.1209
8	ser_TRINITY_DN16583_c0_g3	7.38542	11.0766	10.7404	8.8903	10.1666	8.59022	3.07148	4.23354	6.96751	2.94046	5.48003	5.00439	11.5608	6.83167	4.11439
8	ser_TRINITY_DN16583_c1_g1	6.94293	6.50956	3.02356	0.914818	1.01161	6.95837	1.69681	0	3.79228	0.407839	0.643333	0	1.87163	0.067742	0
7	ser_TRINITY_DN16588_c0_g1	5.78309	4.06179	4.48683	3.86841	3.7831	1.82949	0.087237	1.1115	3.18156	1.62011	2.8541	2.3204	5.44763	3.15392	2.92042
8	ser_TRINITY_DN16602_c0_g1	68.0506	73.7382	53.9899	59.6402	59.0973	48.4384	1.0386	19.8507	45.5654	20.797	29.7105	16.2236	39.0258	21.8199	20.338
1	ser_TRINITY_DN16604_c0_g1	215.622	595.451	449.556	678.553	512.807	203.17	0	209.209	248.083	213.376	308.136	248.086	272.068	233.245	367.376
8	ser_TRINITY_DN166076_c0_g1	9.37939	17.6885	19.4662	15.0212	31.7858	8.60088	58.5632	14.8315	19.8725	12.9679	20.3521	10.7636	18.4782	18.9551	15.3343
8	ser_TRINITY_DN16613_c0_g1	3.02626	3.82771	5.33888	6.36958	7.23794	5.79637	0.072932	1.95012	4.10689	3.48143	6.72969	3.23884	5.59713	5.70735	10.085
1	ser_TRINITY_DN16613_c0_g3	183.167	374.826	255.02	193.986	158.47	186.805	3.00301	23.5392	145.009	39.2848	222.898	21.9386	90.5584	44.6301	276.704
5	ser_TRINITY_DN16626_c0_g2	13.4262	25.991	25.2906	33.9633	24.6798	27.7225	0	18.7189	14.3143	24.4463	55.7842	26.7464	33.0089	42.7101	55.992
7	ser_TRINITY_DN1663_c0_g1	21.0995	49.1798	57.5177	65.2698	68.4972	125.413	2.46379	50.5932	54.822	47.97	91.6615	78.5965	56.4353	74.1079	42.1245
1	ser_TRINITY_DN16630_c0_g1	225.097	197.754	249.887	341.623	293.004	196.286	115.979	151.503	317.658	156.022	252.894	136.299	429.188	151.797	190.363
2	ser_TRINITY_DN16632_c0_g1	11.1339	27.9557	50.9181	55.9464	50.7492	13.1107	0	29.9927	38.6825	31.0106	43.5077	29.5921	20.184	28.2875	36.7069
1	ser_TRINITY_DN1664_c0_g1	73.7401	113.102	31.808	9.94223	11.2014	58.3967	0.802489	5.2819	8.15935	2.88181	2.08358	2.99995	32.9415	4.56575	3.13789
8	ser_TRINITY_DN166442_c0_g1	14.495	15.9699	17.0206	12.1982	20.2331	9.64808	0.489776	8.56262	16.2121	9.15164	10.6636	10.5893	18.1211	15.1868	7.06398
7	ser_TRINITY_DN1669_c0_g1	0	0	0	0	0	0	0	0	83.2944	0	3.78853	0.164895	120.641	0	100.16
8	ser_TRINITY_DN166928_c0_g1	3.6399	5.88206	7.65797	8.36529	9.59776	9.97963	0	2.28465	7.88559	2.58789	4.104	4.26112	4.77629	6.1377	4.75829
7	ser_TRINITY_DN167_c0_g1	22.6247	17.2737	25.0435	19.237	30.9061	6.26629	0	18.4555	24.9971	22.9309	29.1709	20.321	18.9654	22.5352	34.2437
1	ser_TRINITY_DN16721_c0_g2	7.30948	45.6774	59.2715	26.0272	23.6323	15.0885	0.286098	6.56709	20.1318	10.2199	27.7353	8.37126	14.6445	11.0567	33.6561
1	ser_TRINITY_DN16725_c0_g1	9.19217	15.9199	6.18596	8.79501	8.93665	4.43254	0	3.78214	5.73692	3.28348	5.08618	4.27082	5.31162	5.78845	4.98423
8	ser_TRINITY_DN16726_c0_g1	30.498	40.9281	20.0793	17.3097	24.2795	15.3609	1.18834	12.1958	9.88173	9.69951	9.82245	16.9669	17.5879	14.8964	9.69835
8	ser_TRINITY_DN16751_c0_g1	6.96883	13.2703	11.1111	11.1916	20.2634	0.143922	2.59482	10.0318	12.8086	8.84569	16.3242	21.5859	4.97411	30.1512	19.1874
1	ser_TRINITY_DN16757_c0_g2	20.9525	17.6034	12.3524	12.8769	13.8302	34.3321	0.461395	5.58074	12.3508	6.89227	12.4942	6.59865	10.4761	6.16315	7.63373
7	ser_TRINITY_DN1676_c0_g1	53.3535	81.5071	60.1463	72.4483	80.5262	184.09	1.57514	75.7293	123.599	77.4249	117.454	62.215	74.4606	106.559	53.2782
1	ser_TRINITY_DN16765_c0_g1	3.65767	9.38754	9.09857	7.00706	7.87493	8.92651	0.404316	18.5495	7.75565	7.83991	12.5796	9.65947	11.3545	8.05292	17.7534
8	ser_TRINITY_DN1678_c0_g1	15.1573	12.6866	9.3717	12.4733	9.54669	5.84173	0	5.73888	7.08756	2.86986	5.60712	5.0177	6.15744	3.27801	6.23039
1	ser_TRINITY_DN16792_c1_g4	46.3978	99.2748	84.6742	93.3941	119.3	214.991	8.16437	70.2881	160.904	145.346	165.92	90.4396	94.1071	140.305	115.222
8	ser_TRINITY_DN16803_c0_g1	17.5387	39.8301	72.188	34.0746	31.7507	15.3765	61.649	7.42205	18.1887	5.39375	10.9164	8.17202	20.8349	7.69824	29.2287
1	ser_TRINITY_DN16808_c0_g1	58.5025	52.8224	34.5008	32.9626	32.523	62.0628	1.20283	16.7035	44.7874	16.8725	31.1549	15.3632	25.7388	25.2886	25.2069
8	ser_TRINITY_DN1681_c0_g1	38.6255	47.6365	20.2555	9.82432	10.8544	26.9458	10.9496	16.6053	8.01803	6.80909	5.31094	21.6032	10.5638	12.0891	4.89012
8	ser_TRINITY_DN1682_c0_g1	6.72321	10.2938	8.14508	3.54866	3.65705	3.36699	0.088856	0.967957	2.76952	1.72667	2.78788	1.15214	4.17682	2.73669	1.79709
8	ser_TRINITY_DN16823_c0_g1	6.911	22.0791	15.7659	13.4068	12.255	14.1284	0	2.89049	8.90945	2.80251	7.59193	2.94699	3.63996	5.77267	7.68133
7	ser_TRINITY_DN16829_c0_g1	63.9718	65.5874	26.739	38.2555	35.2148	21.4648	0	17.9967	19.9883	17.6128	12.0273	21.9213	26.5884	18.8124	13.8969
[truncated: 6,293 more rows]

## Sheet: F_distichus
# Abbreviations: S1 to S5 = embryonic stages 1 to 5 (S4.5 is a stage sampled between 4 and 5); vegtip = vegetative tip tissue; reptip = reproductive tip tissue.
PS (phylostrata)	GeneID	S1	S2	S3	S4	S4.5	S5	gamete_female	gamete_male	holdfast	reptip	stipe	vegtip
8	dis_TRINITY_DN0_c1_g2	15.9932	25.745	17.5949	16.8571	13.8079	13.6573	4.27789	0.860782	17.6782	16.368	17.4486	10.873
8	dis_TRINITY_DN1_c0_g4	26.3661	15.7623	11.8781	10.5575	8.7094	7.94123	13.331	1.61683	7.67962	13.9505	5.30482	8.91305
1	dis_TRINITY_DN10_c0_g1	0	0.221603	0.732765	2.46466	0.476071	1.80854	0	0	0	3.85427	0.027923	9.81626
7	dis_TRINITY_DN10_c0_g3	0	0	8.19391	3.55041	0.464714	6.76676	0	0	0	0.68841	0.102398	13.8792
7	dis_TRINITY_DN100_c0_g1	89.4931	88.6019	120.856	101.208	45.0506	84.2854	292.506	21.591	185.349	189.87	206.584	103.717
8	dis_TRINITY_DN100_c0_g3	7.92741	14.0071	14.8965	13.2454	6.59834	12.5839	3.99533	1.27407	18.8406	22.5366	16.0647	10.8069
7	dis_TRINITY_DN1000_c0_g1	14.4309	18.5261	15.9892	13.8076	14.8381	15.3444	17.0845	6.33408	10.9889	12.0403	6.2097	9.91172
8	dis_TRINITY_DN10001_c0_g1	43.1187	43.9685	34.1727	43.7898	47.687	43.5228	36.4623	8.97563	31.3735	34.7849	42.8315	32.5207
8	dis_TRINITY_DN1001_c0_g1	0.403972	0.138764	0.130279	1.09132	2.39155	0.115712	0.061227	163.378	0.036366	9.33498	0.041204	0.196563
1	dis_TRINITY_DN1001_c0_g3	15.7767	31.9904	41.0186	52.2716	48.7733	64.6041	10.4349	3.03372	17.8092	19.7661	11.5589	20.3048
1	dis_TRINITY_DN10011_c0_g3	18.1677	24.3657	13.6731	10.9954	12.6827	8.06785	5.32179	1.21972	16.7943	11.9771	7.13166	4.78466
1	dis_TRINITY_DN10015_c0_g1	20.0995	34.8779	27.058	24.0267	13.4323	16.5787	6.86618	1.06924	15.0688	11.3653	19.0715	9.87172
1	dis_TRINITY_DN10021_c0_g2	15.7112	13.1353	22.9966	21.1203	19.173	17.1417	41.7131	20.3825	20.6833	30.6865	15.9731	13.9498
1	dis_TRINITY_DN10021_c0_g3	160.852	175.949	205.814	93.4908	104.06	92.6652	200.588	68.9203	81.8527	141.301	54.1278	106.551
7	dis_TRINITY_DN10021_c0_g5	51.5898	35.6424	88.1606	156.72	181.37	139.032	55.5663	7.53259	61.0043	52.0485	44.2228	40.7921
8	dis_TRINITY_DN10025_c0_g1	25.6838	41.4387	15.5252	15.3293	14.447	16.6166	16.7025	5.68335	10.972	17.1375	10.2247	8.40988
6	dis_TRINITY_DN1003_c0_g1	33.0691	30.3566	23.3915	29.3118	32.0414	22.0774	80.8514	13.4929	38.8177	45.9325	19.2857	27.6614
8	dis_TRINITY_DN10031_c0_g2	23.1455	31.6203	24.5341	26.2865	27.7064	12.4723	46.3	17.7306	8.76639	19.9427	17.0915	20.7057
1	dis_TRINITY_DN10032_c0_g1	1312.52	1271.28	3662.63	2649.59	2893.23	4159.67	1308.85	303.435	2754.02	3296.67	3839.17	2962.95
8	dis_TRINITY_DN100378_c0_g1	6.29835	5.97076	11.3962	8.91503	3.84263	7.96562	10.8281	25.0945	10.3863	10.6556	9.95379	4.78451
8	dis_TRINITY_DN10039_c0_g1	17.1163	19.6005	6.5911	8.75831	4.89188	3.45464	11.3108	2.16585	10.7617	8.20955	6.00874	5.22521
2	dis_TRINITY_DN1004_c0_g1	47.1152	55.1788	42.7155	43.5589	30.8931	30.6338	31.9217	2.5321	48.5707	31.008	35.5083	19.5598
2	dis_TRINITY_DN1004_c0_g2	56.7486	82.7804	66.7593	75.2205	65.6108	63.1474	27.9727	5.65033	63.6825	45.653	68.1588	48.4948
8	dis_TRINITY_DN10041_c0_g1	62.857	75.411	44.6847	39.7797	38.5584	35.4453	33.1412	13.5437	4.60221	33.0673	7.27943	24.0403
1	dis_TRINITY_DN10045_c0_g1	89.5666	223.903	116.987	78.735	31.5747	44.525	81.5227	815.569	3.93441	52.154	2.50655	0.881555
1	dis_TRINITY_DN10051_c0_g1	330.077	276.054	276.14	329.731	330.67	324.261	343.831	111.006	147.642	244.334	188.335	399.367
8	dis_TRINITY_DN10055_c0_g1	5.15055	6.53759	2.99499	1.21416	1.25194	1.62074	1.17989	2.75031	1.23581	1.14606	0.786224	0.451016
3	dis_TRINITY_DN10059_c0_g1	52.0628	58.8604	100.26	47.3502	32.4863	52.4074	108.518	24.0161	52.4823	41.87	30.751	18.4089
7	dis_TRINITY_DN10059_c0_g2	93.2169	97.9413	103.683	44.5374	30.3768	17.4858	134.449	8.23051	2.88568	20.5965	4.96948	25.175
8	dis_TRINITY_DN10066_c0_g1	5.75317	5.0042	2.48838	1.65334	0.951947	0.871787	3.02459	1.5598	2.59197	3.50356	1.0259	1.23617
1	dis_TRINITY_DN10067_c0_g2	8.17116	16.0772	272.369	64.7178	43.0651	187.54	3.35475	6.05155	74.8164	128.382	136.878	330.086
7	dis_TRINITY_DN10084_c0_g1	30.067	19.4435	54.6095	27.1427	23.0793	19.1083	37.3503	10.1916	23.5577	17.8728	16.2982	6.80411
1	dis_TRINITY_DN10087_c0_g1	0.366807	0.446692	0	0	0	0	0	876.941	0	26.2326	0	0
1	dis_TRINITY_DN100876_c0_g1	22.6069	17.1067	20.2122	16.8836	22.5269	13.1354	18.7854	6.70067	18.4554	19.5742	10.7585	8.73389
8	dis_TRINITY_DN10089_c0_g1	16.4877	14.7999	26.9353	20.9679	15.1324	19.7354	38.3879	5.1666	23.938	25.9612	19.7926	12.9449
2	dis_TRINITY_DN101_c0_g1	54.9212	92.8921	36.6684	27.4172	30.4915	36.2192	18.0323	12.1751	23.3379	14.1672	17.865	6.29417
8	dis_TRINITY_DN10119_c0_g1	52.3907	37.4159	40.8682	40.6814	36.0134	28.4695	38.2327	6.25826	24.276	36.2867	28.374	22.2496
1	dis_TRINITY_DN1013_c0_g1	3.77513	2.53159	7.99047	6.22432	4.64955	6.98042	12.2671	2.37249	7.23996	15.5936	20.3968	12.3479
8	dis_TRINITY_DN101321_c0_g1	4.46841	3.45679	1.46767	3.65656	2.99349	1.28598	0.310965	1.10831	4.36978	2.97724	1.22396	2.57716
2	dis_TRINITY_DN10140_c0_g1	8.18256	5.56762	5.60809	3.9833	3.56657	2.87737	57.4713	6.98147	7.37368	17.6356	5.54474	3.02973
2	dis_TRINITY_DN10147_c0_g1	7.63366	7.10681	6.40994	12.8017	20.3056	5.82742	15.8994	4.79712	5.67293	17.4587	4.24481	3.71331
8	dis_TRINITY_DN10150_c0_g1	4.411	9.53942	1.47682	0.421099	0.319366	0.262259	0.937677	0.31579	0.26986	1.55222	0.632264	1.52774
8	dis_TRINITY_DN10150_c0_g4	9.19291	21.7714	1.88326	1.00137	0.558356	0.276823	0.974073	0	0.234134	1.08123	0.348325	1.11189
8	dis_TRINITY_DN101555_c0_g1	1.06404	0	3.57164	7.42383	8.53237	1.37826	1.18812	0	6.57506	5.97678	5.29551	3.36614
7	dis_TRINITY_DN10156_c0_g1	0.539266	0.914645	8.44321	8.60811	10.2478	6.19321	6.54938	1.58016	13.267	12.2516	9.66745	15.2645
1	dis_TRINITY_DN10160_c0_g1	30.2652	19.7954	28.1084	35.2653	27.3764	27.491	43.2889	3.24662	56.3608	62.2137	72.858	53.2684
7	dis_TRINITY_DN10168_c0_g2	11.1533	17.4998	1.24698	0.351322	0.533402	0.818398	0.454472	0	0	4.66391	2.88201	0.51834
2	dis_TRINITY_DN10168_c0_g3	37.9708	55.222	26.1245	22.5078	20.2007	16.7311	25.5279	13.7188	38.2549	26.9412	15.6212	16.0981
1	dis_TRINITY_DN10172_c0_g1	42.9774	55.7982	86.4268	79.5362	73.3555	35.2083	117.335	116.506	68.9785	167.034	90.4472	74.2624
8	dis_TRINITY_DN10173_c0_g1	10.9607	15.7657	7.98779	6.31165	5.77243	6.57658	6.44149	1.64021	2.20383	3.04808	1.28157	3.77349
1	dis_TRINITY_DN10189_c0_g1	5.9231	4.28679	6.61891	4.6924	3.25192	5.30183	0.022118	0	1.67252	2.10768	0.91209	2.09888
1	dis_TRINITY_DN1019_c0_g2	49.3633	38.2275	23.361	19.6303	21.4337	25.2633	34.137	5.95959	31.8223	21.1194	25.7663	14.7851
1	dis_TRINITY_DN10198_c0_g3	67.4231	27.1128	17.8999	14.3766	20.7933	5.48826	53.7027	13.9218	1.12963	11.7483	0.109025	4.44487
1	dis_TRINITY_DN102_c0_g1	517.607	553.611	844.073	1363.2	2191.31	1629.37	492.269	266.859	1045.89	1015.46	1522.81	1311.22
1	dis_TRINITY_DN1020_c0_g1	725.342	455.874	337.496	329.009	215.419	282.946	1181.43	124.899	147.517	328.679	61.4603	117.958
8	dis_TRINITY_DN10208_c0_g1	33.7897	5.6796	15.0872	14.3579	8.27167	22.3998	112.195	10.47	21.2959	27.5227	12.724	5.39953
1	dis_TRINITY_DN10211_c0_g1	18.1749	22.3346	2.52507	1.31523	0.988769	1.85596	18.6547	4.97717	1.15352	12.9034	1.45053	1.8756
1	dis_TRINITY_DN10212_c0_g2	3.02246	7.01886	9.28103	4.07688	4.82115	7.17181	1.94271	0	5.24356	5.12603	4.98769	6.33659
8	dis_TRINITY_DN10214_c1_g1	5.21899	4.01993	12.7477	25.2234	27.6465	29.8578	12.7873	1.1227	35.6066	27.3923	40.9506	30.3658
3	dis_TRINITY_DN10219_c0_g1	26.6751	14.6362	22.6608	29.8247	24.5911	19.5438	11.7906	162.603	28.0507	27.8823	40.5787	20.8594
8	dis_TRINITY_DN10229_c0_g1	4.22369	3.35358	5.71235	8.09413	10.1706	4.0541	4.06832	1.2531	15.8723	6.68503	18.6291	7.43379
8	dis_TRINITY_DN1023_c0_g1	0	0	0	0	0	0	0	25.2346	0	3.29664	0	0
1	dis_TRINITY_DN10236_c0_g1	0	0	0	0	0	0.68288	0.212346	0	10.9406	66.766	97.2095	40.0351
7	dis_TRINITY_DN10242_c0_g1	110.663	154.444	125.482	140.894	80.1228	76.1862	60.5748	25.4452	126.208	108.269	78.2971	63.372
7	dis_TRINITY_DN10243_c0_g1	27.527	24.4531	22.6945	18.0386	24.5807	21.1336	9.93238	3.71106	23.8641	15.9673	12.6976	18.6318
1	dis_TRINITY_DN10249_c1_g1	16.9991	49.1331	523.212	415.357	458.98	543.459	129.231	25.5174	223.326	68.1877	49.8344	9.87323
8	dis_TRINITY_DN10250_c0_g1	16.6544	26.1932	13.4559	6.0955	3.95303	3.10253	2.84375	0.208595	3.5143	4.7756	5.35735	3.02231
8	dis_TRINITY_DN10251_c0_g2	0.914219	1.68192	1.06229	0.439844	0.22339	1.63973	1.09447	0.181674	7.2543	1.38695	10.8888	7.90676
1	dis_TRINITY_DN10255_c0_g1	34.3146	66.6776	36.9066	36.889	36.8055	21.9663	10.684	6.14941	12.0027	16.3149	10.5028	15.0566
8	dis_TRINITY_DN10262_c0_g1	8.51872	7.0492	4.84493	4.8491	3.064	4.38318	15.5594	1.15047	4.83678	12.3566	2.72855	2.71243
8	dis_TRINITY_DN10269_c0_g1	1.22542	4.71546	6.41075	6.09684	6.54678	3.69804	2.24362	3.15222	1.64254	11.356	1.65543	0.668515
8	dis_TRINITY_DN1027_c2_g2	22.8031	23.098	29.9588	22.0526	12.1322	18.193	27.4711	8.95893	16.771	20.5009	16.1741	15.0036
1	dis_TRINITY_DN1027_c2_g4	28.4675	33.0045	36.5111	34.1071	40.7427	30.6326	72.9469	17.9605	58.137	61.638	42.1251	32.9784
1	dis_TRINITY_DN10276_c0_g1	12.281	17.2324	11.8367	10.3382	7.47249	7.81088	4.45355	0.755748	5.6526	5.66317	5.38937	5.70014
4	dis_TRINITY_DN1028_c0_g2	14.9153	18.2638	18.0143	17.2939	13.5317	21.7849	13.9122	3.54198	17.7437	12.957	8.16785	11.0826
8	dis_TRINITY_DN10280_c0_g4	40.3872	142.761	59.6962	138.91	130.94	124.623	49.4168	18.6953	151.747	203.013	97.2842	126.065
1	dis_TRINITY_DN10280_c0_g5	17.9236	22.4932	16.602	17.0653	11.7101	11.1896	10.6237	0.430476	17.2493	14.2334	14.1051	7.99082
8	dis_TRINITY_DN1029_c0_g1	6.28434	3.92569	10.1153	11.9078	9.83096	17.7423	12.0666	3.52402	20.1991	17.3995	16.3676	23.3043
1	dis_TRINITY_DN10291_c0_g1	7.56615	19.1736	35.6664	29.3999	13.2968	30.9301	1.58116	0	7.30277	11.3621	13.9038	12.9345
1	dis_TRINITY_DN10292_c0_g2	41.2292	15.7123	62.1482	26.0376	13.2086	28.557	57.0033	6.88618	31.6559	36.8492	32.5819	40.26
1	dis_TRINITY_DN1030_c0_g2	22.0945	57.3486	37.2125	45.7487	37.964	30.0521	11.2347	12.8473	18.1108	22.1136	35.7046	39.7543
8	dis_TRINITY_DN10301_c0_g1	20.2476	27.128	24.9764	26.7821	17.3008	17.3521	29.7639	54.8363	19.3786	26.0287	17.7311	14.6628
8	dis_TRINITY_DN10304_c0_g1	183.17	131.367	120.536	73.1306	55.5817	47.291	106.926	29.5791	70.3424	46.5858	53.4421	36.362
7	dis_TRINITY_DN10305_c0_g2	14.9617	14.7886	12.8963	15.4953	23.2278	7.48987	4.97012	5.76636	6.45202	7.5567	4.86014	5.38143
7	dis_TRINITY_DN10305_c0_g5	38.3036	51.2689	73.1359	101.408	89.6282	66.0902	39.5812	20.4576	146.807	83.4426	130.001	229.924
1	dis_TRINITY_DN10309_c0_g1	19.0394	32.4903	4.24918	2.43198	1.2987	1.09075	2.85509	0.289456	0.603979	3.07975	0.540272	0.561801
8	dis_TRINITY_DN1031_c0_g1	7.01458	7.81715	8.09327	5.3928	3.01159	3.9684	2.17023	0.485106	4.33816	4.53895	5.52914	3.17945
7	dis_TRINITY_DN10310_c3_g2	10.7504	12.4441	11.9838	28.2366	20.9003	9.83762	8.93377	0.670106	10.5657	7.96192	6.2764	10.2678
8	dis_TRINITY_DN10335_c0_g4	6.69583	13.2244	31.095	30.9918	25.8496	23.9797	12.1289	2.34682	31.2246	48.4738	31.5809	21.3972
8	dis_TRINITY_DN10336_c0_g1	104.865	75.3261	34.2027	45.0985	43.3015	39.3775	81.7863	140.595	46.6842	52.5335	28.7285	23.1124
8	dis_TRINITY_DN10343_c0_g1	32.6566	37.2987	19.7626	15.3675	12.9923	10.4553	11.1797	8.53518	14.0379	14.1089	9.44051	8.45674
8	dis_TRINITY_DN10347_c0_g1	9.21294	8.44458	6.43694	10.3755	8.52315	8.34885	12.3559	5.27156	8.11351	7.30897	4.40647	6.84069
1	dis_TRINITY_DN1035_c0_g1	64.3091	61.6406	77.4849	61.344	65.0167	53.644	158.588	22.8476	62.9866	76.0343	39.9719	43.829
7	dis_TRINITY_DN10350_c0_g1	14.3132	46.4292	23.6678	38.0077	16.9421	39.3681	49.0649	6.73508	56.2352	58.4123	72.9337	29.4067
8	dis_TRINITY_DN10351_c0_g1	0.098103	0	0	0.1064	0.134029	0	0.096027	89.1089	0	3.23131	0	0
8	dis_TRINITY_DN10353_c0_g1	1.65894	9.37599	6.27355	1.88847	0.764189	1.25059	0.183859	0.121663	0	1.9627	0	1.13395
8	dis_TRINITY_DN10357_c0_g1	18.8662	18.9293	98.2744	103.265	45.4543	97.5487	23.3181	83.9155	42.9941	54.444	65.4929	39.1707
1	dis_TRINITY_DN10359_c1_g4	231.439	447.039	193.584	162.115	152.728	127.423	117.152	22.2514	199.373	155.149	67.2698	71.0195
5	dis_TRINITY_DN1036_c0_g2	9.78827	10.3912	14.5201	18.0194	11.9324	13.5998	2.64286	1.69008	10.1212	11.0687	14.5859	12.6707
1	dis_TRINITY_DN1036_c0_g4	495.024	261.128	410.713	206.328	131.399	97.5691	310.636	31.7247	0.61616	52.5033	0	9.69254
8	dis_TRINITY_DN10362_c0_g2	7.46802	5.41498	7.00168	5.80681	4.86786	4.68186	5.95849	0.525754	4.90588	4.6974	4.08109	2.72526
1	dis_TRINITY_DN10366_c0_g1	36.575	53.3874	124.197	76.2445	56.776	60.0685	200.89	27.0185	37.7123	108.366	113.29	61.3687
8	dis_TRINITY_DN10368_c0_g1	52.7473	102.136	65.4036	67.5827	42.343	32.7294	44.648	6.2019	29.5191	33.9568	31.6682	18.3439
8	dis_TRINITY_DN10379_c0_g1	5.8871	4.57107	2.96871	4.26548	3.21256	3.45337	4.13729	0.748927	2.39336	2.88795	2.15745	1.36
8	dis_TRINITY_DN1038_c0_g1	3.54472	38.5418	10.532	5.51473	3.82738	9.43691	0.307973	0.176142	1.19123	3.09328	1.1133	6.46155
8	dis_TRINITY_DN1038_c0_g2	8.69275	5.48894	12.4718	12.6386	6.35854	9.42119	0.374939	0.180163	3.24945	3.19553	5.31855	4.77339
8	dis_TRINITY_DN1039_c0_g1	10.9277	8.66313	9.40386	8.85971	7.28254	10.8709	7.19034	0.76622	11.6102	12.5457	12.4956	13.0419
1	dis_TRINITY_DN104_c0_g1	11.1842	17.5187	15.6469	26.9515	22.993	21.4569	5.01198	2.7966	9.81231	12.9989	17.3824	15.1312
8	dis_TRINITY_DN104_c0_g2	10.851	14.3119	12.1353	18.5513	9.60561	11.6274	3.97979	1.41207	5.34982	8.94965	10.0561	9.58664
1	dis_TRINITY_DN10402_c0_g1	33.5902	31.3394	28.4813	19.0563	12.7937	15.4419	27.5479	4.47027	7.79548	16.1196	13.417	11.8661
8	dis_TRINITY_DN10403_c0_g2	176.041	24.2919	21.7592	21.2336	20.6801	20.3017	434.526	95.0919	0.210467	69.9634	0	0.086104
8	dis_TRINITY_DN10403_c0_g3	16.898	7.54724	5.59049	3.99935	3.98471	2.39447	4.85945	1.39446	0	4.00148	0.534149	1.35018
7	dis_TRINITY_DN10406_c0_g1	81.8909	143.692	80.6545	40.9283	32.7779	54.5046	43.1467	42.0309	26.8262	63.7876	41.7728	89.0202
7	dis_TRINITY_DN10415_c0_g1	21.1868	9.1416	18.8515	28.6648	14.673	20.4707	1.90704	8.33964	10.3771	23.9386	9.96818	11.721
8	dis_TRINITY_DN104197_c0_g1	5.18743	2.32019	7.24817	3.8952	1.08211	5.08577	2.75616	4.54198	4.0932	3.55892	3.39618	2.57498
2	dis_TRINITY_DN10422_c0_g1	8.67488	11.6002	26.5238	33.1908	18.9122	23.6848	9.20922	1.95502	37.6019	33.8294	32.3493	21.3249
7	dis_TRINITY_DN10423_c0_g1	4.18112	6.04669	6.66272	4.67781	4.2061	2.94957	2.17866	0.804829	1.94969	3.42876	2.45616	2.31587
8	dis_TRINITY_DN10435_c0_g1	19.3273	32.052	33.5437	27.3253	17.6295	26.5211	14.6381	20.7883	31.3741	26.6065	19.3471	16.2266
1	dis_TRINITY_DN10438_c0_g1	486.793	948.395	147.195	103.465	53.7099	59.7627	1.30799	0.295719	56.8968	19.7112	53.8241	63.0989
2	dis_TRINITY_DN10439_c0_g1	14.5698	15.8253	13.8678	16.764	17.5749	12.8105	11.9379	6.86865	8.03935	9.15686	4.67443	6.60996
7	dis_TRINITY_DN1044_c0_g1	252.084	388.522	208.524	241.246	302.723	175.637	108.816	63.0201	283.998	182.238	94.8109	122.578
8	dis_TRINITY_DN10442_c0_g1	15.6962	8.07744	15.8411	10.1652	6.82637	16.706	164.315	16.9822	11.4465	26.7978	10.6298	9.18892
8	dis_TRINITY_DN10445_c0_g1	113.114	85.4225	18.4511	9.57268	8.59576	5.8224	329.599	49.3928	6.29998	99.1256	4.03227	5.50209
1	dis_TRINITY_DN10446_c0_g1	327.06	332.659	395.042	386.263	302.383	515.266	395.471	144.311	110.937	394.053	217.066	948.606
2	dis_TRINITY_DN10446_c0_g2	11.8323	12.3288	13.6736	11.7637	11.6143	8.44801	7.03448	0.791251	12.4948	15.229	10.2593	8.93174
2	dis_TRINITY_DN10450_c0_g2	8.4643	9.71065	17.4687	9.28135	3.63944	6.41902	3.74599	59.8668	9.86709	6.95882	7.78602	4.08901
8	dis_TRINITY_DN10450_c0_g4	20.7677	21.4056	27.5174	14.7667	4.30627	8.19031	7.07634	150.337	17.1375	11.3757	8.50205	10.8573
1	dis_TRINITY_DN10451_c0_g1	6.08229	3.76428	5.79181	5.95675	4.11768	3.71592	5.62004	0.978092	4.95729	5.78854	3.94621	4.08612
8	dis_TRINITY_DN10452_c0_g1	4.13763	4.01536	4.49135	3.13163	2.72189	2.54009	2.18598	0.829875	3.36949	4.53234	4.27156	1.83162
1	dis_TRINITY_DN10453_c0_g2	26.2202	53.5926	37.3102	47.6077	31.4318	28.0977	14.2844	1.90373	20.1142	17.3277	20.8493	20.4989
1	dis_TRINITY_DN10454_c0_g2	62.1162	126.959	71.409	69.6003	57.8923	48.0343	46.7203	7.13168	89.6974	43.7853	42.0468	34.3805
1	dis_TRINITY_DN10456_c0_g1	40.4819	57.89	50.2024	41.9199	38.5541	25.0627	25.6289	3.8306	29.9512	45.6106	12.7955	19.6128
8	dis_TRINITY_DN10457_c0_g1	5.75422	8.38399	8.04297	11.4829	5.96842	7.0963	2.05262	3.0722	6.50349	7.8216	9.9351	6.34575
7	dis_TRINITY_DN1046_c0_g1	14.2541	17.8601	15.858	18.0547	16.6802	15.9822	12.96	2.75076	24.4007	17.1651	19.6745	10.4507
7	dis_TRINITY_DN10462_c0_g1	13.7189	17.0813	11.7616	10.7822	8.7615	8.76486	7.27711	8.67084	8.27156	8.50638	6.96288	5.71236
1	dis_TRINITY_DN10463_c0_g1	19.8228	26.0337	14.8058	14.5017	17.3965	14.0344	9.51139	4.03852	15.5805	14.7384	25.3237	10.7157
1	dis_TRINITY_DN10463_c0_g4	45.7148	38.9126	37.2917	35.9011	33.5562	26.6977	66.3638	7.44346	44.0523	60.8744	38.1333	32.767
1	dis_TRINITY_DN10464_c0_g1	20.2723	58.8948	72.4327	86.2803	74.1054	39.6719	6.75289	2.21538	19.2905	16.5335	15.9464	25.687
8	dis_TRINITY_DN10464_c0_g2	4.53021	12.9299	16.3983	14.5036	14.5726	14.4481	4.9908	1.09512	4.24301	6.17848	4.79467	13.7975
3	dis_TRINITY_DN10465_c0_g3	7.69809	6.32309	11.9672	11.7728	7.61725	5.57235	22.3125	6.12037	4.37967	8.95678	3.7552	6.34295
1	dis_TRINITY_DN10468_c0_g1	0	0	0	0	0	0	0	189.433	0	259.788	0	0
2	dis_TRINITY_DN1047_c0_g1	4.67682	5.95383	6.61361	6.81333	6.72051	3.15706	4.50373	16.8228	4.76596	14.2449	10.5527	6.98433
1	dis_TRINITY_DN10471_c0_g1	131.319	182.043	233.755	245.31	169.51	158.985	54.9358	11.1614	111.301	103.515	81.6339	102.974
8	dis_TRINITY_DN10471_c0_g2	12.649	14.7405	14.5001	11.4485	8.90238	6.67811	11.4858	2.19867	11.3739	12.3721	10.4702	7.65203
8	dis_TRINITY_DN10472_c0_g1	41.8951	27.4134	31.8119	39.3876	28.7789	22.4731	78.6089	398.99	25.9553	53.1585	38.5083	17.8059
8	dis_TRINITY_DN10477_c0_g1	7.11117	6.69262	9.94447	7.11426	4.23484	7.1317	6.5109	3.7093	6.65785	6.27116	5.71811	2.69974
7	dis_TRINITY_DN10477_c0_g2	23.453	2.41072	0.714778	2.76244	3.76186	1.25181	0	0	1.87457	0.105543	1.4553	0.208814
8	dis_TRINITY_DN10477_c0_g3	15.2572	17.1489	12.2039	17.3814	12.2159	8.16619	16.8522	2.34826	3.29181	8.96383	3.59874	7.89495
1	dis_TRINITY_DN10479_c0_g1	63.8744	92.3142	35.386	24.2643	19.7373	16.0309	93.8445	14.6135	19.5508	27.7741	12.0936	17.2468
7	dis_TRINITY_DN10480_c0_g1	0	0	0	0	0	0	30.5778	11.0814	0	12.0083	0	0
1	dis_TRINITY_DN10481_c0_g1	92.7145	132.184	92.5881	80.2633	87.818	51.2824	69.1399	16.874	118.289	62.8382	42.8789	49.8011
8	dis_TRINITY_DN10483_c0_g3	12.3026	13.4948	27.3438	36.3048	28.2509	29.5714	7.8025	350.395	29.9976	30.8102	36.2318	15.4313
8	dis_TRINITY_DN10484_c0_g1	4.56678	4.50447	7.82152	7.05804	4.44702	12.5577	9.32958	1.90029	8.1187	16.0095	9.81155	8.14603
5	dis_TRINITY_DN1049_c0_g1	21.635	25.2393	59.0683	51.6965	19.0834	2.73976	12.5927	8.19203	6.50054	5.67018	6.71407	1.69455
8	dis_TRINITY_DN10490_c0_g2	2.26415	0.643267	7.23576	9.70178	5.73993	7.84434	7.42661	1.32822	13.5207	8.59166	9.18648	5.03796
1	dis_TRINITY_DN10492_c0_g1	51.4871	62.0322	82.245	85.0595	77.8924	78.5649	39.45	21.8366	29.8079	82.256	30.7574	142.298
8	dis_TRINITY_DN10493_c0_g3	17.7733	4.05555	23.4437	18.1702	9.98091	12.7302	18.0404	3.61719	3.93536	5.17648	4.38449	5.46123
7	dis_TRINITY_DN10495_c0_g2	0.132673	0	0.731445	0	0.046381	0	0	0	129.179	1.21203	46.0669	23.4901
2	dis_TRINITY_DN10495_c0_g3	42.7735	36.9313	27.4735	23.1382	26.4406	17.4536	12.7835	3.9824	25.7064	21.9122	18.9871	19.3798
1	dis_TRINITY_DN10497_c0_g1	23.9006	22.6864	16.5296	10.332	5.98432	8.88836	22.1507	2.96116	16.1288	14.4271	20.0648	7.46593
1	dis_TRINITY_DN105_c0_g1	113.078	77.5915	90.8757	86.5777	71.4424	57.437	30.6586	8.47933	46.1096	29.282	35.2896	17.9853
2	dis_TRINITY_DN1050_c0_g1	62.8977	27.8314	15.3578	26.885	46.5912	22.1487	35.2859	7.4145	28.3664	56.9458	22.6061	24.9581
1	dis_TRINITY_DN10501_c0_g1	2.23999	1.68948	2.804	2.48333	2.57353	2.42611	3.48734	0.688709	2.129	2.60834	1.55539	1.98434
8	dis_TRINITY_DN10505_c0_g1	85.8885	127.317	27.3555	16.7319	12.6055	9.33034	11.436	1.0551	4.67836	11.2424	3.46866	2.20165
1	dis_TRINITY_DN10506_c0_g1	13.0788	11.8606	10.169	12.0292	19.4785	11.8239	3.74071	0.940548	12.1785	15.5955	8.85416	11.8585
8	dis_TRINITY_DN10508_c0_g1	1.50158	0.278526	0.76771	1.01432	1.16087	2.28569	7.48487	7.22822	9.06111	3.36728	1.05923	3.57687
7	dis_TRINITY_DN10509_c0_g4	3.00853	2.73353	4.37527	2.85372	4.11007	3.33597	0.504743	0	1.85167	1.65964	3.40756	1.50301
1	dis_TRINITY_DN1051_c0_g1	40.9279	64.9927	14.3767	23.0966	24.4374	23.5458	25.7412	12.9392	6.97135	24.4437	3.37911	18.4914
1	dis_TRINITY_DN10517_c0_g1	0.446668	0.286832	8.50492	12.5989	10.3692	7.22749	0.651803	0.117997	0.056903	15.3902	6.17421	19.1706
2	dis_TRINITY_DN10518_c0_g1	39.8472	68.4371	11.963	8.0062	4.18143	3.87242	3.48624	0.860284	5.22108	6.80075	1.82054	2.77535
8	dis_TRINITY_DN10518_c0_g6	6.24786	10.5425	13.1763	11.4983	10.8323	12.464	1.0913	0.316496	13.9916	18.3112	18.7237	10.8553
1	dis_TRINITY_DN10523_c0_g6	4.44309	6.50895	15.3639	26.0272	34.029	22.7412	4.99571	5.3887	43.0974	50.1861	71.6558	77.453
2	dis_TRINITY_DN10527_c0_g1	76.5794	64.122	39.5025	44.2464	49.3873	37.0994	54.9306	140.784	48.6222	52.0019	36.1169	26.6456
2	dis_TRINITY_DN10531_c0_g1	3.70348	3.16981	4.64628	4.1933	3.60568	3.97072	3.98584	5.58038	5.00982	7.25359	5.50278	3.81498
1	dis_TRINITY_DN10537_c0_g1	36.9782	50.811	15.2447	13.3687	8.28957	17.3092	51.7912	7.58478	5.965	11.059	2.68644	2.57713
8	dis_TRINITY_DN10538_c0_g1	3.64355	1.85585	3.18682	2.68381	1.98098	3.37063	2.16143	0.499483	3.64864	3.23727	4.32856	2.89758
1	dis_TRINITY_DN1054_c0_g1	34.8361	44.8238	20.2298	17.7326	22.2246	16.87	7.58367	0.959905	32.6096	20.3899	18.9531	15.5252
1	dis_TRINITY_DN10548_c0_g1	32.5058	14.5951	12.3896	13.492	11.7357	19.562	10.505	136.582	18.7295	24.9195	16.9435	24.3543
8	dis_TRINITY_DN10555_c0_g1	5.73701	3.81813	9.37722	4.08637	3.43129	8.45658	6.76964	44.8908	1.59492	5.97682	2.36892	4.43919
4	dis_TRINITY_DN10558_c0_g2	47.3809	42.4992	79.8994	49.0606	68.9017	63.3834	150.781	1644.2	29.4671	92.3596	23.1804	41.9195
8	dis_TRINITY_DN1056_c0_g1	71.7759	61.7976	39.5029	43.6219	39.1192	41.3393	198.618	29.3814	49.9148	96.6438	45.9175	45.0382
8	dis_TRINITY_DN1057_c0_g1	40.0024	32.2628	19.6731	19.5261	15.7591	17.58	44.2773	6.15559	16	23.7898	12.5988	13.2127
8	dis_TRINITY_DN10573_c2_g3	0.346938	0	0.056296	0	0	0	0	17.7872	0	4.16672	0	0
8	dis_TRINITY_DN10573_c2_g5	16.1652	8.70619	0.140301	0.097053	0.146314	0	19.2548	9.10873	0	3.54856	0	0
1	dis_TRINITY_DN10574_c0_g2	22.6331	40.09	36.8748	52.0718	40.9187	49.995	36.9581	4.98566	17.6943	21.9894	18.0525	27.4701
8	dis_TRINITY_DN1058_c0_g1	17.4388	33.861	18.7687	22.7034	15.3509	14.0403	10.0388	1.96859	3.86831	8.36883	4.67919	5.74683
1	dis_TRINITY_DN10594_c0_g1	31.0114	29.4795	21.8007	18.2031	18.4142	14.6919	34.7097	11.3146	10.1276	17.5785	8.56053	11.3067
8	dis_TRINITY_DN106_c0_g2	6.12903	4.05441	10.4562	8.05167	3.85959	9.27652	8.74397	14.227	11.0939	9.90178	9.51652	5.89603
4	dis_TRINITY_DN106_c0_g3	1.85118	49.5468	61.6545	35.6696	14.3398	54.5804	0.068409	0.38565	10.575	9.84775	13.604	19.4834
7	dis_TRINITY_DN10601_c0_g4	76.5443	59.2147	404.443	101.908	123.875	102.72	87.3241	22.593	286.789	121.346	125.434	79.1052
4	dis_TRINITY_DN10604_c0_g1	22.2069	14.4102	8.74841	10.0077	6.82691	12.8975	7.15186	1.72653	16.0176	18.9375	11.8609	12.541
7	dis_TRINITY_DN10605_c0_g1	21.7286	32.2683	13.6381	15.713	18.547	14.7686	33.9074	56.6291	6.8722	33.9462	17.5875	42.1429
1	dis_TRINITY_DN10610_c0_g1	25.9074	33.2743	93.4583	165.551	228.783	76.6248	33.8287	11.1224	27.9985	30.1673	14.6726	25.5405
2	dis_TRINITY_DN10610_c0_g2	27.2167	34.5624	37.0671	36.905	49.6166	35.9148	5.72681	2.62459	61.4023	33.5548	42.0861	61.2467
1	dis_TRINITY_DN1062_c0_g2	23.7821	13.1444	32.8861	78.0347	86.8859	73.2058	13.6149	14.0265	659.312	216.245	230.901	149.032
6	dis_TRINITY_DN1063_c0_g1	18.0563	21.0695	20.4299	13.1709	12.2379	12.6376	8.41431	1.34562	8.31214	10.1415	6.73425	5.75396
1	dis_TRINITY_DN10632_c0_g1	32.5588	22.2196	21.1892	19.496	11.5412	15.1484	28.5658	99.6286	26.0128	19.9625	23.2191	12.1874
8	dis_TRINITY_DN10643_c0_g1	20.421	13.8438	19.1065	19.5943	14.2029	9.52146	17.7839	3.43441	7.96224	11.281	6.87204	9.6662
6	dis_TRINITY_DN10647_c0_g1	16.4213	26.6386	6.5727	3.80812	2.29189	2.95509	4.92422	1.2147	2.76621	5.25474	1.9037	0.972203
2	dis_TRINITY_DN10658_c0_g2	6.54691	6.26291	8.70834	8.59835	4.90033	17.0857	29.4906	6.85763	10.8495	17.3153	7.75007	16.5669
1	dis_TRINITY_DN1066_c0_g4	55.7045	36.2376	69.5705	82.1403	64.9757	89.0572	147.323	423.592	60.7087	78.972	33.6842	45.3376
8	dis_TRINITY_DN10687_c1_g3	8.37763	8.15973	8.78833	8.58129	5.6647	9.22769	8.59389	1.3558	14.0653	18.6999	10.4189	8.23245
2	dis_TRINITY_DN10697_c0_g1	49.2301	55.2868	49.1189	64.5586	53.7075	30.3033	22.9421	8.62328	17.1487	21.1953	12.9144	10.6536
8	dis_TRINITY_DN1070_c0_g8	0.865411	0.891771	2.85281	4.78241	3.42888	4.41498	9.34971	0.882412	5.66076	5.77869	9.12536	3.70229
7	dis_TRINITY_DN10700_c0_g1	2.47161	3.12045	5.70346	5.00889	5.60069	4.0154	0.933089	0	2.79915	2.56221	2.52553	1.46882
2	dis_TRINITY_DN1071_c0_g1	54.1873	68.23	60.3344	53.2646	39.9227	62.9358	12.4905	3.74319	47.2199	36.0954	51.398	21.9104
8	dis_TRINITY_DN10713_c0_g1	11.3869	10.6762	15.1489	19.6406	17.2828	12.0235	20.9806	2.40339	15.9511	20.9876	18.7014	11.8233
7	dis_TRINITY_DN1073_c0_g3	7.52243	7.52845	13.7909	12.3192	8.51669	11.4269	14.1261	38.0008	16.8401	13.5855	14.6272	6.41851
1	dis_TRINITY_DN1073_c0_g4	131.813	91.628	150.711	272.276	64.2505	227.981	30.4971	4.19654	40.2723	21.6598	17.7651	11.5854
7	dis_TRINITY_DN1074_c0_g1	45.2142	40.6363	25.6689	20.3947	21.9538	33.8945	92.7376	42.1426	33.5156	47.6138	27.4872	24.1728
8	dis_TRINITY_DN10746_c0_g2	8.74676	1.69746	9.46109	8.4938	6.67919	4.59811	1.07869	0.160999	20.3041	5.60158	19.8115	5.02369
8	dis_TRINITY_DN1075_c0_g1	48.6521	100.513	47.0636	49.2592	39.5954	22.9939	156.911	301.678	23.7292	71.9101	12.5203	41.5749
8	dis_TRINITY_DN10759_c0_g1	2.71275	0.760213	3.71618	2.40032	1.21991	2.02691	10.1534	1.57134	0.109747	2.30247	0.106439	1.05422
2	dis_TRINITY_DN1076_c0_g1	15.6045	20.7215	49.7784	59.858	36.4319	41.2095	12.9823	3.94173	28.9354	25.5393	45.3737	26.7674
7	dis_TRINITY_DN1077_c0_g1	2.81957	3.61585	2.97793	2.9874	2.92272	1.81282	3.69358	1.40417	2.7782	3.99464	2.37673	2.32597
7	dis_TRINITY_DN1078_c0_g1	7.52571	1.54986	0.114867	0	0	0	120.264	36.6344	0	19.1248	0	0
2	dis_TRINITY_DN10784_c0_g2	19.0762	12.4166	8.0019	2.51239	2.41323	4.29333	1.78947	5.69455	7.81922	13.6197	3.0525	1.24945
1	dis_TRINITY_DN10788_c0_g2	8.7587	8.18436	10.8527	14.2695	11.848	8.35494	2.18222	0.236732	7.09863	10.5747	9.9134	7.11101
1	dis_TRINITY_DN10789_c0_g3	46.3326	58.8945	56.2588	41.345	32.7556	46.0521	59.2892	10.1595	29.825	24.2879	14.8756	14.4123
1	dis_TRINITY_DN1079_c0_g1	15.091	2.87187	6.64884	10.533	11.859	9.31456	10.6801	1.83631	33.3279	20.8353	12.1449	35.0768
5	dis_TRINITY_DN10797_c0_g1	8.95923	6.1182	11.8794	8.44096	4.51322	9.74073	2.20367	1.33953	11.6299	4.91901	8.25078	2.5005
1	dis_TRINITY_DN1080_c1_g1	19.9721	51.0185	108.62	50.6285	35.1897	33.9408	18.6452	6.54675	6.94367	15.4347	6.21947	4.83725
1	dis_TRINITY_DN10808_c0_g1	286.185	343.227	273.247	302.623	202.268	183.977	187.676	39.6433	154.759	200.721	104.15	174.439
1	dis_TRINITY_DN10809_c0_g1	34.0581	37.1971	37.1913	30.148	27.5568	26.5289	19.1368	2.46224	36.236	29.2424	23.2278	24.4948
7	dis_TRINITY_DN1081_c0_g1	25.1477	26.157	32.164	26.8137	9.45921	14.931	13.6377	23.5351	15.2593	13.1243	14.1059	12.9551
8	dis_TRINITY_DN1081_c4_g2	28.9042	41.2011	38.592	34.999	18.2467	29.9115	11.0003	10.6971	35.1509	23.9632	35.0653	22.6617
1	dis_TRINITY_DN10814_c0_g1	529.715	370.426	397.153	325.111	238.005	251.519	569.17	178.814	59.1808	294.556	107.737	541.968
8	dis_TRINITY_DN10818_c0_g1	100.947	96.4805	121.335	79.4411	47.5896	104.485	156.149	99.0277	58.2282	104.575	77.0664	51.7889
7	dis_TRINITY_DN1082_c1_g3	0	0.075728	0.0135235	0	0	0	0	0	0	137.183	0	0.070882
2	dis_TRINITY_DN10821_c0_g1	140.357	97.6569	87.8782	81.015	67.2752	73.2212	210.358	81.1697	120.987	94.2529	88.4761	77.1396
1	dis_TRINITY_DN10823_c0_g1	8.31629	9.58095	18.8257	18.0633	15.685	11.6075	15.4143	1.44862	18.0555	19.7071	16.0469	15.3359
7	dis_TRINITY_DN10826_c0_g1	7.39653	9.08853	4.43318	4.52375	3.05015	3.24261	3.80143	7.77536	2.33241	4.24936	2.78599	1.94782
1	dis_TRINITY_DN10827_c0_g1	39.2916	67.533	62.3882	48.9899	21.1308	38.3748	28.7766	15.5528	58.5595	43.765	50.55	25.1837
1	dis_TRINITY_DN10828_c0_g1	186.547	86.211	156.35	158.082	125.304	124.321	247.891	25.9075	117.341	107.015	109.423	88.6028
1	dis_TRINITY_DN10828_c0_g2	206.185	222.262	240.427	278.064	313.37	229.277	244.123	47.1831	378.475	305.417	365.978	349.249
7	dis_TRINITY_DN10829_c0_g1	49.8612	70.3992	28.3947	23.8107	20.8328	12.9355	37.5423	9.58516	9.12339	15.2355	3.96846	7.98637
1	dis_TRINITY_DN1083_c0_g1	0.783	0	0.145145	6.98136	6.65058	213.187	0.600685	2.61086	27.751	4.96296	163.324	4.94902
7	dis_TRINITY_DN10831_c0_g1	1.19663	0.537206	0.111139	0	0.0283095	0	1.3254	82.6779	0	6.97395	0	0
1	dis_TRINITY_DN10834_c0_g1	68.2689	53.3664	12.5229	8.5255	4.85669	6.3256	63.8255	4.86959	20.5759	46.2884	15.8723	7.24334
2	dis_TRINITY_DN10835_c0_g2	0	0	0	0	0	0	0	231.558	0	6.43022	0	0
1	dis_TRINITY_DN10837_c0_g1	1367.45	1358.43	2245.67	3062.73	4971.45	3593.11	1278.31	795.439	2108.94	2053.99	2618.55	2995.9
8	dis_TRINITY_DN10838_c0_g1	0.480171	0.154323	1.47245	2.3831	1.51847	0.513528	0.817865	35.0857	0.668348	2.45737	0.595526	0.142848
5	dis_TRINITY_DN10839_c0_g1	104.304	162.42	49.9966	17.8945	14.9033	12.7596	79.177	17.1946	16.7852	34.6261	7.37638	1.61234
8	dis_TRINITY_DN1084_c0_g1	8.75824	16.2716	33.9544	35.0963	14.3384	29.9069	6.58796	2.04053	42.0872	55.9657	55.1697	47.0708
1	dis_TRINITY_DN10841_c0_g1	10.9137	9.90269	6.19381	4.93027	4.02769	3.19089	23.7641	3.55086	6.07083	11.4701	4.81786	8.00358
1	dis_TRINITY_DN10843_c0_g1	110.611	138.064	130.642	118.82	96.8807	77.9907	81.4913	24.476	110.325	85.0055	59.6984	50.4467
8	dis_TRINITY_DN10851_c0_g1	14.7241	12.6831	19.5347	16.2896	12.7074	16.4575	10.9227	1.39187	22.7975	14.9269	12.2935	9.97626
7	dis_TRINITY_DN10854_c0_g1	0.416184	0.368476	2.01851	6.30233	4.40301	9.08756	0.275603	1.2564	3.87634	9.28965	6.33945	5.52484
8	dis_TRINITY_DN10859_c0_g1	8.12197	4.90792	5.14316	5.03708	3.71464	3.24731	6.51506	1.19168	0	4.76678	0.268794	5.35301
8	dis_TRINITY_DN10868_c0_g1	0.754731	0.778336	5.27862	5.24419	4.77164	2.90037	2.27507	4.88783	0.835525	3.41636	1.66597	2.43921
1	dis_TRINITY_DN10872_c0_g1	81.8458	96.3191	99.26	104.824	124.032	121.383	90.6817	39.4097	114.431	140.944	96.8074	167.262
8	dis_TRINITY_DN10874_c0_g1	44.1236	84.6861	128.757	65.7848	55.0296	42.8729	53.8724	10.3333	41.7114	47.9404	29.5587	18.7309
1	dis_TRINITY_DN10880_c0_g1	89.4171	159.173	143.408	121.497	103.885	89.8309	84.0665	56.3954	86.3117	101.068	54.2726	63.474
1	dis_TRINITY_DN10891_c0_g1	290.279	320.229	262.497	294.431	231.539	268.207	322.172	111.679	43.3987	180.255	40.4842	376.569
8	dis_TRINITY_DN10891_c0_g2	2.76245	10.5376	60.4604	103.011	115.76	59.4622	2.06196	1.83915	9.73654	33.798	16.3918	31.1518
8	dis_TRINITY_DN10894_c0_g1	68.3876	70.2321	49.0511	66.2885	52.2327	48.2788	37.6347	8.17294	15.0614	26.1704	21.5403	23.8466
1	dis_TRINITY_DN10897_c0_g1	20.6571	23.3318	12.3461	16.4579	15.4089	14.3439	10.3652	3.09924	5.75733	10.5052	4.89658	8.04057
7	dis_TRINITY_DN1090_c0_g1	3.39473	17.1472	23.3352	19.7727	12.5741	17.062	0.305357	4.38364	6.32814	5.33301	2.75273	8.39569
8	dis_TRINITY_DN1090_c0_g2	8.08348	14.0864	17.7973	13.7286	6.69821	11.8627	19.0141	6.6882	10.7612	17.477	13.8144	8.23271
8	dis_TRINITY_DN1090_c0_g4	14.0455	15.4751	16.9888	12.2312	4.47899	11.2243	12.5367	100.812	15.1248	11.5878	13.3659	8.78397
8	dis_TRINITY_DN10901_c1_g4	52.1105	27.5726	19.8795	21.6486	21.5245	18.6119	29.781	10.4202	15.7012	30.3036	15.8376	32.6691
1	dis_TRINITY_DN10905_c0_g1	19.1472	9.53307	9.14836	6.37724	4.28575	11.8962	28.7977	5.40129	3.94275	9.91015	2.51127	4.22084
8	dis_TRINITY_DN10909_c0_g1	6.07304	6.62195	4.9374	3.85585	2.7995	2.83637	5.24297	0.546156	2.98723	4.09223	4.9629	2.54308
8	dis_TRINITY_DN10910_c0_g4	11.8785	19.5509	26.43	19.912	19.1374	19.6908	2.7863	1.34814	16.026	17.4934	17.3595	14.7629
8	dis_TRINITY_DN10913_c0_g1	38.3145	28.5028	24.2219	14.4783	14.3535	19.814	29.2634	13.3888	22.3939	26.4306	22.2768	12.2741
7	dis_TRINITY_DN10922_c0_g1	124.664	160.24	133.017	106.318	61.5202	118.11	40.9447	18.3917	34.8512	82.7129	62.2065	161.615
8	dis_TRINITY_DN10923_c0_g3	13.2074	20.0572	17.6528	17.238	16.866	13.1773	17.0431	2.40222	15.6821	13.5711	11.4731	11.1848
8	dis_TRINITY_DN10930_c0_g1	11.3429	9.70731	17.3154	17.6524	21.2357	12.4968	12.1541	3.62071	6.98978	5.93528	3.27425	3.95115
2	dis_TRINITY_DN1094_c0_g1	30.9682	27.2239	10.9175	14.5524	16.1743	8.5629	0.301135	16.9766	9.88701	12.208	11.164	11.7097
1	dis_TRINITY_DN109406_c0_g1	48.8217	44.2567	42.2837	60.5557	82.7351	55.8036	139.789	44.4448	22.5486	102.826	41.2283	105.938
8	dis_TRINITY_DN109431_c0_g1	6.31016	1.85592	3.32449	3.07271	2.6591	3.5371	6.31544	1.62757	5.83425	11.4438	3.53369	1.80358
1	dis_TRINITY_DN1095_c0_g1	643.018	774.016	806.201	774.559	685.577	932.76	662.37	232.413	72.7954	318.998	77.4362	796.432
8	dis_TRINITY_DN10952_c0_g1	15.1113	26.4138	24.4022	20.0776	15.4528	16.725	6.97809	5.66286	20.3704	20.6232	16.0117	12.7816
8	dis_TRINITY_DN1096_c0_g1	102.156	79.2138	96.2337	76.1785	46.0181	65.6181	74.62	20.3229	50.1033	46.7648	49.4785	39.71
1	dis_TRINITY_DN10961_c0_g1	0	0	0	0	0	0	0	59.8306	0	9.39724	0	0
7	dis_TRINITY_DN109679_c0_g1	0	0	94.9143	60.6676	23.5727	91.9971	0	0	19.0703	11.9934	1.94687	16.0598
8	dis_TRINITY_DN109699_c0_g1	0	0	0	0	0	0	0	28.74	0	2.88514	0	0
8	dis_TRINITY_DN1097_c0_g1	8.07675	9.65223	18.3306	9.66173	6.51639	7.13105	7.29172	1.50586	8.83383	4.78024	9.05176	3.95943
2	dis_TRINITY_DN10976_c0_g1	17.6101	22.1528	12.4602	11.4884	9.81781	5.52022	6.96283	0.750991	17.4087	11.8222	10.4975	5.5499
7	dis_TRINITY_DN109773_c0_g1	25.455	35.7327	34.2791	37.5172	43.7655	32.2206	37.627	13.8888	15.6928	37.6026	17.1588	54.9375
1	dis_TRINITY_DN1098_c0_g1	54.5731	78.5887	89.3418	75.6974	42.8584	59.0295	27.4647	6.48058	54.4409	48.2079	40.4349	30.257
1	dis_TRINITY_DN10991_c0_g1	0.167679	0.080933	0.0199225	0	0	0	0.653002	26.9547	0	4.41715	0	0
8	dis_TRINITY_DN10998_c0_g1	31.8062	17.2281	39.4067	48.2806	45.2955	44.287	48.2464	299.464	75.7535	70.4168	74.1165	67.1635
4	dis_TRINITY_DN10998_c0_g3	21.2741	11.2152	11.0367	6.11613	4.06847	5.45682	19.3056	2.28363	5.51405	13.4462	6.1233	3.48006
8	dis_TRINITY_DN11_c3_g4	199.348	234.939	378.47	782.648	1008.82	298.341	150.831	70.7792	149.574	151.27	86.9762	138.555
8	dis_TRINITY_DN1100_c0_g1	37.0322	31.4974	12.8828	10.0501	8.79986	12.6097	13.5791	2.13799	3.09628	13.9377	2.68296	6.69363
1	dis_TRINITY_DN11006_c1_g3	11.0015	7.36109	4.5351	4.58194	1.68285	4.55679	10.953	1.19908	3.10912	4.41783	3.56784	1.31943
8	dis_TRINITY_DN1101_c0_g1	8.71333	8.49058	17.1251	19.6211	16.5544	16.9264	11.0294	11.7345	20.2987	15.5315	53.3355	25.184
1	dis_TRINITY_DN1101_c0_g9	1.04568	1.89143	5.42106	3.26883	3.65707	3.94762	0.300401	0.323922	64.36	32.4199	37.8475	26.3745
8	dis_TRINITY_DN110150_c0_g1	13.344	24.2977	38.4185	18.8914	14.6794	23.881	13.3944	3.85522	3.71968	10.3285	6.23526	10.1971
5	dis_TRINITY_DN1102_c0_g1	81.3904	153.498	67.9652	116.555	95.1401	36.1319	28.5487	5.03075	25.6414	28.1836	14.1207	21.2033
1	dis_TRINITY_DN11028_c0_g2	6.93935	37.4997	42.0575	42.0849	35.9989	32.0489	2.25499	0.457279	21.7713	14.9108	14.8826	19.4343
8	dis_TRINITY_DN11030_c0_g1	5.45597	5.71379	6.52562	4.93865	5.61427	5.97428	11.4515	1.95107	6.78288	7.98229	6.81029	4.18404
8	dis_TRINITY_DN11034_c0_g1	36.1309	27.1153	46.1789	64.4276	90.8303	35.2586	67.6274	127.23	54.2004	57.7166	30.4048	48.2982
8	dis_TRINITY_DN11038_c0_g1	37.4717	29.9926	21.6612	17.5603	21.7105	21.4108	46.3397	27.974	19.2879	32.1189	18.271	21.0917
7	dis_TRINITY_DN1105_c0_g1	10.9825	7.23806	3.08423	3.61937	2.47018	3.8713	4.65684	7.77351	3.32681	4.49122	3.07292	2.22186
1	dis_TRINITY_DN11056_c0_g1	27.7497	20.4668	18.1553	16.033	13.7642	13.9314	23.0297	3.44296	15.2114	35.3222	24.5362	25.704
1	dis_TRINITY_DN11059_c0_g1	56.1227	70.8635	49.418	37.0662	29.5519	28.9618	19.7958	2.58776	64.8381	33.7849	20.8016	18.3931
8	dis_TRINITY_DN11064_c0_g1	63.5864	58.8205	74.8926	69.8635	78.3997	56.927	48.9931	13.1709	61.5842	57.4411	31.8927	31.0352
8	dis_TRINITY_DN11067_c0_g1	43.0127	68.004	18.504	16.3225	12.9037	11.8859	17.6869	5.16403	10.2348	20.6701	11.9055	5.56793
8	dis_TRINITY_DN110703_c0_g1	3.87891	3.52517	15.6523	9.49006	4.32147	5.63125	5.61703	14.1868	3.61251	5.22808	2.12474	2.47889
8	dis_TRINITY_DN11073_c0_g1	7.76808	6.58048	8.46784	9.33506	9.80737	9.00832	10.3554	4.25344	20.7271	30.659	11.2948	17.7687
8	dis_TRINITY_DN110755_c0_g1	0.439675	0	2.75445	16.4015	34.0617	15.9889	0.213045	0.778138	26.1554	13.9264	20.4312	8.72967
8	dis_TRINITY_DN11076_c0_g1	8.53519	4.14567	0.407807	0.058641	0.159608	0.323871	8.58803	5.06259	0	2.8422	0	0.178092
8	dis_TRINITY_DN1108_c0_g1	4.52454	1.04179	2.13191	4.13609	7.88061	10.5612	0.962103	1.23141	31.2713	45.6528	33.3941	43.1268
1	dis_TRINITY_DN11083_c0_g1	8.6609	23.4038	23.0936	27.5247	30.9637	23.1505	5.68465	1.58177	18.174	31.5318	19.6344	37.608
1	dis_TRINITY_DN111_c0_g1	75.4031	64.5016	61.6813	59.228	59.5179	49.2905	39.7261	18.9034	51.768	41.3085	58.9469	56.2821
8	dis_TRINITY_DN11100_c0_g1	5.56206	4.42708	6.51247	5.23167	1.53263	7.0957	5.25302	31.3851	4.91254	6.24562	4.46106	2.71766
8	dis_TRINITY_DN11104_c0_g4	41.3065	42.5588	29.2554	24.9293	20.9106	26.1316	35.8096	110.329	35.988	29.0686	19.8365	17.8806
7	dis_TRINITY_DN11112_c0_g1	1.19194	0	3.84911	1.30874	0.247905	0	95.4717	864.162	0	37.9643	0	0
7	dis_TRINITY_DN11116_c0_g1	20.0419	18.3014	2.55666	2.56657	2.41436	5.7682	1.73748	0.391214	0.754383	1.21793	0.516397	0.554996
7	dis_TRINITY_DN11135_c0_g1	0	0	0.0394345	0	0.028189	0.132866	0	17.291	0	7.86764	0	0
1	dis_TRINITY_DN11138_c0_g2	0.277728	0.090531	1.13667	0.575426	0.809594	1.06289	1.3163	183.407	1.63932	8.05307	4.76453	1.30396
8	dis_TRINITY_DN11138_c0_g3	6.02379	6.94508	11.4564	8.83415	7.60522	8.62618	1.49383	0.721916	9.97571	5.73653	3.87431	6.56759
8	dis_TRINITY_DN11138_c0_g5	16.684	20.1674	16.5521	11.3459	5.26741	9.17297	8.87703	0.991854	5.86503	6.95835	3.30334	3.87117
6	dis_TRINITY_DN1114_c0_g2	0.067858	0.014719	0.039564	0	0.00253	0	0.115309	141.999	0	7.52838	0	0.006209
8	dis_TRINITY_DN11152_c0_g1	1.18873	0.288704	0.191186	0.206175	0.198256	0.246287	11.5765	405.247	0.025137	15.5871	0	0
1	dis_TRINITY_DN11162_c0_g1	0.69724	0.680623	0.377157	5.33059	4.08366	159.745	0.677092	2.9188	27.1048	1.65286	117.788	2.46272
8	dis_TRINITY_DN11168_c0_g1	24.0996	27.5028	42.0064	33.1204	27.2252	20.2014	18.3555	11.728	16.5133	23.672	12.9022	11.9823
8	dis_TRINITY_DN11169_c0_g1	16.1988	18.7833	16.5632	12.881	9.01314	13.2003	6.23529	5.14603	12.2497	10.7021	14.6988	17.5935
2	dis_TRINITY_DN1117_c0_g1	66.7313	72.276	46.2315	46.1644	24.9999	32.2437	90.2497	11.4404	46.8601	63.9097	46.1255	36.3126
8	dis_TRINITY_DN1117_c0_g2	33.9568	49.3391	28.889	19.8133	15.9802	19.3045	39.2379	12.7652	23.2475	37.7349	25.8043	24.0173
8	dis_TRINITY_DN11178_c0_g1	1.24122	0.580378	0.594278	1.23543	1.25893	2.016	2.89891	0.495084	4.1233	2.41227	3.80446	1.61564
8	dis_TRINITY_DN11181_c0_g1	28.3205	43.2209	41.9764	57.3017	40.7152	25.3709	38.6841	5.98412	11.4924	20.8694	11.7992	21.3395
8	dis_TRINITY_DN11185_c0_g1	6.29835	8.54973	10.5813	8.74967	6.54728	8.45295	2.64752	0.564737	5.64342	6.86754	5.0939	5.12152
1	dis_TRINITY_DN11191_c0_g1	195.878	230.914	217.1	250.956	221.006	159.448	347.812	117.793	89.7101	273.145	144.101	475.761
8	dis_TRINITY_DN11191_c0_g3	30.2104	34.247	40.6481	50.2008	50.2051	34.9007	51.7572	132.02	45.8319	92.3935	40.9441	33.4392
8	dis_TRINITY_DN11193_c2_g3	20.1848	17.195	29.603	29.7309	25.3043	24.3433	22.7419	12.9425	11.9164	29.2088	10.6072	19.8259
1	dis_TRINITY_DN11201_c0_g1	12.2383	13.3689	37.7465	29.7066	19.4941	13.658	4.64574	1.28987	3.54262	7.8107	5.99461	13.4031
8	dis_TRINITY_DN11209_c0_g2	69.7763	76.6323	38.9997	41.9414	41.6365	25.1224	44.3304	7.11828	66.6799	40.23	47.0259	28.9513
8	dis_TRINITY_DN1121_c0_g2	11.3569	12.438	28.1795	26.4245	17.9096	18.1755	45.6375	54.7533	24.3282	29.0636	22.8224	18.2812
8	dis_TRINITY_DN11212_c0_g2	10.7581	8.80292	12.4681	6.69527	4.54061	8.56594	88.1534	11.589	12.7263	21.3875	5.63274	4.3761
1	dis_TRINITY_DN1122_c0_g4	25.3171	35.4493	23.6235	23.5139	18.9234	15.1404	13.041	5.15703	21.9876	17.6897	8.53529	13.2857
8	dis_TRINITY_DN11220_c0_g1	21.9647	25.5644	8.71035	6.51704	3.93358	5.43209	5.12008	0.564596	3.11602	8.52705	8.31701	12.2358
1	dis_TRINITY_DN11221_c0_g1	5.82351	10.967	8.96658	20.3111	26.9645	16.9289	15.4971	5.50711	13.2985	82.581	31.979	93.6309
7	dis_TRINITY_DN11224_c0_g1	2.93107	2.88122	5.04121	4.79201	4.62584	5.61676	6.89628	2.46733	2.54371	4.74316	4.2251	5.95143
2	dis_TRINITY_DN1123_c0_g1	11.8468	18.6079	26.9111	12.9332	3.39789	22.0027	3.23237	0.538272	19.5523	6.41998	11.0054	6.65932
8	dis_TRINITY_DN11235_c0_g1	47.0978	53.0793	36.7396	28.2849	29.3141	21.1614	18.4385	7.37912	31.0792	15.9165	14.4351	16.2859
8	dis_TRINITY_DN11237_c0_g1	54.0984	47.2888	107.516	57.1889	44.5329	46.7327	44.062	5.73881	71.1659	55.1005	66.7597	51.3204
8	dis_TRINITY_DN11238_c0_g5	6.24629	14.5444	19.1111	6.75418	2.20937	10.2565	10.203	0.779268	4.40428	5.23707	4.0337	1.86698
8	dis_TRINITY_DN1125_c0_g1	4.23604	5.15433	8.48996	7.85704	8.84797	6.81946	8.89238	133.959	10.557	34.4602	5.5256	7.2348
8	dis_TRINITY_DN11250_c0_g1	144.671	169.359	182.061	151.854	107.609	125.688	171.931	403.345	152.647	204.008	155.756	141.736
8	dis_TRINITY_DN1126_c0_g1	13.9023	12.3384	13.5722	17.6043	11.2487	10.8271	40.1859	4.56665	9.23753	13.8309	5.8122	4.68806
8	dis_TRINITY_DN11260_c0_g1	1.48972	2.27993	4.12536	2.82815	3.3165	2.09742	0.404769	0.372367	1.96386	2.14867	2.18029	2.08568
8	dis_TRINITY_DN11264_c0_g1	17.4773	26.1314	38.322	48.4248	44.3218	40.9255	20.8601	102.032	47.2542	49.6081	44.5621	33.6777
1	dis_TRINITY_DN11265_c0_g1	77.3512	141.096	101.035	134.771	132.084	73.4909	38.1616	68.7375	32.2429	69.8326	57.3422	143.184
2	dis_TRINITY_DN11268_c0_g1	224.332	160.887	360.22	567.992	390.548	267.597	14.8983	205.553	23.7095	61.4951	6.52361	49.5886
1	dis_TRINITY_DN11269_c0_g1	145.506	198.044	242.318	74.1546	51.7385	71.6521	163.574	13.0991	93.0185	123.646	27.4125	67.585
7	dis_TRINITY_DN1127_c0_g1	19.3505	12.2188	9.66213	9.84126	8.32777	12.6577	41.7999	5.71304	4.59285	16.275	3.74396	3.57187
1	dis_TRINITY_DN11271_c0_g1	24.9494	10.3618	18.9025	15.801	10.114	20.5723	12.8255	1.80634	2.38804	7.49935	1.92673	6.00786
2	dis_TRINITY_DN11271_c0_g2	32.6939	58.3697	38.2942	61.1022	84.4585	52.3926	14.689	4.62317	63.4956	55.4199	87.8452	81.7219
8	dis_TRINITY_DN11281_c0_g1	2.66018	3.52188	4.01111	2.85621	2.42673	2.09715	1.94684	0.321369	1.96164	1.76332	1.5029	1.82033
7	dis_TRINITY_DN11281_c0_g2	12.4327	9.51344	0.195864	0	0	0	17.1252	13.788	0	1.16598	0	0
7	dis_TRINITY_DN11288_c0_g1	81.2669	17.0289	1.92756	3.01235	0.961375	0.114198	0.646442	0.655397	0	2.5442	0	0
8	dis_TRINITY_DN11288_c0_g2	1863.36	1999.58	40.6937	57.423	31.9155	15.6689	64.3954	12.4345	51.4581	117.066	24.7409	31.7099
8	dis_TRINITY_DN1129_c0_g1	12.948	26.2325	14.8901	15.8548	19.7004	9.023	5.84538	3.37105	15.2663	11.4348	20.3881	6.59157
1	dis_TRINITY_DN11290_c0_g3	19.0238	27.652	23.4386	26.4734	17.1619	13.009	11.7714	1.8061	5.00116	10.8004	10.9506	12.6965
8	dis_TRINITY_DN1130_c0_g1	13.2943	2.58779	0.108213	0.103045	0.100271	0.199261	13.2555	3.18631	80.2369	94.4752	86.6344	40.2137
8	dis_TRINITY_DN1130_c0_g2	17.4002	17.4244	17.6331	12.9154	8.86081	9.98936	11.2805	3.13352	7.07948	9.30271	14.6696	4.79107
2	dis_TRINITY_DN11304_c0_g1	14.6079	13.4654	20.0884	17.3002	15.3238	14.3852	31.6732	14.7457	21.4779	18.8993	20.7977	9.66215
7	dis_TRINITY_DN11307_c0_g1	81.4484	97.0372	117.838	75.9955	49.6138	72.5122	111.851	21.512	30.8375	40.0791	22.4596	49.0245
8	dis_TRINITY_DN1131_c0_g1	2.88611	2.69358	10.2685	10.3341	6.61913	12.0442	2.63931	120.756	7.21977	29.2353	9.84122	23.2347
8	dis_TRINITY_DN1131_c0_g2	4.25981	4.8395	5.3758	4.54471	3.14707	10.7214	4.42846	3.03756	54.2651	31.8758	32.2095	26.3391
8	dis_TRINITY_DN1132_c0_g1	8.72278	9.87589	13.1727	13.7112	13.5398	9.83151	7.97095	0.924288	13.0999	12.6804	14.4492	12.1261
8	dis_TRINITY_DN11324_c0_g1	166.346	71.7919	95.4704	81.2096	65.8359	67.0664	351.223	76.4233	101.918	120.745	118.303	68.7629
8	dis_TRINITY_DN11326_c0_g1	20.7077	52.957	55.3206	54.8235	46.9713	39.8195	15.856	24.241	16.6736	20.7517	12.6623	11.8894
8	dis_TRINITY_DN11328_c0_g1	99.1294	187.904	106.805	123.953	126.647	79.4095	148.891	47.7358	111.002	96.3428	153.793	143.889
1	dis_TRINITY_DN11328_c0_g3	97.7389	156.653	123.778	135.635	121.639	130.942	140.108	102.632	53.351	133.508	60.7294	180.244
7	dis_TRINITY_DN1133_c0_g2	8.87466	26.9757	62.9841	35.7484	14.9495	46.0626	19.2538	2.9314	21.1971	38.8754	37.0851	22.6989
7	dis_TRINITY_DN11338_c0_g1	25.6284	11.4295	10.8874	12.9112	14.1926	10.4791	56.9146	176.302	21.7462	41.2717	37.6604	25.1748
8	dis_TRINITY_DN11345_c0_g2	11.5305	12.1277	5.82334	2.65173	1.18245	3.62128	1.91829	0	2.40794	1.80989	2.5063	0.893909
8	dis_TRINITY_DN11348_c0_g1	11.8663	14.2008	17.2301	15.969	12.3663	13.8447	5.45239	2.77389	19.6774	14.3688	16.4805	11.0091
8	dis_TRINITY_DN11349_c0_g1	29.6606	30.6778	53.0917	109.282	55.253	36.6579	27.8343	7.39162	11.6844	29.1154	14.599	32.5778
8	dis_TRINITY_DN1135_c0_g1	7.23624	7.9475	17.3227	15.1627	10.3951	8.6191	6.68194	6.3693	4.58645	15.9084	8.04329	10.2906
7	dis_TRINITY_DN11354_c0_g1	4.52742	4.32186	7.36841	4.68386	4.22749	4.63751	4.0366	0.810616	4.65386	7.36314	6.72889	5.41383
1	dis_TRINITY_DN11356_c1_g1	135.166	186.024	283.671	418.391	562.776	443.014	63.4728	28.4666	428.174	304.092	311.728	392.6
1	dis_TRINITY_DN11356_c1_g3	52.4131	79.1352	28.7139	17.5896	15.9701	15.2269	11.31	5.29659	22.8384	19.4596	12.2835	14.1517
7	dis_TRINITY_DN11358_c0_g1	33.0525	29.7678	90.3687	66.876	76.0304	60.2559	37.0239	8.90642	81.835	59.8284	45.1352	72.3768
8	dis_TRINITY_DN1136_c0_g1	18.0687	12.6173	15.0822	13.4113	10.232	8.06376	17.4095	3.26699	8.70322	14.6133	8.53612	6.85346
1	dis_TRINITY_DN11360_c0_g1	10.6528	22.8401	38.707	26.3162	13.0215	19.2565	40.8741	3.05773	26.3781	31.523	33.3456	16.3743
8	dis_TRINITY_DN11368_c0_g1	2.2931	1.88338	1.6973	1.65517	0.55915	5.97257	17.8198	0	6.34844	6.27027	3.42749	2.29773
8	dis_TRINITY_DN11369_c0_g1	8.49048	8.85234	14.8236	24.5726	26.0919	24.6197	4.26812	1.96706	0.348812	10.6213	1.06676	20.2057
8	dis_TRINITY_DN11369_c0_g4	156.063	111.544	194.679	196.038	158.032	90.8426	130.196	50.5103	0	26.2306	0.085028	3.61211
8	dis_TRINITY_DN1137_c0_g1	47.4943	37.0142	29.6905	32.7675	35.2283	34.9442	61.5804	63.6974	61.7322	54.3846	47.4277	32.1386
1	dis_TRINITY_DN11371_c0_g1	8.32965	2.85378	6.18339	6.60644	12.0995	10.8526	19.6598	10.312	0	41.3586	9.07887	53.7045
8	dis_TRINITY_DN11373_c0_g1	83.6814	89.2018	77.9416	87.0645	79.443	60.94	41.3039	4.48276	106.567	45.2311	57.4704	31.165
1	dis_TRINITY_DN11377_c0_g4	22.0268	27.0087	21.0042	30.0526	23.3733	34.8681	27.5013	34.501	20.3397	21.0676	24.9928	24.4141
1	dis_TRINITY_DN11379_c0_g2	49.5884	41.1171	9.98065	8.24535	6.13771	7.78188	8.96264	1.76335	3.48049	5.89205	1.09065	0.895301
8	dis_TRINITY_DN11387_c0_g1	77.2641	52.2717	71.2077	59.2488	93.765	70.9301	176.751	49.8983	81.4717	114.731	89.1616	80.871
1	dis_TRINITY_DN11389_c0_g1	47.1238	39.2111	32.6198	22.1355	18.2145	22.3064	17.8783	3.82549	27.4591	12.5182	13.2949	10.5579
7	dis_TRINITY_DN1139_c0_g1	41.5089	49.9428	34.497	34.1792	25.0823	22.6325	38.2617	11.5257	8.02797	30.5817	14.0422	15.2866
8	dis_TRINITY_DN1139_c0_g4	43.0246	29.0858	17.297	16.4648	16.6173	21.2786	65.7528	10.6805	27.8402	34.1816	17.2064	13.3379
1	dis_TRINITY_DN11394_c0_g1	46.2992	57.1315	56.4813	95.2224	64.7845	29.273	18.4984	2.15536	3.2351	14.6745	4.92132	8.93364
6	dis_TRINITY_DN11394_c0_g2	5.56625	9.15212	12.2277	12.8977	7.60283	10.4656	2.8196	1.44869	9.81267	7.91629	9.01682	5.14177
1	dis_TRINITY_DN11394_c0_g4	72.3419	96.2848	123.227	164.077	135.274	128.736	121.703	20.7268	29.077	78.7172	44.7468	94.1526
8	dis_TRINITY_DN114_c0_g1	37.3088	74.9779	30.7712	34.6237	28.8301	21.8532	6.27595	2.06078	19.4451	11.183	8.90237	11.9392
2	dis_TRINITY_DN1140_c0_g1	22.1147	21.23	20.5926	13.5543	10.9694	10.549	63.4037	25.9637	25.6325	30.6052	24.3564	20.1859
8	dis_TRINITY_DN11401_c0_g4	19.6037	16.0182	28.9035	25.8732	20.7414	16.8552	12.6108	1.23549	18.6569	22.6344	23.7874	21.9711
4	dis_TRINITY_DN11407_c0_g1	11.3877	3.88625	10.6161	8.15459	7.90953	9.58851	15.6029	1.86014	8.69229	8.60853	10.7099	8.60315
1	dis_TRINITY_DN11407_c0_g4	3.34457	1.91948	5.76824	2.62819	1.49757	3.90201	5.74227	0.446199	3.24729	7.84547	8.2337	8.54663
7	dis_TRINITY_DN1141_c0_g1	14.8592	27.0673	97.767	49.8668	39.073	49.206	160.655	26.018	43.5684	32.893	157.025	40.6729
8	dis_TRINITY_DN1142_c0_g1	1166.89	866.076	344.878	356.744	367.217	185.889	760.102	140.18	269.598	77.6057	649.929	23.1904
1	dis_TRINITY_DN11424_c0_g1	33.0886	12.375	20.6859	24.8922	13.1962	9.8473	3.94866	1.90349	4.26916	8.58692	12.2084	8.16765
1	dis_TRINITY_DN1143_c0_g1	125.868	224.584	131.695	147.795	139.245	129.682	70.7357	18.0531	228.131	135.685	173	117.025
7	dis_TRINITY_DN11430_c0_g1	27.8805	40.7695	49.0836	55.2079	55.5512	46.1776	89.5742	18.5919	59.8707	63.9007	52.0874	46.4585
8	dis_TRINITY_DN11447_c0_g1	19.1922	20.754	23.3052	34.5473	30.7545	26.9106	13.0885	22.9473	25.5906	60.4771	40.1618	38.6574
7	dis_TRINITY_DN1145_c0_g2	2.06361	0.88131	0.886453	1.40628	1.69662	1.15237	2.90036	35.8042	0.712409	4.19923	0.705881	1.20047
1	dis_TRINITY_DN1146_c1_g1	16.7547	11.8813	17.9642	42.7094	32.0588	23.5729	1.47943	0.321163	1.55558	3.84294	1.51699	5.67778
1	dis_TRINITY_DN11462_c0_g2	9.81688	7.20961	9.73691	6.71292	5.78664	6.56656	14.1418	5.71348	30.6537	9.89119	14.6735	7.37559
1	dis_TRINITY_DN1147_c0_g3	43.0872	54.9407	28.3298	43.8502	31.7108	12.0255	2.39909	0.48048	7.24787	6.83176	6.42291	5.38683
1	dis_TRINITY_DN1147_c0_g6	0.09253	0.102252	3.01208	1.50338	1.57101	0.29054	0	0	0.354264	3.48172	0.424497	23.9713
2	dis_TRINITY_DN1147_c0_g7	26.7729	35.5587	37.1798	33.3209	39.2366	30.365	23.5314	30.9641	24.6741	23.0278	21.0621	21.2568
1	dis_TRINITY_DN11470_c0_g1	6.53416	3.86445	7.17691	2.71995	1.3972	6.63556	3.58615	14.6003	6.94976	6.49393	3.07699	5.07656
2	dis_TRINITY_DN11473_c0_g1	387.948	320.286	224.255	220.799	284.442	214.834	969.559	213.793	494.672	808.159	563.115	615.079
8	dis_TRINITY_DN1148_c0_g1	9.96937	21.9418	19.2541	17.4392	18.9977	11.7027	9.11382	6.1156	4.42799	13.6799	6.29435	14.9777
8	dis_TRINITY_DN11483_c0_g2	24.9914	36.2884	57.576	63.7107	35.6344	19.8664	4.77424	1.1491	7.17191	9.14278	3.55245	4.45591
1	dis_TRINITY_DN11486_c0_g1	26.2776	51.1128	33.4385	41.403	32.5583	24.5502	22.1767	3.4079	25.4924	32.8092	22.757	21.2419
8	dis_TRINITY_DN11492_c0_g2	14.816	21.5839	11.0994	8.98848	8.39795	6.59357	7.72545	1.13786	13.3135	12.6326	7.3829	6.14497
8	dis_TRINITY_DN11492_c0_g4	18.9231	15.7868	15.3698	18.0597	14.0738	10.2736	10.1646	22.3573	12.4455	13.7485	9.29	7.80123
1	dis_TRINITY_DN11493_c0_g2	4.10854	4.37471	6.32109	5.31928	2.07497	4.67992	5.5088	1.96899	7.77393	9.1907	8.14927	3.94234
8	dis_TRINITY_DN11496_c0_g1	13.7527	22.9303	21.3775	41.8557	42.066	27.3996	19.5645	4.1541	9.5747	29.5559	12.5654	34.3683
8	dis_TRINITY_DN11497_c0_g1	52.1266	116.293	52.9686	73.1061	60.0048	45.9918	59.4239	15.5755	21.1063	27.0351	16.5872	43.1941
7	dis_TRINITY_DN11498_c0_g1	113.514	102.594	22.3075	16.9259	11.0876	16.5687	36.942	2.75448	16.5587	19.2335	13.7344	8.90888
8	dis_TRINITY_DN11499_c0_g1	36.5389	35.21	23.0284	16.4225	12.8046	14.3024	19.9493	5.04824	28.238	29.6057	21.5265	12.974
8	dis_TRINITY_DN11499_c0_g2	60.1744	98.3065	12.3025	9.78845	5.22637	6.06602	4.31261	0.366716	4.81692	9.23946	4.56292	2.265
1	dis_TRINITY_DN115_c0_g1	701.885	611.549	297.765	366.273	328.778	269.276	432.176	261.41	167.953	169.518	128.008	103.752
1	dis_TRINITY_DN115_c0_g3	3.83149	5.79335	8.26696	7.12403	7.74475	11.6498	3.45415	10.2793	10.6909	17.4437	10.3727	12.9673
7	dis_TRINITY_DN115_c0_g5	91.0824	28.9693	22.638	18.2801	14.1024	26.9571	42.2935	11.4521	20.9112	27.8767	15.6659	16.901
1	dis_TRINITY_DN11500_c0_g1	0.436469	0.107739	0.324408	6.30189	18.8603	0.092104	0.299071	2.56407	0	6.60992	0	1.11625
1	dis_TRINITY_DN11501_c0_g4	15.5888	14.8311	17.9515	18.5698	15.6497	15.0559	17.7388	2.86913	19.4367	16.7136	11.5053	13.6634
8	dis_TRINITY_DN11502_c0_g1	55.235	89.1401	52.0709	45.0865	32.0998	29.582	215.288	31.2488	19.3287	59.1006	13.9508	14.2426
8	dis_TRINITY_DN11503_c1_g1	11.4815	8.00699	1.41085	1.13357	1.19609	2.17135	0.622553	0.342828	0.878787	1.03243	0.390837	0.249307
7	dis_TRINITY_DN11506_c0_g1	25.5788	23.4286	18.9376	21.9007	25.4887	16.144	9.13854	1.51699	31.2617	17.8493	14.8451	12.4083
1	dis_TRINITY_DN11507_c0_g1	112.799	106.479	53.4026	46.7571	23.683	24.4099	145.335	90.1818	8.94307	49.6087	11.5423	24.3632
8	dis_TRINITY_DN11508_c0_g2	0.468954	0.496456	0	0	0	0	0	11.7317	0	11.9452	0	0
7	dis_TRINITY_DN1151_c0_g2	13.4959	8.53529	8.91842	9.61848	11.4403	10.4523	19.0382	6.1005	9.05134	11.2123	10.8822	14.4027
8	dis_TRINITY_DN1151_c0_g5	4.98521	0.791402	12.5535	5.57468	3.47966	5.32176	29.1001	2.06076	5.11949	8.15319	4.2407	4.44313
8	dis_TRINITY_DN1151_c0_g6	79.988	71.5574	49.4077	36.6789	34.8411	40.7448	45.0896	15.7423	60.9189	47.7023	47.7628	26.0428
7	dis_TRINITY_DN11511_c0_g4	14.0618	12.5977	12.9021	8.07233	5.97146	6.15166	11.4563	2.42282	5.09821	11.4691	7.60201	11.7795
1	dis_TRINITY_DN11513_c0_g1	9.09617	24.6485	13.1543	8.67943	8.0402	10.9802	4.22989	1.07357	3.25139	2.71407	3.29488	2.63633
8	dis_TRINITY_DN11513_c0_g4	8.22016	8.27965	8.93209	8.04668	7.2816	5.38173	8.32668	1.4389	6.73474	9.45108	9.95241	5.60307
8	dis_TRINITY_DN11514_c0_g1	14.3145	12.9121	24.2605	16.159	11.6806	25.6282	29.1014	16.638	16.1361	18.4697	12.8559	7.64132
8	dis_TRINITY_DN11516_c0_g2	28.3772	27.8308	31.9166	37.2349	24.9668	26.1227	142.699	37.4513	33.5553	47.8274	33.9017	20.3687
2	dis_TRINITY_DN11516_c0_g3	16.6203	2.64189	10.7726	7.62414	5.45232	4.42913	170.826	13.0556	8.73215	48.1269	3.29914	1.94305
8	dis_TRINITY_DN11517_c0_g2	82.205	57.3475	41.3192	44.6076	50.9292	33.2778	130.447	27.4225	36.5383	63.585	30.5382	24.0612
8	dis_TRINITY_DN11519_c0_g1	116.01	66.3659	125.17	54.4166	45.2975	40.2958	107.323	14.6036	77.418	49.6427	28.2908	18.8457
7	dis_TRINITY_DN11524_c0_g1	10.6434	6.97575	20.542	12.3417	6.61556	17.7525	14.7758	4.74728	14.9157	9.56989	10.6613	8.41817
1	dis_TRINITY_DN11525_c0_g1	17.7499	21.1471	15.273	19.4067	21.0389	11.9723	8.05922	6.50746	13.3418	8.61139	7.90541	8.41354
8	dis_TRINITY_DN11526_c0_g1	146.944	118.4	140.662	101.963	70.7669	84.3091	147.112	13.5917	231.588	146.057	127.271	104.983
2	dis_TRINITY_DN11528_c0_g1	23.5628	25.7058	16.1161	10.1534	10.6478	14.2403	23.3481	3.13241	19.0672	28.8749	11.0591	9.89463
8	dis_TRINITY_DN11530_c0_g1	5.50819	5.76227	15.7053	18.6859	12.2177	18.5793	7.71409	12.3277	13.7795	21.728	18.7395	26.6037
8	dis_TRINITY_DN11536_c0_g1	1.03871	15.0705	37.2949	20.4852	13.835	36.7846	0.871459	10.2031	31.1015	46.7143	15.8075	14.2354
1	dis_TRINITY_DN11537_c0_g2	18.6289	20.5328	41.1454	38.8161	25.2367	29.7713	19.136	45.2549	13.6225	39.5616	22.1033	35.8967
8	dis_TRINITY_DN11537_c0_g4	6.31295	7.35205	12.6932	11.5933	19.763	10.4946	4.7883	3.95176	13.099	14.4352	12.1688	16.4927
8	dis_TRINITY_DN11537_c0_g5	0.083753	0	0	0	0	0	0.10053	0	0.122486	325.983	0.11836	2.72786
2	dis_TRINITY_DN1154_c0_g1	29.6528	51.2646	53.4825	31.3233	27.4967	24.3282	15.5452	3.57462	34.844	14.8198	14.0426	11.9175
7	dis_TRINITY_DN11548_c0_g1	5.97416	1.71425	8.129	6.33213	3.91611	2.14656	14.4306	1.21701	0.300438	2.18468	0.678806	0.049145
7	dis_TRINITY_DN11548_c0_g2	0	0	6.12082	13.2679	11.2876	15.1096	0	0	2.5455	2.19094	3.06594	8.27375
8	dis_TRINITY_DN1155_c0_g2	111.782	93.705	110.368	86.1095	65.3661	51.75	82.9203	12.5264	99.8429	93.083	71.4289	51.7235
2	dis_TRINITY_DN11558_c0_g3	14.1064	12.4497	9.98237	9.58637	7.61348	8.68824	3.06562	1.46017	9.25884	16.9317	12.5364	13.4587
1	dis_TRINITY_DN11559_c0_g1	32.9833	45.3448	45.6677	71.3505	63.6469	40.297	41.3707	17.4961	26.7076	33.2785	26.8957	44.2629
8	dis_TRINITY_DN1156_c0_g1	11.4596	9.89685	22.369	17.3606	12.9101	16.4219	14.5506	3.07932	21.6668	20.7947	8.42738	10.1193
1	dis_TRINITY_DN11561_c0_g1	6.62353	4.28373	10.4415	11.3543	8.7624	7.3804	60.498	23.0384	2.44862	19.2852	4.82746	1.23639
8	dis_TRINITY_DN11564_c0_g1	46.2692	30.5785	15.5573	12.9566	10.1894	12.8827	53.3961	14.6999	11.147	17.8124	4.73298	6.88696
7	dis_TRINITY_DN11567_c0_g1	79.113	168.615	31.0956	28.7636	13.308	19.843	6.35192	0	27.1021	16.2742	16.5743	22.9985
1	dis_TRINITY_DN1157_c0_g1	1940.85	1609.56	1616.57	1442.8	885.811	1380.54	1673.1	321.231	308.044	891.39	328.919	1397.43
2	dis_TRINITY_DN11571_c0_g1	213.825	231.23	179.708	216.526	242.881	197.907	171.693	97.118	258.198	361.172	249.018	415.163
8	dis_TRINITY_DN11571_c0_g2	45.4411	39.4731	23.4828	16.1877	7.58461	15.2239	18.1691	3.03512	14.6225	11.4406	12.6362	6.66789
7	dis_TRINITY_DN11575_c1_g3	3.85202	7.36192	20.6386	15.6454	13.8154	13.9261	2.66677	1.84602	9.73724	9.13539	11.3138	9.38559
7	dis_TRINITY_DN11577_c1_g1	35.7526	32.3849	63.3019	47.9226	19.4607	81.9192	73.5969	4.00316	115.769	139.759	166.534	182.084
8	dis_TRINITY_DN11579_c1_g3	6.7474	5.36008	9.18863	5.57496	3.79052	4.99204	1.087	0	4.50195	5.95413	3.55549	4.77503
8	dis_TRINITY_DN11580_c0_g1	5.49492	7.66535	4.3361	3.40953	1.50162	1.90358	8.88025	2.84173	0.160153	4.63326	0	0.139483
7	dis_TRINITY_DN11582_c0_g1	4.17187	5.60462	10.0772	6.79174	4.34254	5.13958	2.07041	0.161447	11.7393	5.60756	7.59308	4.65169
8	dis_TRINITY_DN11583_c0_g2	11.3934	1.61377	5.57905	7.68642	5.80438	5.0416	4.13259	0	8.52772	13.5256	9.38424	8.13423
8	dis_TRINITY_DN11584_c0_g1	41.9316	16.7802	4.82323	5.32939	4.93278	2.57381	42.2563	7.21167	0.630004	17.0404	2.20094	3.10771
8	dis_TRINITY_DN11590_c0_g1	510.468	165.123	143.888	154.713	82.9721	127.215	716.25	62.9105	91.4881	168.04	95.7177	81.7085
7	dis_TRINITY_DN11591_c0_g1	25.5532	34.458	53.1278	63.1509	51.5095	43.4127	32.5043	17.1223	40.273	42.8138	38.989	41.8598
1	dis_TRINITY_DN11596_c1_g1	235.127	291.229	1419.33	337.635	214.21	274.914	438.564	74.3865	620.44	309.686	179.486	78.5511
1	dis_TRINITY_DN11598_c0_g1	0	0	13.9333	26.663	26.5584	10.0072	0	305.755	0	44.2772	0	0.350182
1	dis_TRINITY_DN11598_c0_g2	54.0948	86.9921	32.9753	30.6433	30.8198	25.7917	10.482	14.913	60.0163	21.3474	19.9162	24.7109
8	dis_TRINITY_DN11598_c0_g3	7.63058	8.64889	7.88498	8.95666	7.13064	6.26629	5.47696	5.85365	6.00642	7.82537	7.00044	4.89243
8	dis_TRINITY_DN11598_c0_g5	18.2006	21.9018	16.8905	13.6539	8.66688	8.75914	9.09997	2.32648	12.3272	15.0809	8.19364	6.86302
8	dis_TRINITY_DN11598_c0_g7	15.7186	16.4148	6.19151	6.03273	2.95174	6.43692	12.4595	5.26448	9.25681	8.18191	8.34434	4.63118
1	dis_TRINITY_DN116_c0_g1	20.7402	42.2222	26.3236	21.9457	22.0522	19.8695	21.8285	7.20142	17.3592	19.8373	8.5975	24.6087
8	dis_TRINITY_DN1160_c0_g1	5.21415	4.78856	7.37125	8.79217	9.41563	5.68566	3.54777	3.04716	7.21645	6.66788	4.05783	3.92292
8	dis_TRINITY_DN11601_c0_g2	62.4909	91.5424	35.5503	27.5638	19.7386	21.3968	9.95986	1.62012	44.4356	23.104	17.2478	19.4141
5	dis_TRINITY_DN11603_c0_g1	10.8165	22.2106	43.3577	21.7063	11.147	27.5095	8.27097	3.91216	28.3984	22.6385	30.7922	18.4695
8	dis_TRINITY_DN11610_c0_g1	66.4896	106.913	103.05	73.1484	56.5559	52.3565	46.8409	7.23586	38.4728	40.1232	35.878	35.9764
8	dis_TRINITY_DN11611_c0_g4	18.6043	37.4083	14.256	12.2706	12.0409	9.74188	4.83156	0.867191	10.99	9.90059	6.48503	7.55001
2	dis_TRINITY_DN11618_c1_g1	5.04002	12.7133	5.64318	3.64603	1.84374	2.90336	5.44802	17.2253	1.89015	4.48269	1.5394	0.940809
7	dis_TRINITY_DN11619_c0_g1	8.96919	15.6205	20.1785	15.5267	7.80825	13.4337	9.3543	2.23198	3.83008	5.63664	4.78232	3.75619
1	dis_TRINITY_DN11619_c0_g4	296.682	151.764	2331.03	1841.28	1089.84	2619.07	354.359	98.0593	38.8353	152.951	58.7392	552.599
8	dis_TRINITY_DN11619_c0_g7	4.3905	6.57555	13.8247	11.1767	7.87516	11.3408	3.76239	4.82866	12.3213	10.2841	11.5339	5.01955
8	dis_TRINITY_DN11620_c0_g1	11.1085	8.45713	21.175	16.9183	14.0924	15.0024	16.3663	1.40222	37.8549	35.4994	27.7338	18.1199
1	dis_TRINITY_DN11625_c0_g2	14.3932	18.1631	6.53773	14.2572	7.51319	21.864	3.72571	1.21324	2.45048	2.04383	5.21013	0.361775
7	dis_TRINITY_DN11625_c0_g3	29.2176	24.5214	11.9032	11.1785	8.25346	6.32179	18.9648	4.59079	8.20116	9.94223	6.20167	5.68335
8	dis_TRINITY_DN11629_c0_g1	13.4636	28.6956	22.6017	23.8154	18.3977	10.5974	29.3366	4.25522	8.89818	15.7259	11.0904	10.3725
8	dis_TRINITY_DN11632_c0_g1	13.7612	21.5942	28.993	26.9006	13.6678	28.0107	7.96312	9.59002	19.377	15.1509	17.9061	11.9882
2	dis_TRINITY_DN11637_c0_g1	8.69851	15.1015	17.5938	14.1944	6.94691	11.9144	4.69771	2.58605	12.6521	11.7334	11.708	9.10338
8	dis_TRINITY_DN11637_c0_g2	6.26277	21.7706	65.9877	37.754	25.3193	42.0347	0.311632	0.763601	82.3873	108.722	300.667	225.858
8	dis_TRINITY_DN1164_c0_g1	47.5491	76.3974	22.0191	18.1624	9.35767	13.2166	5.7491	0.673619	1.6783	14.6888	1.7308	1.89515
8	dis_TRINITY_DN11647_c0_g3	107.748	100.865	50.8539	45.3884	39.1643	36.074	70.5262	31.3069	48.3071	85.4738	45.7295	37.3993
2	dis_TRINITY_DN11663_c0_g1	22.7242	29.248	28.9943	32.6999	18.2065	31.3677	25.4872	6.34708	42.2884	31.6168	37.3983	23.4509
2	dis_TRINITY_DN11666_c0_g3	88.5385	108.924	70.4816	63.2409	68.1794	48.5666	56.7473	22.7465	76.7028	90.8436	53.8474	69.1674
8	dis_TRINITY_DN11666_c0_g4	20.0136	22.1197	21.7318	22.5655	22.0126	16.0424	10.6456	1.67133	20.7068	30.4062	16.8945	31.9999
7	dis_TRINITY_DN11669_c0_g2	8.58636	4.97221	6.95952	7.26962	3.6128	7.21344	13.1648	1.29893	5.80379	6.17163	7.95959	5.29905
8	dis_TRINITY_DN1167_c0_g1	6.51276	8.87741	9.33832	7.39972	5.50086	7.32762	7.4763	10.503	7.48507	8.46887	7.10299	3.46381
1	dis_TRINITY_DN1167_c0_g3	93.5955	94.4372	81.9653	60.4555	34.6079	44.9385	120.11	6.79628	53.5227	48.6992	40.0827	32.3076
8	dis_TRINITY_DN1167_c0_g8	3.17383	3.04744	6.26901	5.34049	3.52502	4.77668	2.15817	16.772	5.89142	5.52437	8.20664	3.54896
1	dis_TRINITY_DN11671_c0_g1	25.7955	25.7342	38.5937	30.2257	25.1122	43.5415	10.0162	2.84546	49.4169	46.1788	62.1022	41.9548
7	dis_TRINITY_DN11672_c0_g1	8.10532	25.3193	28.7965	12.4141	5.1577	3.08679	8.67925	0	7.96284	10.0094	17.7745	5.07345
7	dis_TRINITY_DN11674_c0_g1	0.826141	0.899572	0.555991	2.26868	2.47687	0.791654	3.54625	5.92266	0.505774	1.97172	0	0.420768
8	dis_TRINITY_DN11676_c0_g1	5.97212	2.63707	5.53368	13.6333	8.68747	6.64285	9.29215	9.14407	6.03849	11.9847	4.64428	3.49514
1	dis_TRINITY_DN11681_c0_g1	0.056403	0.061316	0	0	0	0	0	41.208	0.032825	10.3466	0	0
1	dis_TRINITY_DN11691_c0_g1	21.927	23.3982	12.1791	14.0311	17.555	9.43708	7.45835	4.30098	25.054	15.5219	11.1988	13.4926
1	dis_TRINITY_DN11697_c0_g1	28.031	22.1368	20.5577	15.1401	14.9792	8.33067	8.8356	7.62587	3.56726	6.35682	2.75775	2.80977
8	dis_TRINITY_DN117_c0_g1	29.2603	27.3212	26.7403	51.8399	38.5006	22.6541	35.189	3.84617	20.6928	18.1093	21.7231	13.8564
1	dis_TRINITY_DN11700_c0_g1	9.22023	7.86828	9.98855	10.0508	9.77754	5.45225	18.0616	4.0567	12.6241	13.6733	12.8631	9.6003
1	dis_TRINITY_DN11708_c0_g1	10.211	14.304	11.9005	10.9538	10.853	11.699	4.04752	5.14768	20.4866	6.9437	11.7593	5.12523
1	dis_TRINITY_DN1171_c0_g1	108.378	74.9342	43.7375	31.3971	27.5976	30.792	42.6915	9.8272	25.9825	30.5889	17.456	19.4028
8	dis_TRINITY_DN11712_c0_g2	14.0488	20.6471	18.618	14.6434	10.4125	14.685	7.11369	1.18685	4.2982	9.37693	2.93431	10.5627
8	dis_TRINITY_DN11712_c0_g3	2.75689	4.11968	3.3201	3.4195	3.10361	4.06375	2.50862	1.13657	3.09065	3.46568	3.0795	2.24615
1	dis_TRINITY_DN1172_c0_g2	41.7047	24.2476	29.7853	32.1874	28.7427	24.5415	133.289	14.5255	24.4905	36.1023	22.5753	18.5064
1	dis_TRINITY_DN11722_c1_g1	61.9916	58.9205	44.6993	54.8264	44.7785	21.6581	56.421	12.1574	13.2014	26.7739	13.8782	23.7321
2	dis_TRINITY_DN11723_c0_g1	0.367713	3.15674	40.0199	16.8734	9.05196	61.4462	0	0.222307	0.048842	8.46537	9.30939	31.4254
7	dis_TRINITY_DN11725_c0_g1	2.58895	7.70519	4.73298	3.11971	1.88774	4.15632	3.67035	6.6149	2.23317	8.2847	2.51022	2.93316
1	dis_TRINITY_DN11726_c0_g1	19.0453	42.1499	60.2881	48.8374	35.3898	27.4123	47.0772	7.7748	38.7957	23.6329	6.04993	16.2453
1	dis_TRINITY_DN11726_c0_g2	163.72	201.917	65.054	66.4204	39.8913	89.4026	72.0586	9.23355	94.3161	54.4561	78.1228	49.9689
6	dis_TRINITY_DN11727_c0_g1	0	0	0	0	0	0	0.049422	121.419	0	4.09242	0	0
1	dis_TRINITY_DN1173_c0_g1	6.63506	6.72644	9.47035	6.67827	3.88554	6.99818	2.83038	0.626856	4.3275	2.34246	3.22179	2.4525
8	dis_TRINITY_DN1173_c0_g2	2.23842	4.34177	9.92371	5.74243	2.83874	5.5738	9.05061	2.10001	4.04181	4.53438	3.93368	2.54714
1	dis_TRINITY_DN11731_c0_g1	14.1077	17.5631	29.1028	26.2392	19.7532	12.6355	31.0647	4.7089	7.17361	12.238	5.31051	8.80242
7	dis_TRINITY_DN1174_c0_g1	0.591102	0.899307	2.65927	4.62011	5.61179	6.90856	2.01025	58.5246	3.18556	5.53032	9.88659	7.09192
8	dis_TRINITY_DN1174_c0_g2	27.9795	14.0554	17.4287	18.3067	11.1209	16.5414	14.5952	6.68415	18.9445	12.292	14.8941	10.0702
8	dis_TRINITY_DN11742_c0_g1	13.809	9.3166	21.6752	12.7702	7.73147	10.3587	13.9021	2.16136	6.68698	10.9816	4.14405	14.1594
8	dis_TRINITY_DN11746_c0_g1	6.26522	9.10697	8.57069	8.03155	6.88087	5.43043	7.21797	2.26573	7.74146	7.59112	5.59242	3.78208
1	dis_TRINITY_DN11747_c0_g1	1925.24	1406.84	891.554	1066.72	1310.69	1149.1	1651.51	679.717	1332.88	1386.42	1032.54	1588.31
8	dis_TRINITY_DN11749_c0_g2	24.192	18.7204	29.5189	30.0436	22.5852	32.2376	11.6147	5.55634	31.243	18.6353	22.8225	13.4126
8	dis_TRINITY_DN11754_c0_g1	41.0875	106.941	110.552	87.505	70.3806	66.3684	33.8144	9.13946	24.6494	42.5109	24.3645	48.9507
8	dis_TRINITY_DN11764_c0_g3	26.3557	22.6673	20.3925	21.1468	14.0143	13.3606	11.8042	1.40896	11.6479	11.7516	8.75115	7.5913
1	dis_TRINITY_DN11777_c0_g1	1364.72	1450.65	2185.94	3228.78	5281.06	4369.09	1243.73	651.112	2541.82	2693.13	3176.41	3812.56
1	dis_TRINITY_DN11788_c0_g2	44.4178	32.297	52.1194	43.0978	22.463	75.8006	47.0923	9.68366	17.5306	24.6511	7.55451	14.6854
1	dis_TRINITY_DN11788_c0_g5	52.7616	59.2966	56.9792	80.5475	48.0515	59.6141	38.8928	14.974	12.906	32.6635	22.6449	34.5448
1	dis_TRINITY_DN11789_c0_g1	16.1724	11.0543	15.252	16.2237	19.7092	18.1503	8.73206	0.800714	21.2144	25.0008	17.845	12.6439
8	dis_TRINITY_DN1179_c0_g1	11.295	24.5235	24.868	14.6425	5.88864	15.116	1.92454	0.755504	6.09124	4.8145	6.45697	6.84708
8	dis_TRINITY_DN11791_c0_g2	15.4497	20.254	11.2264	12.577	10.7325	10.7601	9.88399	1.67273	10.7745	11.3216	5.24962	4.61934
8	dis_TRINITY_DN11791_c0_g3	11.2915	10.8353	8.32269	8.49777	6.57219	7.77664	5.92961	1.26829	5.43359	6.41178	3.06486	2.9538
8	dis_TRINITY_DN118_c0_g1	33.6635	40.5337	24.1687	14.4829	10.2664	14.5727	9.95321	0.716693	16.8163	10.3257	19.2861	8.14359
8	dis_TRINITY_DN1180_c0_g2	44.193	30.1459	29.1331	15.6094	12.1159	15.3362	24.0248	4.60408	18.422	16.0067	23.7617	15.3914
6	dis_TRINITY_DN11813_c0_g1	19.0456	32.3541	26.0058	32.6041	42.898	20.9147	67.3726	19.291	20.9399	36.7965	18.4257	21.2349
1	dis_TRINITY_DN1182_c0_g2	1.59142	1.25561	6.498	6.0616	3.75513	4.59454	1.45704	0.335549	4.66027	3.77177	5.24464	2.88068
8	dis_TRINITY_DN11820_c0_g1	10.1539	22.2466	12.0966	10.246	8.90669	9.41926	7.30753	5.35921	9.06694	14.4041	7.81287	6.92675
8	dis_TRINITY_DN11820_c0_g3	105.948	69.8278	102.019	62.7842	66.9083	69.8167	114.137	32.479	82.2146	160.976	89.1786	128.417
7	dis_TRINITY_DN1184_c0_g1	0.362546	1.79405	5.83158	3.98205	7.93892	10.6072	0.434388	1.18906	37.9797	155.205	26.7414	15.2089
8	dis_TRINITY_DN11844_c0_g1	20.7751	21.0493	20.5598	21.6612	8.66853	34.9312	32.6619	8.33955	40.8484	44.3836	40.1665	23.9113
7	dis_TRINITY_DN11847_c0_g4	2.65244	2.33921	5.10176	2.94476	3.36616	2.15832	1.32434	0	1.27026	1.38014	1.76784	1.79838
8	dis_TRINITY_DN11848_c0_g2	17.218	23.0191	8.34582	6.36123	3.54775	10.3538	11.8844	1.05769	6.94246	9.09109	2.35174	2.19211
1	dis_TRINITY_DN1185_c0_g1	7.06138	8.65904	9.27281	8.45453	5.52495	8.07987	3.56283	1.24152	8.36877	5.85105	5.54656	4.54724
7	dis_TRINITY_DN11857_c0_g2	42.277	38.648	29.2973	20.3202	28.4896	19.1412	41.3019	12.868	12.4359	24.2445	17.6254	23.9562
1	dis_TRINITY_DN11868_c0_g1	231.233	290.656	104.632	149.594	91.468	60.8413	15.0883	2.0381	22.2431	20.4492	16.1436	19.6907
1	dis_TRINITY_DN11879_c0_g1	8.63515	8.70887	11.9838	9.57756	5.5571	12.1736	3.75572	0.703268	12.0543	7.67994	9.03144	7.21464
1	dis_TRINITY_DN11883_c0_g1	0	0	0.0236215	0	0	0	0	55.1413	0	10.8291	0	0
8	dis_TRINITY_DN11885_c0_g2	16.5095	15.9343	23.3025	23.1314	20.8989	22.0887	22.825	2.9477	31.249	34.4964	28.7343	26.4525
1	dis_TRINITY_DN11886_c0_g2	17.1624	13.5471	17.9012	18.6713	13.5957	8.10205	8.44843	1.45047	7.45521	8.10506	6.35878	3.81576
8	dis_TRINITY_DN11887_c0_g1	53.9751	32.038	45.3947	31.0322	35.4437	31.5752	34.2823	7.72342	36.3635	42.1221	24.4612	44.93
1	dis_TRINITY_DN11889_c0_g1	1.305	1.17872	0.506886	9.04992	11.8211	317.842	1.50171	4.77997	47.3617	4.73612	241.719	6.26876
1	dis_TRINITY_DN1189_c0_g1	60.9316	57.4756	98.5471	93.6574	74.5545	68.3735	52.627	9.27625	74.9158	71.6484	59.6851	47.4777
1	dis_TRINITY_DN11893_c0_g2	30.5346	59.5808	28.0586	34.0964	39.244	36.7937	21.9155	3.19808	54.4061	33.4997	24.1797	23.0225
8	dis_TRINITY_DN11894_c0_g1	13.1968	24.4405	4.18588	2.6448	1.54917	1.15592	4.46475	2.10339	1.00898	4.28261	0.577237	0.257709
8	dis_TRINITY_DN11895_c0_g2	2.64944	2.24346	5.04741	2.23177	0.321868	3.26581	5.66368	0	3.8235	2.58155	4.53889	5.15974
7	dis_TRINITY_DN11899_c0_g1	23.5976	25.6833	38.6993	37.6019	24.6033	33.5096	85.8713	74.3317	68.1981	66.8435	87.1314	37.2733
8	dis_TRINITY_DN119_c0_g1	45.9617	35.3606	37.1176	31.2771	26.4766	18.9184	29.7388	7.88221	36.4556	32.3013	25.9197	26.2964
1	dis_TRINITY_DN1190_c1_g1	29.377	46.4378	114.507	79.0429	59.3443	45.8032	34.5302	20.1669	52.2087	53.6579	38.9334	32.95
1	dis_TRINITY_DN11903_c0_g1	1.96656	2.12882	2.92201	1.97268	1.81351	1.6629	5.0277	1.85739	1.45414	2.66168	1.00694	1.39185
2	dis_TRINITY_DN11905_c0_g1	13.5152	20.4222	20.5681	13.9095	14.3006	15.7842	16.964	5.84749	13.2256	13.123	13.0306	10.1586
8	dis_TRINITY_DN1191_c0_g1	2.20078	0.591011	5.07087	5.5942	2.44893	5.33057	1.19063	0.087131	3.31495	3.38796	4.5658	3.22159
7	dis_TRINITY_DN1191_c0_g2	5.19936	3.18593	14.4445	24.9678	12.7755	20.1898	3.71996	0	19.0618	13.7739	21.4665	10.9313
8	dis_TRINITY_DN1191_c1_g1	2.36203	0.706699	8.69705	9.57035	4.58644	6.40469	1.9566	0.266003	6.14513	5.96202	9.7996	4.06712
5	dis_TRINITY_DN11910_c0_g1	20.6248	21.0634	12.0884	13.7816	20.6684	18.3874	8.62157	2.50615	17.2642	25.3468	21.7427	17.0377
8	dis_TRINITY_DN11911_c0_g1	16.1483	24.7948	165.977	140.849	98.511	160.764	12.602	17.5064	275.993	658.966	575.391	479.682
6	dis_TRINITY_DN11911_c0_g2	31.0853	16.7496	22.4385	38.6276	43.2355	37.4069	69.108	28.215	77.3984	78.3826	102.045	47.1103
6	dis_TRINITY_DN11914_c0_g1	30.1326	26.337	14.1363	17.6595	11.5397	10.5795	47.9272	10.059	4.18218	17.3613	4.40577	8.8205
7	dis_TRINITY_DN11917_c0_g1	234.679	269.488	182.6	223.459	257.767	189.658	274.707	80.9014	186.881	248.889	199.276	192.309
8	dis_TRINITY_DN1192_c0_g1	6.5265	8.25108	18.5608	41.9109	40.8823	40.3642	6.31784	1.17157	54.1471	43.5022	53.9883	76.045
4	dis_TRINITY_DN11927_c0_g1	19.8802	38.7086	23.7056	35.5494	22.953	22.9817	35.4567	6.53364	61.5468	28.7156	68.5692	20.2903
2	dis_TRINITY_DN11928_c0_g2	17.0726	34.8274	29.7716	32.7543	34.4769	19.9767	3.72562	0.680128	23.9546	9.48865	11.7911	11.7767
8	dis_TRINITY_DN11934_c0_g8	57.2494	84.0731	45.534	75.2286	63.5356	51.8524	23.6568	4.26009	11.2425	24.0574	17.5348	27.8576
8	dis_TRINITY_DN11935_c0_g2	2.93892	2.23082	2.67299	2.52044	1.18947	4.08929	2.90106	0.169908	2.82731	2.70045	2.28504	1.75263
8	dis_TRINITY_DN1194_c0_g1	24.5093	25.2872	7.04908	6.03523	5.57652	4.66102	7.88992	1.53452	5.18236	5.19772	3.79569	1.33814
5	dis_TRINITY_DN11941_c0_g1	0.159791	0.133558	6.90924	26.9155	33.429	57.2085	0.188994	0	38.4973	12.6269	46.7201	9.26526
1	dis_TRINITY_DN11943_c0_g2	10.4911	23.7415	28.5578	33.1039	28.1196	27.3266	3.63631	0.652597	7.90147	12.6162	13.7232	18.6987
8	dis_TRINITY_DN11943_c0_g3	24.4347	12.3864	49.4464	184.968	223.706	88.5414	80.593	150.174	101.128	122.119	105.775	126.035
8	dis_TRINITY_DN11947_c0_g1	50.2115	68.6795	12.8855	6.55017	3.49836	3.9235	6.51759	0.548891	1.96677	6.02459	1.53376	0.779809
2	dis_TRINITY_DN11956_c0_g1	3.51465	3.06402	6.27127	6.61826	4.37964	4.9838	4.84934	4.01231	3.58486	6.67196	5.39642	4.05518
7	dis_TRINITY_DN11964_c0_g1	8.74572	9.50109	7.68949	7.62059	7.23848	6.90623	1.64939	0.245937	5.20224	3.94965	5.82773	4.35374
8	dis_TRINITY_DN11971_c0_g5	63.8828	61.9097	43.6051	28.2376	15.5376	15.3881	136.267	365.153	37.9277	63.267	31.7857	13.2369
8	dis_TRINITY_DN11972_c0_g1	4.81281	9.17181	19.2532	22.8047	19.0357	18.7781	7.73375	2.37778	7.95976	11.3087	8.50156	14.4518
8	dis_TRINITY_DN11972_c0_g3	34.7788	42.0994	9.21837	15.8196	13.7851	39.0467	91.7816	16.7653	16.1801	25.3873	6.76766	14.099
8	dis_TRINITY_DN11977_c0_g1	5.24147	3.84162	7.44799	8.24047	7.00494	5.38751	11.0324	2.67745	7.447	8.38472	4.21777	3.82592
8	dis_TRINITY_DN11981_c0_g2	0	0.277167	0	0	0	0	0	38.0184	0	2.51625	0	0
2	dis_TRINITY_DN11987_c0_g2	10.2269	7.97807	9.13669	10.8635	12.5133	8.86425	19.753	4.93496	12.4177	19.4694	16.2517	19.3766
2	dis_TRINITY_DN11994_c0_g2	0	0	0.0556525	0.417511	0.940918	0.156134	0	15.5075	0	7.69499	0	0.311842
1	dis_TRINITY_DN12_c0_g2	70.4851	98.8367	58.2241	55.5993	28.9239	50.9214	20.7672	12.4498	57.6897	40.1085	51.6323	28.7125
8	dis_TRINITY_DN12004_c0_g1	1.45624	3.09619	11.3649	22.5707	22.6941	10.4524	8.10604	5.6078	5.64496	6.77197	6.35852	6.59373
7	dis_TRINITY_DN12008_c0_g1	0	0	0	0	0	0	0.048263	560.509	0	16.7059	0	0
8	dis_TRINITY_DN1201_c0_g1	1.79277	1.01189	21.3928	71.3253	287.592	1565.06	2.51301	9.3503	41184.1	17968.7	78673.4	8621.19
1	dis_TRINITY_DN12016_c0_g1	48.2363	46.2876	38.6482	40.3333	40.3122	60.899	50.2514	221.548	70.7734	48.2989	41.243	35.6357
1	dis_TRINITY_DN12018_c0_g1	4.75718	7.97194	11.3081	11.5699	12.8354	6.1707	8.59728	1.92419	6.90678	19.4903	7.45299	12.6169
8	dis_TRINITY_DN12029_c0_g3	43.3587	85.3606	44.6723	34.1709	24.365	30.2776	9.5096	10.3069	47.4948	24.9663	21.5449	18.9361
1	dis_TRINITY_DN1203_c0_g1	43.4779	44.9518	51.297	56.685	43.3118	33.0567	12.2806	2.8516	9.54195	11.6291	6.78383	12.317
2	dis_TRINITY_DN12030_c0_g1	26.9183	38.3014	18.8982	21.0356	25.4907	25.0364	24.5509	7.0791	21.3659	33.8385	21.1265	24.3672
8	dis_TRINITY_DN12036_c0_g1	3.76562	2.56927	11.0837	9.50203	5.16593	7.31832	0	0.102507	14.2121	8.71195	15.6941	8.60177
8	dis_TRINITY_DN1204_c0_g1	23.1365	17.2922	5.30647	4.87986	3.10221	7.46308	12.0105	4.09032	11.38	21.2746	11.1492	8.47236
1	dis_TRINITY_DN12045_c0_g5	11.8607	21.8421	14.4722	11.7591	7.09609	11.9329	4.54447	0.641073	13.2327	11.3423	14.3709	8.27118
8	dis_TRINITY_DN12045_c0_g6	56.7482	68.6704	107.428	133.859	95.4879	74.4424	111.655	21.7989	170.947	95.1383	83.59	56.0198
2	dis_TRINITY_DN12047_c0_g1	130.376	147.396	58.1913	41.4763	20.9525	12.4034	41.7652	4.08364	0	13.1698	0	5.27876
8	dis_TRINITY_DN1205_c0_g2	1.59016	1.81049	3.49258	3.64457	2.07713	2.45505	0.867785	0.723841	3.03956	2.98476	5.80444	2.3975
4	dis_TRINITY_DN12060_c0_g2	33.6862	19.5151	25.639	18.6807	9.80031	36.4327	21.1247	2.23713	41.4545	54.0506	31.386	42.374
8	dis_TRINITY_DN12060_c0_g6	19.9829	24.9851	29.0779	36.8402	38.4323	25.3316	45.0089	18.471	14.6822	32.7186	21.2246	41.0504
8	dis_TRINITY_DN12063_c0_g2	9.81479	14.6396	18.6487	13.8602	7.5671	14.6835	12.1649	5.56253	26.9195	24.6276	22.6111	14.5601
8	dis_TRINITY_DN12067_c0_g1	24.6797	75.9762	43.1565	46.7972	44.9829	34.7821	28.5141	21.7927	59.0077	40.9584	61.8176	21.9296
8	dis_TRINITY_DN12068_c0_g1	16.5305	29.3196	34.4388	36.8953	35.8596	17.3776	17.0697	7.14738	63.9442	45.6564	37.5712	31.4413
1	dis_TRINITY_DN12075_c0_g1	21.6164	37.8874	48.3073	41.2991	45.3011	26.616	55.4151	24.2598	20.0863	40.9762	24.629	27.9626
7	dis_TRINITY_DN1208_c0_g1	0.150465	0	0	0	0	0	0	115.966	0	9.22416	0	0
2	dis_TRINITY_DN1209_c0_g1	10.8082	11.1889	3.63561	2.23243	0.962262	1.60387	1.66548	0.085178	2.00466	5.19304	1.11781	1.56245
1	dis_TRINITY_DN1209_c0_g2	181.775	309.425	430.969	755.308	574.197	222.878	16.4056	4.8494	1.10549	25.3978	2.2102	41.2128
1	dis_TRINITY_DN1210_c0_g1	96.4356	204.034	135.521	103.044	109.697	66.3958	43.7603	8.06233	165.161	93.6347	82.5861	76.7397
8	dis_TRINITY_DN12112_c0_g7	22.1206	23.3293	16.8564	14.5788	15.6388	13.1451	23.3358	4.1859	14.9074	23.3735	20.9098	16.048
7	dis_TRINITY_DN12124_c0_g1	5.95283	27.7132	488.729	466.251	175.449	558.565	4.20311	1.42087	1.12107	41.3774	8.50879	108.722
8	dis_TRINITY_DN12135_c0_g1	7.75223	35.3831	6.18003	5.66813	2.9479	7.71275	0.321101	2.58779	0.481705	8.23836	0.339564	6.20647
8	dis_TRINITY_DN1214_c0_g1	0.639501	0.134813	0.0268895	0	0	0	14.1334	392.754	0	10.8711	0	0
1	dis_TRINITY_DN12149_c0_g1	8.72345	2.25613	6.14771	4.77123	4.89118	4.75906	27.2069	6.19628	2.84234	8.49658	3.40579	4.79468
8	dis_TRINITY_DN12150_c0_g1	8.8225	7.5634	11.9756	8.19199	4.71918	6.03511	3.93044	0.956058	5.25518	5.00725	2.80371	3.61196
8	dis_TRINITY_DN12158_c0_g1	3.04429	14.3837	9.01473	8.79937	5.67459	8.45064	5.35396	333.321	6.99138	14.0663	7.97029	5.73608
3	dis_TRINITY_DN1216_c2_g1	209.913	148.848	108.272	66.2178	51.6239	50.8283	197.194	46.2201	98.168	119.166	60.5564	32.2964
7	dis_TRINITY_DN1216_c7_g1	7.17885	1.60494	1.07633	8.28934	5.90519	3.66101	0	0	6.51023	1.17797	11.3786	0.20499
8	dis_TRINITY_DN12164_c0_g1	123.891	176.499	129.868	164.521	139.942	109.068	192.385	40.3658	106.672	123.339	69.0114	69.9161
8	dis_TRINITY_DN12169_c0_g1	7.30756	5.5737	8.73888	11.0038	7.05244	9.91627	6.90954	4.43893	8.31986	9.15933	9.77373	7.98498
7	dis_TRINITY_DN12169_c0_g2	2.88551	2.82614	7.39452	5.73157	6.40609	5.27145	5.08222	0.819665	3.14895	7.45629	5.07564	3.57924
7	dis_TRINITY_DN12170_c0_g1	0.387194	2.22585	3.60102	2.12499	1.00124	7.14838	0	4.55966	0.034102	61.8727	0.07306	5.32291
1	dis_TRINITY_DN12173_c0_g1	7.39443	40.389	286.042	79.8051	57.45	40.5853	170.947	2047.61	10.1824	80.8259	2.89821	2.52744
1	dis_TRINITY_DN12182_c0_g1	4.84657	3.54501	6.746	7.22766	4.13061	5.41077	8.60923	1.20983	6.39718	4.8367	3.99593	4.26204
7	dis_TRINITY_DN12185_c0_g1	36.781	25.1207	17.2444	14.7318	12.7042	12.7226	12.5589	23.8347	23.4777	20.2319	24.4069	13.7017
8	dis_TRINITY_DN12190_c0_g1	9.62472	8.53871	15.2797	18.1255	11.6204	10.9282	22.7957	4.02236	12.2434	25.1142	27.1104	19.6302
1	dis_TRINITY_DN12195_c0_g1	317.174	387.208	227.493	282.128	219.541	190.023	286.998	140.519	288.287	357.692	270.292	296.327
8	dis_TRINITY_DN12198_c1_g1	2.75605	5.90561	3.58045	2.84047	2.74808	0.947824	2.79471	0.277065	1.77623	3.23875	5.91533	1.87657
7	dis_TRINITY_DN1221_c0_g2	105.658	183.517	102.433	96.9344	82.3194	123.468	150.811	33.5493	209.376	110.235	90.7965	62.0499
1	dis_TRINITY_DN1222_c0_g1	162.276	134.258	104.667	65.5741	57.552	75.8099	114.015	104.498	93.0428	86.2283	112.691	45.8099
8	dis_TRINITY_DN12222_c0_g1	8.10937	6.01176	0.577799	0.607424	0.405621	0.398278	0.024969	0.386309	1.03114	7.62756	1.56635	0.786896
2	dis_TRINITY_DN1223_c0_g1	7.03169	40.5356	64.0679	61.6743	56.3902	40.9577	2.20113	3.53472	10.9362	11.2786	14.1949	28.8593
8	dis_TRINITY_DN12240_c0_g3	12.3851	9.19617	17.8339	17.0621	14.4234	14.8314	7.89589	2.80741	15.3924	16.1126	18.8858	12.9198
1	dis_TRINITY_DN12245_c0_g8	13.8208	39.6038	30.5293	36.3805	37.5501	33.9413	18.7536	9.29151	10.7952	16.7325	15.9614	38.933
8	dis_TRINITY_DN1225_c0_g1	11.9678	17.5234	15.7117	13.2187	6.81246	5.28885	8.43179	1.84274	3.07693	6.46728	3.86825	7.99583
8	dis_TRINITY_DN1225_c1_g2	50.6943	72.743	63.6012	77.88	67.0867	50.9121	38.4293	8.66264	40.0559	28.5154	30.0346	25.0235
8	dis_TRINITY_DN12252_c0_g1	18.1861	8.22642	18.791	11.1501	7.39505	6.3583	10.4952	12.0443	6.00093	7.72438	6.40306	2.70646
1	dis_TRINITY_DN12257_c0_g1	29.1511	20.7857	22.1462	18.36	10.8424	14.8032	16.1522	1.99734	19.5427	14.2165	16.0977	11.2896
1	dis_TRINITY_DN12257_c0_g3	43.0476	57.3248	51.1924	38.9544	19.1287	34.5992	54.9075	36.824	39.9919	29.912	22.9714	18.7147
8	dis_TRINITY_DN12258_c0_g1	7.8108	7.17519	8.43849	15.9057	18.8271	29.8627	7.50526	143.741	16.837	50.8197	15.2999	39.0029
7	dis_TRINITY_DN12266_c0_g1	3.09303	2.27151	4.30389	6.16016	5.37205	9.405	1.3131	4.66214	6.4619	9.83682	5.32796	6.58929
8	dis_TRINITY_DN1227_c0_g3	22.857	31.5341	30.0481	24.0771	13.6639	28.9956	66.7969	8.59714	27.6511	35.0748	43.261	23.8347
8	dis_TRINITY_DN1227_c1_g1	0.331067	0	0.0805005	0	0	0	0.672115	4243.99	0	111.339	0	0
8	dis_TRINITY_DN1227_c1_g2	0	0	0	0	0	0	0.21478	4.19516	0	57.1998	0	0
2	dis_TRINITY_DN12274_c0_g1	18.7823	35.4373	75.1546	77.0252	27.9738	103.289	27.1775	50.2849	95.6502	74.655	113.452	53.671
1	dis_TRINITY_DN1228_c0_g1	118.164	109.471	102.627	123.023	74.1303	67.6777	78.5592	8.55218	45.1913	80.7609	39.0601	56.9879
8	dis_TRINITY_DN12290_c0_g1	6.82589	7.13659	6.85734	6.04967	3.69468	4.04377	5.61813	0.443835	5.55809	5.78189	6.9969	4.22113
8	dis_TRINITY_DN123_c1_g3	40.967	158.24	115.805	59.6701	27.1636	45.4528	0.321515	0.382158	25.4716	15.156	17.6137	34.0916
8	dis_TRINITY_DN123_c1_g4	25.9801	2.82036	0.245696	0.07594	0.165904	0	1050.36	68.9563	0.262202	142.797	0	0.11112
1	dis_TRINITY_DN12300_c0_g1	299.279	166.408	350.362	483.839	519.27	367.215	416.64	139.5	482.38	965.48	666.095	918.726
2	dis_TRINITY_DN12300_c0_g2	6.95622	9.97513	30.7669	50.6093	55.4239	45.3361	21.6095	5.03648	23.0398	46.235	36.3218	57.8838
1	dis_TRINITY_DN12314_c0_g1	43.9604	115.034	72.6589	102.071	79.216	56.6456	48.5504	10.9359	18.4849	47.005	30.9224	70.5956
8	dis_TRINITY_DN12319_c0_g1	14.5816	10.5964	17.0575	17.0857	15.872	16.3787	12.1918	6.2474	23.4723	12.5933	17.5003	12.05
2	dis_TRINITY_DN1232_c1_g1	37.0154	25.2508	28.5925	19.9168	12.5091	15.1355	9.57636	1.97257	19.4824	13.6305	17.9831	9.27045
8	dis_TRINITY_DN12327_c0_g1	8.41908	6.89508	3.90336	3.53003	2.55295	7.17751	6.26244	6.3821	2.34086	5.7559	2.16999	1.49508
7	dis_TRINITY_DN1233_c0_g2	8.94906	3.82805	5.17189	4.35818	1.4686	2.93125	6.14088	0.287755	2.93657	4.95981	4.53875	2.82786
1	dis_TRINITY_DN12334_c0_g1	89.6029	127.928	98.2963	112.465	111.136	91.8197	98.239	24.5564	119.15	128.309	104.644	127.758
4	dis_TRINITY_DN12341_c0_g2	39.3593	50.4555	30.2354	28.8485	34.5599	30.8144	23.9484	11.0328	30.7236	34.5146	27.754	27.3983
5	dis_TRINITY_DN12343_c0_g2	20.1182	11.8566	34.1575	41.1357	29.213	40.9681	25.5447	8.23876	17.7934	22.3318	13.8931	16.4367
1	dis_TRINITY_DN12344_c0_g1	56.6744	101.523	55.1384	74.9681	71.9238	82.2631	12.7513	4.79462	77.2859	65.6151	71.6073	83.9329
8	dis_TRINITY_DN12346_c0_g2	4.38558	7.437	2.50034	1.85101	1.55245	2.70804	1.76656	0.655206	1.38871	4.81987	2.53964	1.63318
6	dis_TRINITY_DN12352_c0_g1	258.994	261.83	131.34	74.284	55.1666	89.2289	212.125	24.2631	87.7264	100.2	61.8293	85.9253
2	dis_TRINITY_DN12354_c0_g1	0.200698	0.111536	1.30083	2.89398	6.83159	4.22512	4.00748	1.69952	12.6019	108.86	2.92469	28.6228
8	dis_TRINITY_DN12354_c0_g2	16.9053	12.8192	16.0915	14.9158	9.95154	13.2695	29.849	41.4862	25.0244	21.8427	26.8712	12.9413
1	dis_TRINITY_DN1236_c0_g1	4.04399	11.8196	11.1911	12.2432	9.00365	7.91702	4.56357	0.965478	1.03141	5.39768	2.21394	8.59194
1	dis_TRINITY_DN12363_c0_g2	31.8315	24.1358	30.298	38.3482	32.1164	16.738	29.4752	10.245	12.6276	17.7517	12.6937	13.9768
7	dis_TRINITY_DN12363_c0_g5	36.4333	47.9663	55.2489	103.309	68.6772	47.1991	58.4279	13.2869	12.7607	30.1044	20.5123	33.4259
8	dis_TRINITY_DN1237_c0_g1	53.5226	39.021	81.1778	46.7212	24.0558	32.9996	40.8538	1011.83	5.87409	36.6253	2.70061	4.75159
4	dis_TRINITY_DN12372_c0_g1	614.498	590.957	927.882	873.493	877.166	680.548	509.176	197.161	410.107	758.288	398.209	778.84
1	dis_TRINITY_DN12377_c0_g1	5.2278	6.58901	7.86245	6.37636	6.093	7.36165	9.80758	2.3998	6.66028	8.68176	5.9114	7.08902
8	dis_TRINITY_DN12379_c0_g3	1891.18	1207.17	1967.97	1809.61	815.11	1660.73	719.01	115.689	689.849	554.311	289.975	560.247
1	dis_TRINITY_DN1238_c0_g1	15.7972	29.3569	22.8698	15.3903	13.1762	12.6862	11.8923	8.27807	7.09629	13.8779	6.76984	12.801
8	dis_TRINITY_DN1238_c0_g3	89.1875	74.8936	66.2461	42.7842	61.9389	44.532	60.1374	18.4002	44.6001	69.3917	34.499	48.7538
7	dis_TRINITY_DN12380_c0_g1	29.1666	25.0029	10.1662	11.5096	19.7734	12.0347	21.715	4.92563	25.9317	22.0972	29.9981	17.8094
2	dis_TRINITY_DN12383_c0_g3	48.5587	57.9442	48.5934	90.9448	92.362	76.3973	355.142	266.763	135.624	129.327	91.4979	72.281
1	dis_TRINITY_DN12388_c0_g1	35.2674	37.3606	18.3987	17.5967	17.5339	14.2836	11.6137	1.78375	22.1715	14.2902	12.8087	13.9373
6	dis_TRINITY_DN1239_c0_g2	3.49032	8.74132	20.8106	10.8499	4.36994	24.6234	2.82215	0.767642	3.2019	4.56274	3.6426	2.82756
8	dis_TRINITY_DN12390_c0_g1	11.1233	10.339	10.6784	8.74825	9.99053	8.09651	9.09515	3.82687	6.48858	9.50762	4.85704	5.02016
7	dis_TRINITY_DN12392_c0_g1	1.19151	10.6463	16.4589	12.4841	8.39239	11.0302	6.82512	3.1383	3.72721	55.8664	6.36135	1.37082
8	dis_TRINITY_DN12397_c0_g2	0.420662	16.2452	38.5274	36.9141	10.962	72.955	0.576062	0.089315	10.3102	13.6796	4.71718	14.5395
8	dis_TRINITY_DN12399_c0_g1	0.372868	0.400602	1.5689	1.46487	0.57066	1.96771	0.760954	4.81708	1.76592	5.01033	2.46965	1.79755
7	dis_TRINITY_DN1240_c0_g1	38.6785	29.4665	21.9566	17.9777	8.14101	7.59865	9.55397	0.860387	18.7836	12.1638	13.7641	10.2282
1	dis_TRINITY_DN12401_c0_g2	86.3903	116.745	247.468	242.914	208.579	289.125	37.9505	12.2136	390.904	386.948	233.641	451.982
8	dis_TRINITY_DN12402_c0_g4	9.16059	7.56751	7.78443	5.24184	5.36455	5.13426	17.0203	7.29148	11.2867	9.29524	14.0288	7.99694
7	dis_TRINITY_DN12402_c0_g5	9.3473	7.11832	8.44326	8.81862	10.1081	7.84227	6.96793	0.659824	3.26653	5.42278	2.3814	4.83668
8	dis_TRINITY_DN12406_c0_g1	10.6594	20.8258	16.2293	14.1884	6.46167	11.5409	15.8249	5.26287	12.2605	15.5136	12.1921	7.31146
1	dis_TRINITY_DN12419_c0_g1	0.357715	0.346631	2.13042	1.10599	0.452921	1.78884	0.069275	110.501	0	7.97848	0	0.036295
7	dis_TRINITY_DN1242_c0_g1	10.3577	31.9188	46.9942	22.9764	13.4754	22.1762	1.17394	0.156194	20.3823	11.308	23.3271	13.2167
8	dis_TRINITY_DN12428_c0_g1	56.9824	44.1764	27.9494	34.8672	27.2428	28.7232	78.0822	802.788	73.3798	121.634	53.1621	36.8311
1	dis_TRINITY_DN1243_c0_g1	184.755	177.426	161.843	156.067	186.951	125.736	108.986	123.084	130.694	153.234	98.0876	113.681
7	dis_TRINITY_DN12431_c0_g1	31.5255	28.3397	40.0198	38.6549	13.6643	45.596	31.7756	66.3964	65.1937	45.1568	74.5275	31.6092
8	dis_TRINITY_DN12434_c0_g4	15.7325	2.01371	0.0947495	2.44236	8.25339	0.221997	34.3213	8.82983	0	19.7528	0	2.99987
8	dis_TRINITY_DN1244_c0_g1	27.2908	36.8335	27.2586	30.6741	24.3227	18.685	41.3898	9.39202	7.49557	15.9584	5.93313	14.6605
7	dis_TRINITY_DN12443_c0_g1	0.047879	0	0.0108555	0	0	0	0.021187	55.6785	0.012563	3.55313	0	0
8	dis_TRINITY_DN1245_c0_g1	88.897	202.421	214.322	262.317	166.193	101.434	40.3975	6.48527	20.1701	28.9002	21.1254	19.1306
1	dis_TRINITY_DN12450_c0_g1	7.62935	14.1407	10.9543	7.99028	5.75979	8.88379	5.55381	0.395861	5.84513	7.5067	6.43766	5.06497
1	dis_TRINITY_DN12458_c0_g1	41.7852	57.507	29.1883	46.0108	31.0331	57.3262	8.38504	2.72726	93.8753	60.115	73.2685	62.2709
7	dis_TRINITY_DN12459_c0_g5	15.3012	22.046	19.0421	13.3168	10.7758	16.2711	34.193	6.26024	20.8074	32.9055	14.9654	16.1571
1	dis_TRINITY_DN1248_c0_g2	11.5989	4.73442	4.79304	4.909	4.09077	5.49077	8.61259	2.72889	5.14024	4.61968	7.9303	2.32677
8	dis_TRINITY_DN1248_c0_g3	3.801	6.76134	8.98493	9.98306	5.43146	9.64018	2.64102	1.46718	8.43859	5.44991	6.70409	4.27545
8	dis_TRINITY_DN12480_c0_g1	0	0.046568	20.1727	25.3056	12.6319	21.1329	0	0	0	0.054103	0.026574	0.134409
1	dis_TRINITY_DN12489_c0_g1	121.168	68.8325	93.2063	60.8263	42.9977	44.4468	118.518	22.0413	51.8316	70.9438	59.2634	27.9962
3	dis_TRINITY_DN12489_c0_g2	153.761	174.574	109.325	88.4112	68.2521	61.7868	104.899	11.5803	110.852	62.0049	124.468	66.2996
7	dis_TRINITY_DN12491_c0_g5	3.73438	15.5946	20.2107	51.2128	49.5145	57.1578	3.45054	11.0392	42.5515	5.82907	20.7517	23.4394
8	dis_TRINITY_DN12494_c0_g1	2.80787	6.73023	7.89478	8.46307	9.11508	5.73234	2.99235	1.29809	13.7771	7.94606	3.49983	3.54602
8	dis_TRINITY_DN12499_c0_g1	0	0	0	0	0	0	0	45.367	0	6.76337	0	0
8	dis_TRINITY_DN12504_c0_g1	78.5575	80.7006	58.521	47.1886	33.3379	34.4898	73.7381	4.95427	80.251	41.1303	27.4958	25.8095
5	dis_TRINITY_DN12515_c0_g2	22.2547	31.8692	23.7462	19.3081	12.6763	17.9818	8.4398	11.3933	16.3369	14.943	13.5213	11.8748
7	dis_TRINITY_DN1252_c0_g1	9.17507	10.952	46.65	40.6038	14.6885	40.5101	30.057	12.0771	26.6434	28.16	31.4244	29.9896
8	dis_TRINITY_DN1252_c0_g3	2.05663	2.84946	7.02346	4.9599	1.22851	4.02048	5.84008	2.20062	3.05635	5.6134	3.12588	2.46258
8	dis_TRINITY_DN12523_c0_g1	10.4665	16.3294	10.0941	8.19415	4.01562	6.25637	5.14422	1.00291	3.64102	4.68515	4.12275	3.54065
8	dis_TRINITY_DN12527_c0_g1	29.1492	24.632	23.2337	21.9513	13.8358	10.6553	91.0667	10.0817	29.2349	28.4083	29.8877	10.3751
1	dis_TRINITY_DN12528_c0_g1	20.7457	55.1291	46.6162	41.0971	49.8242	46.9373	9.31541	55.8715	35.7709	36.4776	34.4654	40.2743
2	dis_TRINITY_DN12540_c0_g1	23.9685	41.7039	32.8492	28.157	28.6676	21.2661	35.5186	17.1946	19.6227	31.6289	6.45433	20.9605
1	dis_TRINITY_DN12545_c0_g1	47.2077	39.8721	53.5581	51.3272	40.3882	36.891	128.258	17.9511	67.6914	67.1792	58.9847	54.6634
8	dis_TRINITY_DN1255_c0_g2	0	0	15.4163	8.09251	3.2722	8.51088	0	0	0.314439	2.43942	3.39683	13.7391
1	dis_TRINITY_DN12553_c0_g4	34.0152	48.877	32.3885	21.0672	18.5001	15.1666	6.99763	1.43515	24.9801	11.1715	10.6425	13.863
8	dis_TRINITY_DN12553_c0_g8	79.5111	39.7621	35.4975	34.1595	31.9029	31.2862	86.9927	16.3267	73.1396	88.9767	135.791	96.4497
8	dis_TRINITY_DN12566_c1_g2	40.4625	25.9716	41.4591	34.6118	27.9391	46.3837	53.0114	7.87165	127.22	74.4114	86.014	46.5725
8	dis_TRINITY_DN12566_c1_g7	168.463	89.3695	81.0633	106.569	73.3641	116.253	172.022	38.0817	148.633	195.818	179.022	218.523
8	dis_TRINITY_DN12577_c0_g1	45.4462	46.7742	3.63056	2.92129	1.73955	2.54841	8.89453	0.733008	1.16079	5.72508	1.38612	1.25285
8	dis_TRINITY_DN12582_c0_g1	5.61141	8.08403	7.72546	6.64062	5.92202	8.33132	5.12089	1.21439	6.01752	8.93619	10.904	7.45358
1	dis_TRINITY_DN12588_c0_g1	39.1967	42.1367	74.6226	53.9021	27.4457	47.724	130.533	36.3103	26.7493	55.4912	37.235	21.7726
1	dis_TRINITY_DN12594_c0_g1	56.6366	80.1386	22.5803	13.7019	8.16197	7.90845	17.6327	1.59691	6.17777	15.1537	4.98901	2.36562
8	dis_TRINITY_DN12595_c0_g1	26.483	62.5163	2.86033	2.25047	1.14299	1.90144	0.264734	0	2.06639	2.81746	0.8671	1.72631
1	dis_TRINITY_DN126_c0_g1	88.4379	130.185	36.6678	25.2101	27.2279	26.8715	12.4447	2.20875	64.4415	28.6598	17.6401	32.823
1	dis_TRINITY_DN12603_c0_g1	37.4942	39.7348	39.9228	34.7898	28.4529	27.2115	34.4784	2.18562	34.5359	20.3776	11.7039	15.7408
8	dis_TRINITY_DN12606_c1_g1	22.7853	37.6065	19.984	20.7415	13.8575	21.587	10.3605	3.43796	20.7599	22.48	12.194	20.621
1	dis_TRINITY_DN12606_c1_g3	12.7812	10.4699	22.3123	22.5978	13.8792	14.0912	12.509	1.35136	16.3489	15.9063	14.3921	11.669
8	dis_TRINITY_DN1261_c0_g1	136.389	156.827	295.576	188.237	229.185	128.626	99.0534	25.6389	61.8028	103.713	26.6382	68.2567
1	dis_TRINITY_DN12618_c0_g1	12.3033	12.106	12.6633	12.4544	12.665	10.6752	13.4198	3.28093	7.51513	13.6061	7.37992	10.8278
8	dis_TRINITY_DN12619_c0_g1	13.7109	12.6662	8.26909	7.06295	6.40751	5.41122	5.29444	4.76205	14.8358	15.507	9.97778	6.56927
1	dis_TRINITY_DN12620_c0_g2	4.40987	6.95558	9.9778	11.6	13.801	7.14045	3.55523	0.712812	4.05875	6.21412	3.17346	3.94122
8	dis_TRINITY_DN12624_c0_g1	5.23994	3.67055	8.8932	17.4702	21.0699	7.403	5.41898	1.5346	0	5.3436	0.543573	2.91033
2	dis_TRINITY_DN1263_c0_g1	0.910354	8.89945	40.0378	102.954	24.7439	366.349	0	0	1.2872	38.2357	1.68247	71.6158
7	dis_TRINITY_DN12634_c0_g3	9.57242	16.7808	20.5365	20.3726	17.0528	19.5845	8.10805	0.788273	12.0327	13.2299	24.8231	15.681
8	dis_TRINITY_DN12634_c0_g4	25.4412	17.5415	22.5511	22.5524	13.9818	19.8608	15.7106	2.21235	15.7248	19.9083	24.693	17.9105
1	dis_TRINITY_DN12634_c0_g7	61.1085	21.7253	22.2576	10.5966	13.1144	11.2724	22.9693	58.7125	19.4538	8.98281	13.5493	7.43697
1	dis_TRINITY_DN12643_c0_g1	0	0	0.0561835	0.187339	0.320547	0.203115	0	0	0.723573	12.9922	1.00333	15.6139
8	dis_TRINITY_DN12645_c0_g1	6.0881	11.4259	14.9827	15.923	14.0476	12.3632	2.3947	0.546391	7.24888	13.2789	9.48029	18.7184
1	dis_TRINITY_DN12674_c2_g2	131.861	135.721	146.117	215.341	236.739	183.764	105.134	276.739	52.2394	133.906	65.0573	228.789
8	dis_TRINITY_DN12676_c0_g1	13.1197	15.7966	16.8742	16.0227	10.7725	11.0546	24.159	3.25637	16.0237	22.7545	13.1212	16.1051
1	dis_TRINITY_DN1268_c0_g1	151.675	163.982	69.4823	74.1954	89.503	77.9264	29.2612	8.93656	105.586	49.1743	41.7188	57.3637
8	dis_TRINITY_DN12680_c0_g2	8.35871	9.03628	11.2111	10.1083	8.61115	9.84831	4.16317	0.758522	6.37789	7.70644	5.10095	6.45531
7	dis_TRINITY_DN12689_c1_g2	7.37911	3.72038	8.73397	9.33346	10.5231	25.1436	6.11564	0.667292	12.1137	20.1857	21.7699	20.6002
1	dis_TRINITY_DN1269_c1_g1	11.754	6.86126	11.1562	10.5234	6.85052	8.50323	8.60141	1.72635	8.06415	7.7751	6.8506	5.28711
1	dis_TRINITY_DN1269_c1_g2	90.8713	126.474	91.0763	66.363	68.6448	52.1525	184.451	161.996	32.307	74.4775	52.2752	31.3098
1	dis_TRINITY_DN12696_c0_g1	48.9539	42.416	37.1398	49.6431	44.0738	34.3289	54.7541	30.1545	13.2395	48.6356	19.715	37.6929
1	dis_TRINITY_DN127_c0_g4	65.7412	68.4088	47.1197	44.4306	51.1803	48.1191	35.1654	7.49838	36.0748	63.1871	42.7003	57.1847
1	dis_TRINITY_DN1270_c0_g1	0	0	0	0	0	0	0	31.5206	0	7.61817	0	0
8	dis_TRINITY_DN12700_c0_g1	25.4172	27.1812	30.605	40.8419	30.3578	27.2564	12.3332	4.56623	16.3685	18.5713	15.1527	20.0578
2	dis_TRINITY_DN12701_c0_g3	62.4985	43.3177	55.769	58.5236	67.6049	63.1871	117.479	44.5407	70.8984	65.5776	44.5573	70.5731
8	dis_TRINITY_DN12701_c0_g5	26.8683	31.5545	12.0368	7.50275	3.94106	6.08472	11.2363	1.72431	5.91849	10.2833	5.35033	4.65736
3	dis_TRINITY_DN12701_c0_g7	27.6348	23.6971	15.3783	20.5818	20.3366	20.7711	36.3389	4.0063	22.2938	19.8595	16.3384	11.0156
7	dis_TRINITY_DN12704_c0_g1	12.4725	14.7928	16.9034	36.1451	42.6792	12.7213	9.68586	3.10706	6.17776	11.0552	9.8777	15.5073
1	dis_TRINITY_DN12709_c0_g3	136.548	134.964	94.8564	119.554	105.951	57.6616	113.404	40.7817	20.6292	53.075	14.1589	25.3257
1	dis_TRINITY_DN12714_c2_g1	21.2035	16.1061	18.5227	39.1099	26.3704	10.8752	3.3223	0.564707	1.59178	3.49077	1.43436	2.65622
7	dis_TRINITY_DN12718_c0_g1	73.3679	97.0896	618.671	284.085	165.078	1394.24	62.8665	12.7878	98.018	59.5169	91.6866	31.7323
8	dis_TRINITY_DN12726_c0_g2	18.675	21.1675	30.5624	30.8616	33.3988	24.4631	141.531	145.284	27.5072	61.862	36.2432	36.5632
2	dis_TRINITY_DN12728_c0_g2	8.95364	13.3676	9.77112	21.3072	13.2362	33.0388	3.51965	0.154436	33.0104	20.2447	21.7903	31.3819
2	dis_TRINITY_DN1273_c0_g1	0.317203	1.17872	13.9656	7.77866	6.75908	11.5354	1.211	0.900802	0	30.027	0.038537	27.7811
8	dis_TRINITY_DN1273_c0_g4	3.51876	2.8051	13.4332	14.1121	13.1763	9.18553	1.481	0.25992	2.6985	17.1375	4.26047	18.4378
1	dis_TRINITY_DN12734_c0_g2	0	0	0.975271	1.2806	0.944389	2.13801	0.161383	12.7405	0	8.74027	0	2.65269
8	dis_TRINITY_DN12735_c0_g1	7.19005	13.0352	11.3916	10.1608	7.53243	8.26875	5.54401	0.969432	6.93652	6.82852	7.07256	7.0688
1	dis_TRINITY_DN12736_c1_g1	3.91334	5.24056	19.9803	22.1264	13.7015	13.3286	3.16885	0.854306	20.8372	11.1294	23.2129	7.73731
1	dis_TRINITY_DN12756_c0_g2	78.2201	145.93	134.535	158.603	128.369	99.9049	135.959	88.2284	189.72	159.87	128.116	96.4376
7	dis_TRINITY_DN12758_c0_g1	191.837	318.466	151.244	100.87	108.63	88.5154	163.176	57.191	190.383	98.8661	138.164	86.6213
8	dis_TRINITY_DN1276_c0_g1	9.80039	10.9338	12.532	12.8798	8.21526	13.0581	8.02277	0.892166	24.7616	20.6159	26.885	18.4973
7	dis_TRINITY_DN1276_c0_g2	160.494	106.552	101.358	108.723	56.5996	115.289	47.253	6.4732	155.759	210.91	224.948	150.384
1	dis_TRINITY_DN12760_c0_g1	16.7732	24.0408	22.1992	14.3769	11.6844	13.9223	1.81195	0.981619	8.15096	7.37578	4.8377	6.71634
8	dis_TRINITY_DN12763_c0_g3	0.177919	1.16776	6.74771	4.02507	1.45849	4.42179	1.15064	1.18218	0.182727	3.30049	0.184427	4.6634
8	dis_TRINITY_DN12766_c0_g8	0.327649	0.395896	6.02998	4.72435	3.2187	4.94168	0.398346	0	0.063594	4.91097	0.784677	11.4845
8	dis_TRINITY_DN12769_c0_g2	9.97696	12.6686	14.8297	12.4206	9.42242	11.4328	16.7842	3.1468	11.7498	7.25676	10.4355	5.76665
2	dis_TRINITY_DN12770_c0_g1	18.0488	31.8593	127.948	277.988	307.563	280.001	18.9244	321.962	30.4969	142.003	31.5072	189.18
7	dis_TRINITY_DN12770_c0_g2	0.1836	0.228474	0.037574	0	0	0.048816	1.32149	6.92607	0	14.7216	0.098001	0
5	dis_TRINITY_DN12773_c0_g1	52.8518	22.2812	32.0712	25.916	21.0318	12.6453	69.9394	15.0351	13.191	51.8976	8.85988	6.63644
8	dis_TRINITY_DN12773_c0_g2	14.0047	12.1742	20.5842	15.0313	13.6484	12.2553	17.0805	3.41374	18.2021	19.418	15.4478	11.8632
1	dis_TRINITY_DN12775_c0_g1	56.9308	44.5465	46.7023	88.1149	77.7415	45.8155	144.94	36.0176	36.7475	63.518	38.491	26.188
1	dis_TRINITY_DN12777_c0_g1	220.302	410.21	308.145	508.491	507.768	289.287	135.5	125.96	83.6177	159.307	68.2166	215.513
1	dis_TRINITY_DN12778_c0_g2	12.6012	13.7178	20.2808	21.0058	12.9778	15.0825	17.8632	32.4232	15.0355	18.7587	14.517	10.0529
8	dis_TRINITY_DN12780_c0_g1	13.1657	14.6644	15.6075	15.8085	13.3743	24.3604	11.8161	6.32755	15.3742	20.5976	22.0538	36.774
8	dis_TRINITY_DN12781_c0_g1	84.0631	51.6897	33.48	26.0174	20.5704	26.8355	273.102	36.2189	34.2583	125.225	47.7159	17.2464
8	dis_TRINITY_DN12782_c0_g1	12.743	5.75845	7.82364	9.26124	6.76954	10.2655	59.6027	9.2606	19.806	25.1988	15.2731	12.9526
8	dis_TRINITY_DN12786_c0_g1	227.948	184.179	105.565	344.742	444.99	98.2826	116.66	46.1458	75.073	66.1147	65.1891	58.638
8	dis_TRINITY_DN12787_c0_g1	78.8028	86.3945	37.8202	34.894	25.4885	26.9436	61.3727	15.0549	31.406	36.9762	19.7266	20.2855
8	dis_TRINITY_DN12788_c0_g1	288.628	327.544	425.855	317.938	261.174	167.719	229.234	33.7961	113.262	101.193	52.1074	38.807
7	dis_TRINITY_DN1279_c0_g1	15.2317	9.43427	18.1276	11.3651	6.80381	13.597	9.66715	4.62715	15.695	12.5999	12.329	6.79979
8	dis_TRINITY_DN12792_c0_g2	9.31418	17.0667	11.6985	10.088	7.43405	10.2898	2.77112	0.703898	10.441	11.3258	11.7315	7.41181
8	dis_TRINITY_DN12793_c0_g1	113.679	45.8828	91.7731	117.899	116.748	117.764	84.4754	575.54	206.694	227.572	190.897	180.695
1	dis_TRINITY_DN12795_c0_g2	98.9914	72.4306	65.4185	46.4702	34.1598	51.8352	203.644	37.6885	27.282	37.9333	28.2589	19.2819
8	dis_TRINITY_DN12797_c0_g1	46.4755	52.5549	59.1723	54.9996	47.6048	38.3961	23.9632	125.307	38.8682	46.6447	36.1992	31.3326
1	dis_TRINITY_DN12801_c1_g3	5.14694	10.9587	12.1297	17.6172	10.9823	4.95808	0.833202	141.244	0	8.57182	0.069296	0
6	dis_TRINITY_DN12806_c0_g2	5.40787	5.14261	6.241	4.82861	3.88342	4.86612	5.54006	0.967662	3.62913	3.8238	3.9636	2.07157
8	dis_TRINITY_DN12807_c0_g1	5.19129	2.36368	17.5264	64.6778	36.2977	40.1738	17.9736	13.5305	63.0857	90.9168	32.13	47.1679
6	dis_TRINITY_DN12808_c0_g1	92.9943	134.912	92.9483	106.492	100.631	87.1445	94.964	42.6575	15.3632	69.2799	22.8823	306.293
3	dis_TRINITY_DN12809_c0_g1	0.104939	0	0	0	0	0	0	25.5039	0	13.0269	0	0
7	dis_TRINITY_DN1281_c0_g3	2.85894	3.66124	7.82058	5.19421	3.60751	6.87199	2.39879	0.577242	7.58888	6.79864	7.24644	3.40078
7	dis_TRINITY_DN12818_c0_g2	156.264	299.843	139.184	136.696	111.869	80.4399	84.4602	22.2999	166.248	90.1111	72.7696	63.264
8	dis_TRINITY_DN12822_c0_g1	259.716	241.445	197.513	218.063	200.506	132.051	303.578	28.3757	305.31	277.56	184.106	155.376
1	dis_TRINITY_DN12823_c0_g1	15.8725	15.4768	49.305	59.8192	48.6084	57.0576	5.05539	3.44559	61.4893	63.0195	95.2281	127.353
2	dis_TRINITY_DN12824_c0_g1	21.0252	44.619	17.1005	16.584	15.5231	16.3672	45.6815	17.4083	26.4906	34.6789	23.2545	25.9228
8	dis_TRINITY_DN12824_c0_g4	0	0	0.218734	0	0	0	0	45.9312	0	4.95512	0	0
1	dis_TRINITY_DN12825_c0_g1	82.4073	97.7358	73.3672	69.8421	50.0702	39.9866	85.0118	23.3243	10.2238	52.6918	24.3655	50.0049
2	dis_TRINITY_DN1283_c0_g1	56.8795	29.6001	41.9637	39.7291	38.0959	33.0275	8.81511	2.66228	42.5754	38.1245	52.2978	35.0195
6	dis_TRINITY_DN12830_c0_g1	24.8546	17.421	38.2938	32.7163	33.2202	17.8172	49.8246	14.9315	59.3946	52.4372	69.0453	41.1514
8	dis_TRINITY_DN12831_c0_g1	2.72338	4.56423	7.23887	6.71509	4.50389	5.76577	1.01128	0.60671	4.26363	3.59366	6.96416	4.26304
2	dis_TRINITY_DN12838_c0_g1	0.612954	0.667586	4.23323	39.9237	45.1562	82.3112	3.08926	0	387.032	262.974	1287.59	269.453
8	dis_TRINITY_DN12839_c0_g1	33.9727	20.7153	44.0103	49.0713	31.9792	49.5245	44.2993	8.64237	109.82	99.7524	114.321	52.1592
8	dis_TRINITY_DN1284_c0_g1	62.9801	98.0855	69.6305	53.5742	48.1317	32.4147	52.3166	19.7127	43.7816	47.2766	35.4012	23.1728
1	dis_TRINITY_DN12845_c0_g1	11.9412	11.8217	26.1347	21.5845	20.0307	21.2022	22.3977	3.87717	12.8692	23.4239	18.7148	24.9485
1	dis_TRINITY_DN12848_c0_g1	96.541	148.487	99.2253	76.066	38.9621	58.5474	156.632	12.0973	83.0011	77.4222	48.4864	44.3927
8	dis_TRINITY_DN12850_c0_g1	7.99094	6.67726	5.87308	3.7633	1.67782	4.15521	3.58724	0.901774	2.68817	6.874	3.0872	2.48626
1	dis_TRINITY_DN12852_c0_g1	11.4828	20.9569	21.2438	12.8754	8.42071	13.5911	26.4681	5.78654	7.11346	14.4975	4.07639	5.0168
7	dis_TRINITY_DN12856_c0_g1	10.6089	16.1734	12.7447	12.7408	10.9592	8.21677	2.43152	1.74395	10.7715	10.5056	6.27713	8.78883
1	dis_TRINITY_DN12865_c0_g2	30.4873	430.95	2.12752	1.49643	1.63303	0.368449	1.84553	0.213569	0.12651	17.2725	0.122533	8.66694
8	dis_TRINITY_DN1287_c0_g1	1.62888	4.32575	8.18162	7.37782	6.1819	9.38661	3.03564	1.10454	6.92038	7.58574	7.93894	9.18518
8	dis_TRINITY_DN1287_c0_g4	14.1496	38.3281	32.0883	50.9137	44.1572	36.4219	8.2079	1.57051	20.8018	18.2763	14.7921	17.9472
1	dis_TRINITY_DN12872_c1_g3	0	0	0	0.401878	0.217699	0.886228	0	0	8.94006	19.383	12.2924	5.68125
2	dis_TRINITY_DN12873_c0_g1	7.53767	6.77213	3.39117	4.32745	3.54036	3.92578	7.74623	1.75196	4.77537	10.9738	18.2564	8.56388
1	dis_TRINITY_DN12874_c0_g1	0.518302	0	0	0	0	0	0.532558	11.7207	0	17.8453	0	0
1	dis_TRINITY_DN12877_c0_g1	23.8927	3.23	0.0984315	0	0.195439	0	58.0567	776.888	0	35.5034	0	0
1	dis_TRINITY_DN1288_c0_g1	1.06404	0.621025	0.224908	0.122916	0.0920095	0.711713	1.61916	33.4289	0.097774	2.7423	0.24396	0.230339
1	dis_TRINITY_DN1289_c0_g1	27.1255	42.2145	62.9798	58.9413	34.6508	36.9548	60.3363	10.5456	9.25958	33.5973	8.19971	25.9311
1	dis_TRINITY_DN12892_c0_g1	10.263	11.4517	15.2072	14.8981	17.8762	13.7623	14.8207	5.45558	13.2565	16.1609	7.00552	14.0186
7	dis_TRINITY_DN12901_c0_g2	6.80289	7.7761	8.37694	9.72113	6.83702	7.54392	4.43739	0.78865	5.50764	5.6046	6.20772	3.46403
8	dis_TRINITY_DN12901_c0_g5	16.21	24.1963	14.0945	12.5541	8.57416	9.82118	21.1059	5.26913	24.3269	13.349	14.103	8.53402
8	dis_TRINITY_DN12901_c0_g8	7.23087	1.02548	6.87177	4.55735	4.62524	2.22715	2.12522	0.829528	5.57695	1.63953	15.1477	0.703348
1	dis_TRINITY_DN12902_c0_g1	13.8993	20.375	14.0069	12.9061	13.6008	12.4634	9.50285	2.39077	10.3549	12.5789	8.77713	11.2029
8	dis_TRINITY_DN12913_c0_g1	0.660609	0.248648	1.59382	2.64151	1.14861	0.704219	0.649741	0.485014	3.1587	10.0962	4.17055	4.26637
8	dis_TRINITY_DN12916_c0_g2	2.90309	8.42442	6.76053	7.53124	9.54211	8.21836	11.3614	5.27145	11.5804	25.5347	11.5363	21.0029
1	dis_TRINITY_DN1292_c0_g1	7.57056	7.48456	6.08055	3.97592	1.60053	2.5637	3.74083	0.32642	2.95145	3.38533	2.50241	2.2286
8	dis_TRINITY_DN12921_c0_g1	5.03402	6.24677	10.1457	9.86423	5.67382	4.95136	5.28449	6.61277	8.51896	8.85121	10.6745	6.63183
8	dis_TRINITY_DN12921_c0_g3	13.1086	14.6736	17.9611	19.4447	8.73474	19.6971	4.1095	0.512584	10.2036	9.95392	13.0739	7.62485
1	dis_TRINITY_DN12930_c0_g1	124.347	189.116	208.82	160.823	261.009	188.344	102.948	93.4137	215.505	234.766	150.065	199.747
8	dis_TRINITY_DN12932_c0_g1	13.3033	12.015	21.5421	32.0699	19.6299	45.4553	20.556	26.5632	68.6148	50.1714	45.5454	45.7586
1	dis_TRINITY_DN12933_c0_g2	995.513	901.663	1881.48	1320.52	1321.03	1054.94	859.852	172.177	797.628	917.043	462.635	732.904
1	dis_TRINITY_DN12933_c0_g4	0.139293	0.096979	0.0778225	1.96021	2.4219	24.7001	0.290661	0.315706	2.1258	0.649385	11.367	0.976982
8	dis_TRINITY_DN12937_c0_g1	4.6309	1.37349	0.072253	0.237184	0.377338	0.093065	24.7615	3.45534	0.180852	9.14638	0.474431	0.256783
1	dis_TRINITY_DN12938_c1_g1	345.38	171.066	186.237	132.823	115.351	154.121	328.879	247.803	193.921	229.302	186.05	205.195
1	dis_TRINITY_DN12946_c0_g1	11.9861	13.3105	14.7216	18.2487	10.3026	20.8012	11.3877	1.93461	20.2774	18.262	25.5719	13.4055
1	dis_TRINITY_DN1295_c0_g6	49.2378	40.7405	40.7383	63.4125	49.2678	24.2347	16.444	3.55795	2.89185	12.624	1.95461	5.97394
1	dis_TRINITY_DN12957_c0_g1	20.3908	43.4917	10.6387	6.99549	6.13118	5.45038	5.41825	0.856257	6.80269	13.7945	5.94192	4.59033
8	dis_TRINITY_DN12961_c0_g1	10.9185	7.4345	8.69407	8.50994	8.04167	8.695	8.57226	0.832738	10.6746	11.3342	13.3882	9.4748
1	dis_TRINITY_DN12963_c0_g2	119.959	234.203	109.92	156.141	200.499	178.33	12.2867	7.90392	320.902	147.832	192.423	174.781
8	dis_TRINITY_DN12978_c0_g1	18.9725	16.2427	7.69821	6.69294	2.99026	1.58202	5.19449	0.299368	0.482856	1.29558	0.376107	0.127495
8	dis_TRINITY_DN12980_c0_g2	5.46662	8.18798	6.3833	4.8778	3.65751	3.59013	4.25571	0.583271	3.21954	4.10968	3.34205	2.34191
1	dis_TRINITY_DN12987_c0_g1	66.9372	71.0571	48.7245	65.6876	76.297	87.0474	44.3891	9.64065	50.2164	63.4899	53.3873	60.0942
8	dis_TRINITY_DN12992_c0_g4	64.3797	73.4316	56.3132	49.9282	39.3805	55.0473	23.5475	19.0689	37.3986	69.6067	54.6464	57.3321
8	dis_TRINITY_DN130_c0_g1	3.64256	13.031	18.3597	25.0814	18.6276	17.7691	14.9165	3.35103	7.66919	14.6997	14.3158	27.5677
8	dis_TRINITY_DN13000_c0_g1	8.14951	6.35386	9.01402	12.8611	4.7351	15.0227	14.8359	9.28575	18.9696	16.338	13.2282	12.4797
8	dis_TRINITY_DN13000_c0_g2	10.9443	14.2072	21.5111	20.4595	10.7328	13.4933	10.0103	3.10058	20.233	14.2402	20.9203	10.5036
2	dis_TRINITY_DN13003_c0_g1	8.18685	6.67262	10.16	8.96254	7.84117	6.19037	10.1337	28.3037	11.1234	12.8267	9.89971	9.47475
1	dis_TRINITY_DN13004_c0_g1	24.7038	25.0609	20.9763	16.7734	10.6212	9.83522	7.80088	5.13832	10.3314	10.4842	18.7309	8.14509
7	dis_TRINITY_DN13004_c0_g2	34.1866	27.6545	27.7467	29.9294	19.2842	20.31	112.755	16.1391	24.1309	53.267	22.4773	17.9043
7	dis_TRINITY_DN13012_c0_g1	40.2626	10.5476	2.95318	7.01057	9.75155	3.89595	209.951	33.8659	0	35.1737	0	20.3259
2	dis_TRINITY_DN13015_c0_g1	132.488	77.1818	56.6461	53.553	36.0816	28.3655	93.9251	12.9604	32.8678	33.8512	36.6763	40.6577
8	dis_TRINITY_DN13022_c0_g1	45.1886	47.9767	45.7703	41.6711	41.0633	33.9123	40.3769	19.8896	33.6359	31.4122	23.537	27.7835
1	dis_TRINITY_DN13030_c1_g1	262.448	218.807	239.353	427.264	275.337	175.066	187.662	34.2949	74.1172	251.435	87.4503	212.308
2	dis_TRINITY_DN13030_c1_g4	41.1767	42.1216	22.6916	20.0352	15.4654	19.2401	53.1703	15.9781	7.96304	22.1076	2.94697	8.884
2	dis_TRINITY_DN13040_c0_g3	0.071772	0	0.0434765	0	0	0	0	86.3939	0	17.3039	0	0
7	dis_TRINITY_DN13044_c0_g2	84.4565	93.4845	72.9123	104.037	110.651	68.9661	56.9683	38.6426	74.1654	82.8193	46.9421	45.1391
8	dis_TRINITY_DN13048_c0_g1	3.89327	0.908525	3.9557	2.41198	1.53343	2.49993	13.6177	80.5114	1.58163	7.04804	0	1.61276
1	dis_TRINITY_DN1305_c0_g3	51.4951	54.3999	39.5378	33.119	21.8259	24.3757	26.3733	7.61236	21.858	31.0972	18.5118	13.3448
7	dis_TRINITY_DN13053_c0_g1	0	0	0.020247	0	0	0	0	50.4061	0	8.02504	0	0
1	dis_TRINITY_DN13057_c0_g2	6.04002	9.32203	14.1835	21.4085	16.3982	15.9178	11.9615	1.54496	22.68	21.7748	23.8634	34.6138
3	dis_TRINITY_DN13062_c0_g1	14.9991	14.741	18.8599	25.2322	34.0868	20.1236	18.0734	6.83913	23.9041	33.6328	30.7402	27.1991
8	dis_TRINITY_DN13071_c0_g2	0.400647	1.06907	2.66849	2.46036	6.32155	11.8834	0.45915	5.49248	42.7635	56.8336	4.15301	27.9096
1	dis_TRINITY_DN1308_c0_g1	170.755	55.2133	137.986	86.5783	66.4879	67.3395	165.429	16.1379	83.0518	92.0078	49.216	43.59
1	dis_TRINITY_DN13081_c1_g3	64.2136	61.0235	50.2875	40.3604	35.1041	70.7527	51.846	10.4115	105.419	93.3347	102.167	62.0318
8	dis_TRINITY_DN13085_c0_g1	39.1741	46.264	4.99452	7.1751	4.45948	4.2456	0.252231	0.071024	4.62971	8.59146	2.04764	1.4581
1	dis_TRINITY_DN13095_c0_g4	22.1186	4.86948	0.052428	0	0	0	26.4488	6.55878	0	3.2347	0	0
1	dis_TRINITY_DN131_c0_g1	89.0108	107.221	103.874	119.402	125.665	79.1139	67.7941	150.163	73.7483	72.9573	71.3553	63.1075
8	dis_TRINITY_DN1310_c0_g1	22.9224	20.4943	28.4291	26.3026	24.819	19.072	18.3639	3.56246	35.247	20.8146	25.6223	24.4458
8	dis_TRINITY_DN13107_c0_g3	17.0844	12.5166	21.7925	32.3446	36.5407	27.9455	10.4338	11.1046	26.7495	42.5389	46.1643	21.6884
1	dis_TRINITY_DN1311_c0_g2	1.05795	0.949109	1.55754	4.83432	6.04755	2.9503	0.443093	0.198555	14.3504	4.12967	11.5536	4.94897
1	dis_TRINITY_DN13111_c0_g1	5.43455	4.12982	5.68932	4.47887	4.23408	4.60332	16.3846	2.27566	5.04047	10.8937	4.48955	5.30033
8	dis_TRINITY_DN1313_c0_g1	14.5945	24.0253	10.5569	13.4538	11.023	18.4589	1.14636	0.255563	46.1307	8.55702	26.747	18.8804
8	dis_TRINITY_DN1313_c0_g2	3.98604	7.00587	17.1153	17.375	13.8811	19.1953	6.92543	0.858416	20.4948	14.3715	28.1438	13.3878
8	dis_TRINITY_DN1314_c0_g1	14.7685	8.72298	10.801	8.97638	8.90672	7.5815	16.8384	55.4008	10.4469	16.4305	8.49466	7.2186
8	dis_TRINITY_DN1315_c0_g1	16.5105	16.1818	30.3972	26.5101	10.5057	31.9616	14.369	4.3572	31.1027	34.0933	50.4599	21.748
3	dis_TRINITY_DN13154_c0_g2	6.03158	13.7405	20.3125	10.6368	4.72356	6.67883	0.595778	0.560532	7.29362	7.79085	12.7946	2.78998
7	dis_TRINITY_DN13156_c0_g3	38.2541	36.6855	57.5573	71.1844	49.231	58.8458	96.3267	23.1761	34.8872	45.1591	44.947	19.1666
8	dis_TRINITY_DN1316_c0_g1	1.69741	5.3108	13.4905	11.3985	9.64997	12.1061	1.27508	0.454902	16.7583	14.5519	23.1615	12.3924
1	dis_TRINITY_DN1318_c0_g1	5.9049	11.8901	5.9612	5.49219	6.65792	6.1707	1.39925	0.962093	4.62764	6.83084	9.72119	6.88195
7	dis_TRINITY_DN13186_c0_g2	43.1585	103.982	63.2864	78.9574	54.0061	32.7171	0.295231	0	8.68211	1.0286	2.74886	0.622299
8	dis_TRINITY_DN1319_c0_g1	22.5656	35.3069	40.4485	28.9075	19.7527	30.791	55.696	7.58826	44.4733	38.7415	23.1519	13.6831
8	dis_TRINITY_DN13196_c0_g1	12.4664	16.7161	23.2179	17.5177	10.3714	14.105	12.7431	17.9472	14.7566	12.965	15.7255	9.56581
1	dis_TRINITY_DN132_c0_g1	10.5326	1.50479	0.84609	0.064519	0.070955	0	117.057	26.8044	0	33.6067	0	0
8	dis_TRINITY_DN132_c0_g4	37.4629	30.6798	47.8549	42.1533	41.1696	40.0949	52.7305	212.542	62.3024	50.9312	44.3245	33.8578
8	dis_TRINITY_DN132_c0_g5	22.7963	20.594	21.2868	40.6096	31.3236	49.6631	34.6286	42.4003	13.1286	24.3881	16.3262	19.9474
2	dis_TRINITY_DN1320_c0_g1	0	0	0	0	0	0	0	21.7697	0	2.26546	0	0
8	dis_TRINITY_DN1321_c0_g1	9.75823	13.6368	7.07266	5.01181	4.25845	3.46188	17.5792	1.33871	4.5176	7.97154	5.08369	2.02205
8	dis_TRINITY_DN13221_c0_g1	22.3364	24.304	28.5559	22.9598	17.29	23.2559	38.8694	6.27317	17.127	24.7365	16.6348	12.9576
7	dis_TRINITY_DN13222_c0_g1	119.348	72.1166	28.5072	23.5119	27.5776	33.9458	17.4586	7.47994	58.7388	60.1157	50.5516	69.454
1	dis_TRINITY_DN13226_c0_g1	0	0	0	0	0	12.6108	0	0.255767	0.075696	0.677093	8.3089	0
8	dis_TRINITY_DN1323_c0_g1	74.1771	66.3966	85.3255	68.3457	76.5852	66.9886	116.162	31.0644	65.7236	75.1636	48.7745	47.3044
1	dis_TRINITY_DN13237_c0_g1	10.3224	20.2338	10.4687	4.83341	6.23203	4.90176	34.6048	19.7765	2.25657	22.2976	3.78968	3.02961
1	dis_TRINITY_DN13237_c0_g2	4.42064	4.7991	5.85384	4.71176	3.89041	4.22707	2.77481	2.03008	5.11094	5.19719	5.56595	3.81053
7	dis_TRINITY_DN13238_c0_g2	16.8724	9.77855	10.5153	10.2649	8.05824	11.1688	5.79736	0.963642	9.8661	6.51752	8.33338	4.99327
8	dis_TRINITY_DN13238_c0_g3	7.14635	12.0841	7.59879	4.64929	2.13764	3.53967	4.3936	3.4479	4.35362	8.62803	4.45374	2.97139
1	dis_TRINITY_DN13243_c0_g1	100.875	165.847	81.0104	94.4221	98.3542	72.8453	56.1958	21.4467	32.3188	36.0515	16.4612	62.7689
8	dis_TRINITY_DN13246_c0_g1	18.6979	21.3087	29.5239	26.298	13.5481	22.8101	11.7729	3.86952	32.5385	29.9646	31.2196	16.3662
8	dis_TRINITY_DN13257_c0_g1	6.66424	7.90948	11.4786	10.0572	7.89735	12.2509	16.8279	20.1845	19.918	31.3712	18.2695	22.9053
8	dis_TRINITY_DN13261_c0_g1	5.66822	1.10433	0.269088	0.115073	0.0900125	0	12.9951	189.351	0	12.4242	0	0
7	dis_TRINITY_DN13262_c0_g1	11.9052	10.4326	12.8715	21.0247	25.701	38.942	5.96485	347.47	40.4398	22.9614	10.8114	8.99274
[truncated: 6,984 more rows]

## Sheet: Ectocarpus_EC32m
# Abbreviations: GA = gametophyte (multicellular); PSP = parthenosporophyte (multicellular); imm = sexually immature; mat = sexually mature; old = old/senescent; early = an early 2-5 cell stage.
[truncated: 11,572 more rows]

[truncated: 5 more sheets: Ectocarpus_EC25f, F_serratus_denoised, F_distichus_denoised, L_digitata, S_polyschides]
