# Supplementary material for: A transcriptomic hourglass in brown algae
Source: Nature. 2024 Oct 23;635(8037):129–35. doi: 10.1038/s41586-024-08059-8 (PMC11540847; doi:10.1038/s41586-024-08059-8)
Supplement: Supplementary file 1 — Supplementary Tables 1–6 [file 41586_2024_8059_MOESM1_ESM.zip › 2024-03-05051B-s1/SupplementaryTables1-6/TableS3.xlsx]

## Sheet: F_serratus_tau
# Abbreviations: tau_strata = deciled tau values
GeneID	tau	tau_strata
ser_TRINITY_DN9090_c0_g1	0.0114989	1
ser_TRINITY_DN11460_c0_g1	0.0256786	1
ser_TRINITY_DN132_c1_g1	0.0266385	1
ser_TRINITY_DN40287_c0_g1	0.0270387	1
ser_TRINITY_DN68251_c2_g2	0.0292567	1
ser_TRINITY_DN13225_c0_g1	0.0332365	1
ser_TRINITY_DN53_c0_g2	0.0341994	1
ser_TRINITY_DN4396_c0_g2	0.034268	1
ser_TRINITY_DN1506_c0_g5	0.037342	1
ser_TRINITY_DN4061_c0_g1	0.0399925	1
ser_TRINITY_DN9030_c0_g1	0.0408427	1
ser_TRINITY_DN9861_c0_g1	0.0410164	1
ser_TRINITY_DN99710_c0_g1	0.0416178	1
ser_TRINITY_DN2405_c0_g2	0.0420367	1
ser_TRINITY_DN14334_c0_g2	0.0422798	1
ser_TRINITY_DN3508_c0_g1	0.0424766	1
ser_TRINITY_DN8910_c0_g2	0.0430109	1
ser_TRINITY_DN23615_c0_g1	0.0431311	1
ser_TRINITY_DN3964_c0_g1	0.0435392	1
ser_TRINITY_DN14946_c0_g1	0.0436925	1
ser_TRINITY_DN26288_c0_g1	0.044132	1
ser_TRINITY_DN11011_c0_g2	0.044661	1
ser_TRINITY_DN21044_c0_g1	0.0449826	1
ser_TRINITY_DN3029_c0_g3	0.0451279	1
ser_TRINITY_DN1642_c0_g1	0.0457857	1
ser_TRINITY_DN9617_c0_g1	0.0461019	1
ser_TRINITY_DN775_c0_g1	0.046611	1
ser_TRINITY_DN6636_c0_g1	0.0468024	1
ser_TRINITY_DN28852_c0_g1	0.0471746	1
ser_TRINITY_DN30966_c1_g1	0.0481225	1
ser_TRINITY_DN30648_c0_g1	0.0485995	1
ser_TRINITY_DN4025_c0_g1	0.0500331	1
ser_TRINITY_DN1417_c0_g1	0.0503559	1
ser_TRINITY_DN30833_c0_g1	0.0503732	1
ser_TRINITY_DN4240_c0_g1	0.0503741	1
ser_TRINITY_DN47231_c1_g2	0.0506082	1
ser_TRINITY_DN51273_c0_g1	0.0507591	1
ser_TRINITY_DN5280_c0_g7	0.0513528	1
ser_TRINITY_DN16872_c0_g2	0.0518866	1
ser_TRINITY_DN9356_c0_g1	0.0519038	1
ser_TRINITY_DN123_c0_g2	0.052292	1
ser_TRINITY_DN35721_c0_g1	0.0525744	1
ser_TRINITY_DN5980_c0_g2	0.0526045	1
ser_TRINITY_DN1325_c0_g4	0.0537237	1
ser_TRINITY_DN639_c0_g1	0.0542265	1
ser_TRINITY_DN2129_c0_g1	0.0544624	1
ser_TRINITY_DN28537_c0_g1	0.0544776	1
ser_TRINITY_DN9509_c0_g1	0.0546746	1
ser_TRINITY_DN59910_c0_g2	0.0549944	1
ser_TRINITY_DN3811_c0_g2	0.0550484	1
ser_TRINITY_DN14073_c0_g1	0.0554166	1
ser_TRINITY_DN19574_c0_g1	0.0562083	1
ser_TRINITY_DN997_c0_g1	0.0562232	1
ser_TRINITY_DN11842_c0_g1	0.0563317	1
ser_TRINITY_DN23783_c0_g1	0.0576763	1
ser_TRINITY_DN17430_c1_g1	0.0580349	1
ser_TRINITY_DN8631_c2_g5	0.0586307	1
ser_TRINITY_DN57837_c0_g1	0.0587664	1
ser_TRINITY_DN16003_c0_g4	0.0587686	1
ser_TRINITY_DN39334_c0_g3	0.0591355	1
ser_TRINITY_DN15118_c1_g2	0.0593296	1
ser_TRINITY_DN73721_c0_g1	0.0594799	1
ser_TRINITY_DN14121_c0_g1	0.0598175	1
ser_TRINITY_DN8701_c0_g3	0.0598512	1
ser_TRINITY_DN44497_c0_g1	0.059884	1
ser_TRINITY_DN2158_c0_g1	0.0602291	1
ser_TRINITY_DN1431_c1_g3	0.0603612	1
ser_TRINITY_DN13539_c0_g1	0.0606299	1
ser_TRINITY_DN61023_c0_g1	0.0610212	1
ser_TRINITY_DN52428_c0_g1	0.0612876	1
ser_TRINITY_DN9613_c0_g1	0.0613091	1
ser_TRINITY_DN15807_c0_g2	0.0614437	1
ser_TRINITY_DN9772_c0_g5	0.0623678	1
ser_TRINITY_DN3236_c0_g1	0.0623729	1
ser_TRINITY_DN26635_c1_g3	0.0624444	1
ser_TRINITY_DN83612_c0_g1	0.062505	1
ser_TRINITY_DN57785_c0_g1	0.0626733	1
ser_TRINITY_DN3033_c0_g1	0.0629362	1
ser_TRINITY_DN9017_c0_g1	0.0630155	1
ser_TRINITY_DN30093_c0_g1	0.0631536	1
ser_TRINITY_DN1398_c0_g1	0.0634537	1
ser_TRINITY_DN4625_c0_g3	0.0636261	1
ser_TRINITY_DN384_c0_g2	0.0638804	1
ser_TRINITY_DN23569_c0_g2	0.064311	1
ser_TRINITY_DN9724_c0_g1	0.0643468	1
ser_TRINITY_DN332_c0_g1	0.0644128	1
ser_TRINITY_DN11888_c0_g1	0.0646176	1
ser_TRINITY_DN12120_c0_g1	0.0646649	1
ser_TRINITY_DN8359_c0_g1	0.0648271	1
ser_TRINITY_DN4882_c0_g1	0.064913	1
ser_TRINITY_DN18693_c0_g3	0.0649496	1
ser_TRINITY_DN1275_c0_g1	0.065009	1
ser_TRINITY_DN12160_c0_g1	0.0651337	1
ser_TRINITY_DN13590_c0_g2	0.0652097	1
ser_TRINITY_DN41416_c0_g2	0.0654178	1
ser_TRINITY_DN37951_c0_g2	0.0656746	1
ser_TRINITY_DN9319_c0_g3	0.066121	1
ser_TRINITY_DN47858_c0_g1	0.0661672	1
ser_TRINITY_DN6055_c1_g1	0.0664271	1
ser_TRINITY_DN16964_c0_g1	0.0666583	1
ser_TRINITY_DN1216_c0_g2	0.0666875	1
ser_TRINITY_DN8410_c0_g1	0.0672278	1
ser_TRINITY_DN3951_c0_g1	0.0673011	1
ser_TRINITY_DN2112_c0_g1	0.0674923	1
ser_TRINITY_DN146548_c0_g1	0.0676125	1
ser_TRINITY_DN23664_c0_g3	0.0681219	1
ser_TRINITY_DN2401_c0_g1	0.0682845	1
ser_TRINITY_DN17210_c0_g1	0.0686633	1
ser_TRINITY_DN2687_c0_g1	0.068807	1
ser_TRINITY_DN11889_c0_g1	0.0694003	1
ser_TRINITY_DN5350_c0_g1	0.0699952	1
ser_TRINITY_DN169_c1_g1	0.0702558	1
ser_TRINITY_DN1650_c0_g1	0.0703274	1
ser_TRINITY_DN4001_c0_g5	0.0703646	1
ser_TRINITY_DN11208_c0_g2	0.0709208	1
ser_TRINITY_DN13568_c0_g1	0.0711856	1
ser_TRINITY_DN6945_c0_g1	0.0713069	1
ser_TRINITY_DN5583_c0_g1	0.0713666	1
ser_TRINITY_DN15440_c0_g1	0.0714413	1
ser_TRINITY_DN11526_c0_g1	0.071476	1
ser_TRINITY_DN9828_c0_g1	0.0714801	1
ser_TRINITY_DN16561_c0_g1	0.0716144	1
ser_TRINITY_DN7581_c0_g1	0.0716452	1
ser_TRINITY_DN92837_c0_g1	0.0717437	1
ser_TRINITY_DN5878_c0_g1	0.0720605	1
ser_TRINITY_DN13901_c0_g3	0.0722894	1
ser_TRINITY_DN4929_c0_g1	0.0723378	1
ser_TRINITY_DN1865_c0_g1	0.0723694	1
ser_TRINITY_DN64716_c1_g1	0.0723977	1
ser_TRINITY_DN15097_c0_g1	0.0727308	1
ser_TRINITY_DN125001_c0_g1	0.0727329	1
ser_TRINITY_DN8828_c0_g1	0.0728083	1
ser_TRINITY_DN7186_c0_g1	0.0732904	1
ser_TRINITY_DN17375_c0_g1	0.0733532	1
ser_TRINITY_DN9801_c0_g1	0.0735135	1
ser_TRINITY_DN3818_c0_g4	0.0738121	1
ser_TRINITY_DN4373_c0_g3	0.073848	1
ser_TRINITY_DN13959_c0_g1	0.074033	1
ser_TRINITY_DN1419_c0_g1	0.0742371	1
ser_TRINITY_DN3624_c0_g1	0.0746684	1
ser_TRINITY_DN40255_c0_g1	0.0748274	1
ser_TRINITY_DN26888_c0_g2	0.0749334	1
ser_TRINITY_DN124257_c0_g1	0.0750599	1
ser_TRINITY_DN5544_c0_g1	0.0750789	1
ser_TRINITY_DN1621_c0_g1	0.0753663	1
ser_TRINITY_DN1295_c0_g1	0.0754659	1
ser_TRINITY_DN36568_c0_g1	0.0754909	1
ser_TRINITY_DN6666_c2_g1	0.0755495	1
ser_TRINITY_DN4476_c0_g1	0.0756946	1
ser_TRINITY_DN21355_c1_g1	0.0760224	1
ser_TRINITY_DN7530_c0_g1	0.076101	1
ser_TRINITY_DN8639_c0_g1	0.0761173	1
ser_TRINITY_DN3730_c0_g4	0.0761543	1
ser_TRINITY_DN1211_c0_g1	0.0762402	1
ser_TRINITY_DN11969_c0_g1	0.0763697	1
ser_TRINITY_DN18265_c0_g2	0.0768325	1
ser_TRINITY_DN7613_c0_g1	0.0768435	1
ser_TRINITY_DN42610_c0_g1	0.0769538	1
ser_TRINITY_DN19852_c0_g1	0.0770795	1
ser_TRINITY_DN16047_c0_g1	0.0772609	1
ser_TRINITY_DN13194_c0_g1	0.0773888	1
ser_TRINITY_DN34519_c0_g1	0.0774005	1
ser_TRINITY_DN6327_c0_g2	0.0776061	1
ser_TRINITY_DN17635_c0_g1	0.0777056	1
ser_TRINITY_DN1557_c0_g1	0.0780065	1
ser_TRINITY_DN1444_c1_g1	0.0780372	1
ser_TRINITY_DN9689_c0_g1	0.0781376	1
ser_TRINITY_DN10008_c0_g1	0.078235	1
ser_TRINITY_DN37590_c0_g2	0.0782767	1
ser_TRINITY_DN4429_c0_g1	0.0783791	1
ser_TRINITY_DN14761_c0_g2	0.0785234	1
ser_TRINITY_DN42057_c0_g1	0.0785747	1
ser_TRINITY_DN47692_c0_g1	0.0786427	1
ser_TRINITY_DN13609_c0_g1	0.0787255	1
ser_TRINITY_DN12897_c0_g1	0.0787999	1
ser_TRINITY_DN5718_c0_g1	0.0789017	1
ser_TRINITY_DN23610_c0_g3	0.0791179	1
ser_TRINITY_DN14148_c0_g1	0.0793869	1
ser_TRINITY_DN15169_c0_g1	0.0794387	1
ser_TRINITY_DN118668_c0_g1	0.0795022	1
ser_TRINITY_DN42839_c0_g2	0.0796145	1
ser_TRINITY_DN10134_c0_g1	0.0796213	1
ser_TRINITY_DN22711_c0_g1	0.0796606	1
ser_TRINITY_DN19228_c0_g2	0.0797429	1
ser_TRINITY_DN1510_c0_g1	0.0799128	1
ser_TRINITY_DN2779_c0_g1	0.0799137	1
ser_TRINITY_DN940_c0_g1	0.0799664	1
ser_TRINITY_DN7809_c0_g1	0.0799981	1
ser_TRINITY_DN23415_c0_g1	0.0800186	1
ser_TRINITY_DN15617_c0_g4	0.0801546	1
ser_TRINITY_DN4495_c0_g1	0.0802595	1
ser_TRINITY_DN1631_c0_g1	0.0803119	1
ser_TRINITY_DN5526_c0_g1	0.0804886	1
ser_TRINITY_DN506_c0_g1	0.0805548	1
ser_TRINITY_DN110366_c0_g1	0.0805813	1
ser_TRINITY_DN19676_c0_g3	0.0805842	1
ser_TRINITY_DN2877_c0_g2	0.0806644	1
ser_TRINITY_DN22914_c0_g1	0.0807438	1
ser_TRINITY_DN7232_c0_g4	0.0807829	1
ser_TRINITY_DN6256_c0_g1	0.0810806	1
ser_TRINITY_DN29684_c0_g1	0.0810883	1
ser_TRINITY_DN58803_c0_g1	0.0811493	1
ser_TRINITY_DN31030_c0_g1	0.0814015	1
ser_TRINITY_DN35597_c2_g2	0.0814223	1
ser_TRINITY_DN51514_c0_g1	0.0815359	1
ser_TRINITY_DN20574_c0_g2	0.0815861	1
ser_TRINITY_DN2269_c0_g2	0.0816602	1
ser_TRINITY_DN3721_c0_g1	0.0817095	1
ser_TRINITY_DN1243_c1_g2	0.0818298	1
ser_TRINITY_DN3835_c0_g2	0.0821083	1
ser_TRINITY_DN15903_c0_g1	0.0821685	1
ser_TRINITY_DN9056_c0_g1	0.0822631	1
ser_TRINITY_DN44792_c0_g1	0.0823984	1
ser_TRINITY_DN2234_c0_g1	0.0824933	1
ser_TRINITY_DN25365_c0_g1	0.0825842	1
ser_TRINITY_DN7215_c0_g1	0.0826575	1
ser_TRINITY_DN2089_c0_g1	0.0827082	1
ser_TRINITY_DN2346_c0_g1	0.0827547	1
ser_TRINITY_DN13922_c0_g1	0.0828265	1
ser_TRINITY_DN2056_c0_g1	0.0829754	1
ser_TRINITY_DN1856_c0_g4	0.0830201	1
ser_TRINITY_DN8070_c0_g1	0.0830254	1
ser_TRINITY_DN49843_c0_g1	0.0833142	1
ser_TRINITY_DN9985_c0_g1	0.0836695	1
ser_TRINITY_DN1699_c0_g2	0.0838738	1
ser_TRINITY_DN5625_c0_g1	0.0840535	1
ser_TRINITY_DN52867_c0_g2	0.084068	1
ser_TRINITY_DN15075_c0_g1	0.0840735	1
ser_TRINITY_DN5926_c0_g1	0.08412	1
ser_TRINITY_DN10819_c0_g1	0.0841439	1
ser_TRINITY_DN621_c0_g2	0.0841917	1
ser_TRINITY_DN23443_c0_g1	0.084214	1
ser_TRINITY_DN3764_c0_g1	0.0842622	1
ser_TRINITY_DN6805_c0_g1	0.0842829	1
ser_TRINITY_DN7286_c0_g1	0.0844063	1
ser_TRINITY_DN15938_c0_g1	0.0845734	1
ser_TRINITY_DN2088_c0_g1	0.0845859	1
ser_TRINITY_DN13721_c0_g1	0.0847374	1
ser_TRINITY_DN16560_c0_g1	0.0847461	1
ser_TRINITY_DN35049_c0_g1	0.0847557	1
ser_TRINITY_DN12412_c0_g1	0.0848058	1
ser_TRINITY_DN21501_c0_g4	0.0848192	1
ser_TRINITY_DN45138_c0_g1	0.0848312	1
ser_TRINITY_DN25179_c0_g1	0.0848368	1
ser_TRINITY_DN42524_c0_g1	0.0848729	1
ser_TRINITY_DN8647_c0_g1	0.0850777	1
ser_TRINITY_DN7207_c0_g2	0.0851201	1
ser_TRINITY_DN32520_c0_g1	0.0852409	1
ser_TRINITY_DN4951_c0_g4	0.0857524	1
ser_TRINITY_DN37619_c0_g2	0.0860523	1
ser_TRINITY_DN8649_c0_g1	0.0860968	1
ser_TRINITY_DN22326_c0_g3	0.0861906	1
ser_TRINITY_DN16583_c0_g3	0.0862021	1
ser_TRINITY_DN26245_c0_g1	0.086426	1
ser_TRINITY_DN12759_c0_g1	0.0864717	1
ser_TRINITY_DN153903_c1_g1	0.0864866	1
ser_TRINITY_DN9018_c0_g1	0.0867006	1
ser_TRINITY_DN1929_c1_g1	0.0867208	1
ser_TRINITY_DN51305_c0_g3	0.0867609	1
ser_TRINITY_DN7829_c0_g1	0.0868096	1
ser_TRINITY_DN30350_c0_g1	0.0868708	1
ser_TRINITY_DN13633_c0_g2	0.0871021	1
ser_TRINITY_DN4713_c0_g1	0.0871128	1
ser_TRINITY_DN14470_c0_g1	0.0871347	1
ser_TRINITY_DN17478_c0_g2	0.0871935	1
ser_TRINITY_DN4809_c0_g2	0.0871983	1
ser_TRINITY_DN22504_c0_g2	0.087377	1
ser_TRINITY_DN11008_c0_g2	0.0873783	1
ser_TRINITY_DN7884_c0_g3	0.0874338	1
ser_TRINITY_DN10795_c1_g4	0.0874814	1
ser_TRINITY_DN2337_c0_g1	0.0875378	1
ser_TRINITY_DN1514_c0_g2	0.0878217	1
ser_TRINITY_DN28738_c0_g2	0.0878426	1
ser_TRINITY_DN5259_c0_g1	0.0879532	1
ser_TRINITY_DN1450_c0_g1	0.0880623	1
ser_TRINITY_DN25529_c0_g1	0.0882135	1
ser_TRINITY_DN6389_c0_g1	0.0882514	1
ser_TRINITY_DN4154_c1_g1	0.0883226	1
ser_TRINITY_DN20385_c0_g1	0.0886106	1
ser_TRINITY_DN22245_c0_g1	0.0887862	1
ser_TRINITY_DN1799_c2_g4	0.0888556	1
ser_TRINITY_DN1060_c0_g1	0.0889822	1
ser_TRINITY_DN4364_c0_g4	0.0890388	1
ser_TRINITY_DN92026_c0_g1	0.0890954	1
ser_TRINITY_DN5782_c0_g4	0.0891903	1
ser_TRINITY_DN17039_c0_g2	0.0892197	1
ser_TRINITY_DN13238_c0_g1	0.0893745	1
ser_TRINITY_DN34429_c0_g1	0.0894826	1
ser_TRINITY_DN16021_c2_g1	0.0895198	1
ser_TRINITY_DN28449_c0_g1	0.0895994	1
ser_TRINITY_DN12632_c0_g2	0.0896505	1
ser_TRINITY_DN25962_c0_g1	0.0896803	1
ser_TRINITY_DN4302_c0_g1	0.0897164	1
ser_TRINITY_DN3350_c0_g1	0.0897248	1
ser_TRINITY_DN6652_c0_g1	0.0898035	1
ser_TRINITY_DN74546_c0_g1	0.0898853	1
ser_TRINITY_DN91879_c0_g1	0.090005	1
ser_TRINITY_DN24472_c0_g1	0.0901862	1
ser_TRINITY_DN22326_c0_g2	0.0904074	1
ser_TRINITY_DN2725_c0_g1	0.0904451	1
ser_TRINITY_DN12895_c0_g1	0.0906757	1
ser_TRINITY_DN53_c0_g4	0.0909752	1
ser_TRINITY_DN5093_c0_g2	0.0913125	1
ser_TRINITY_DN2631_c0_g1	0.0915941	1
ser_TRINITY_DN1929_c1_g2	0.09179	1
ser_TRINITY_DN134037_c0_g1	0.0918748	1
ser_TRINITY_DN21195_c0_g1	0.0919762	1
ser_TRINITY_DN15197_c0_g1	0.0921459	1
ser_TRINITY_DN16453_c0_g1	0.0922434	1
ser_TRINITY_DN13916_c0_g1	0.0922559	1
ser_TRINITY_DN78445_c0_g1	0.0923547	1
ser_TRINITY_DN10322_c0_g1	0.0924117	1
ser_TRINITY_DN10699_c0_g1	0.0924587	1
ser_TRINITY_DN5505_c0_g1	0.0924717	1
ser_TRINITY_DN22902_c0_g1	0.0928097	1
ser_TRINITY_DN11452_c0_g1	0.0928444	1
ser_TRINITY_DN5689_c0_g1	0.0928759	1
ser_TRINITY_DN11354_c0_g3	0.0928788	1
ser_TRINITY_DN471_c1_g2	0.0929177	1
ser_TRINITY_DN10421_c0_g1	0.0929583	1
ser_TRINITY_DN6753_c0_g5	0.0929771	1
ser_TRINITY_DN20584_c0_g1	0.0930565	1
ser_TRINITY_DN56178_c0_g1	0.0931249	1
ser_TRINITY_DN6416_c0_g1	0.0935079	1
ser_TRINITY_DN37740_c0_g2	0.0936026	1
ser_TRINITY_DN11480_c0_g2	0.0937696	1
ser_TRINITY_DN4970_c0_g2	0.0937935	1
ser_TRINITY_DN6783_c0_g6	0.0938684	1
ser_TRINITY_DN42562_c0_g1	0.0939606	1
ser_TRINITY_DN38360_c0_g1	0.0939817	1
ser_TRINITY_DN19597_c0_g3	0.0939871	1
ser_TRINITY_DN24931_c0_g1	0.0940039	1
ser_TRINITY_DN7672_c0_g1	0.0941099	1
ser_TRINITY_DN4078_c0_g2	0.0941613	1
ser_TRINITY_DN31460_c0_g2	0.0943104	1
ser_TRINITY_DN48054_c0_g2	0.0945284	1
ser_TRINITY_DN17840_c1_g1	0.0945763	1
ser_TRINITY_DN10614_c0_g1	0.0947837	1
ser_TRINITY_DN1701_c0_g1	0.0949662	1
ser_TRINITY_DN35307_c0_g1	0.0949744	1
ser_TRINITY_DN7360_c0_g3	0.0951078	1
ser_TRINITY_DN20766_c0_g1	0.0951097	1
ser_TRINITY_DN4523_c0_g1	0.0951631	1
ser_TRINITY_DN3263_c0_g1	0.0951737	1
ser_TRINITY_DN99076_c0_g1	0.0952695	1
ser_TRINITY_DN16062_c0_g1	0.0952957	1
ser_TRINITY_DN16084_c0_g3	0.0954777	1
ser_TRINITY_DN3429_c0_g2	0.0954931	1
ser_TRINITY_DN1413_c0_g1	0.0955477	1
ser_TRINITY_DN1006_c0_g1	0.0955911	1
ser_TRINITY_DN4437_c0_g2	0.0957325	1
ser_TRINITY_DN7319_c0_g1	0.0957912	1
ser_TRINITY_DN23472_c0_g1	0.0959237	1
ser_TRINITY_DN24114_c0_g1	0.0959369	1
ser_TRINITY_DN40630_c0_g2	0.0962732	1
ser_TRINITY_DN38520_c0_g1	0.0963924	1
ser_TRINITY_DN10581_c0_g2	0.0967047	1
ser_TRINITY_DN6024_c0_g1	0.0968648	1
ser_TRINITY_DN10861_c0_g1	0.0969242	1
ser_TRINITY_DN114705_c0_g1	0.0969497	1
ser_TRINITY_DN48386_c0_g1	0.0969873	1
ser_TRINITY_DN8138_c0_g2	0.0971532	1
ser_TRINITY_DN15734_c0_g1	0.0971989	1
ser_TRINITY_DN32318_c0_g3	0.0972392	1
ser_TRINITY_DN16602_c0_g1	0.0972718	1
ser_TRINITY_DN1188_c0_g1	0.0973113	1
ser_TRINITY_DN23360_c0_g3	0.097369	1
ser_TRINITY_DN11126_c0_g1	0.097674	1
ser_TRINITY_DN31291_c0_g2	0.0976763	1
ser_TRINITY_DN11306_c0_g1	0.097717	1
ser_TRINITY_DN26312_c0_g1	0.0977658	1
ser_TRINITY_DN4416_c0_g2	0.0984977	1
ser_TRINITY_DN4798_c0_g1	0.0986489	1
ser_TRINITY_DN2110_c0_g2	0.0987211	1
ser_TRINITY_DN1676_c0_g1	0.0987875	1
ser_TRINITY_DN34557_c0_g1	0.0990042	1
ser_TRINITY_DN30185_c1_g2	0.0990178	1
ser_TRINITY_DN9996_c0_g2	0.099042	1
ser_TRINITY_DN127365_c0_g1	0.0990481	1
ser_TRINITY_DN1456_c0_g1	0.0990958	1
ser_TRINITY_DN15995_c0_g1	0.0991244	1
ser_TRINITY_DN15468_c0_g1	0.0991853	1
ser_TRINITY_DN64_c0_g1	0.0992531	1
ser_TRINITY_DN16041_c0_g1	0.0993256	1
ser_TRINITY_DN5543_c0_g1	0.0994059	1
ser_TRINITY_DN10925_c0_g1	0.099425	1
ser_TRINITY_DN51896_c0_g1	0.0995295	1
ser_TRINITY_DN7146_c0_g2	0.0995735	1
ser_TRINITY_DN3822_c0_g2	0.0997248	1
ser_TRINITY_DN4822_c1_g2	0.0997536	1
ser_TRINITY_DN23927_c0_g1	0.0998841	1
ser_TRINITY_DN101045_c0_g1	0.0999539	1
ser_TRINITY_DN27724_c0_g1	0.100058	1
ser_TRINITY_DN7244_c0_g2	0.100064	1
ser_TRINITY_DN1059_c0_g1	0.100131	1
ser_TRINITY_DN509_c0_g1	0.100138	1
ser_TRINITY_DN6540_c0_g1	0.100234	1
ser_TRINITY_DN4741_c0_g1	0.100408	1
ser_TRINITY_DN6788_c0_g1	0.100408	1
ser_TRINITY_DN9758_c0_g2	0.100614	1
ser_TRINITY_DN141276_c0_g1	0.100617	1
ser_TRINITY_DN30933_c0_g1	0.100734	1
ser_TRINITY_DN33956_c0_g1	0.100775	1
ser_TRINITY_DN1520_c0_g1	0.100791	1
ser_TRINITY_DN23209_c1_g3	0.100884	1
ser_TRINITY_DN13325_c0_g1	0.100942	1
ser_TRINITY_DN867_c0_g1	0.100956	1
ser_TRINITY_DN7195_c0_g7	0.100969	1
ser_TRINITY_DN6623_c0_g2	0.101087	1
ser_TRINITY_DN12516_c0_g1	0.101146	1
ser_TRINITY_DN1697_c0_g2	0.101208	1
ser_TRINITY_DN43662_c0_g1	0.101235	1
ser_TRINITY_DN14462_c0_g1	0.101277	1
ser_TRINITY_DN4111_c0_g1	0.101402	1
ser_TRINITY_DN12202_c0_g1	0.101436	1
ser_TRINITY_DN128615_c1_g1	0.10163	1
ser_TRINITY_DN5482_c0_g2	0.101649	1
ser_TRINITY_DN10840_c0_g1	0.101709	1
ser_TRINITY_DN4301_c0_g1	0.101898	1
ser_TRINITY_DN13284_c0_g2	0.10197	1
ser_TRINITY_DN105378_c0_g4	0.102023	1
ser_TRINITY_DN3143_c0_g1	0.102191	1
ser_TRINITY_DN11339_c0_g2	0.10232	1
ser_TRINITY_DN3573_c0_g1	0.10243	1
ser_TRINITY_DN27015_c0_g2	0.10243	1
ser_TRINITY_DN20235_c0_g1	0.102471	1
ser_TRINITY_DN22509_c0_g3	0.10252	1
ser_TRINITY_DN38322_c0_g2	0.102534	1
ser_TRINITY_DN939_c0_g2	0.102598	1
ser_TRINITY_DN2852_c0_g2	0.102613	1
ser_TRINITY_DN12371_c0_g3	0.102614	1
ser_TRINITY_DN1370_c0_g1	0.102691	1
ser_TRINITY_DN16179_c0_g2	0.102714	1
ser_TRINITY_DN11652_c1_g1	0.102756	1
ser_TRINITY_DN36730_c0_g1	0.102839	1
ser_TRINITY_DN1805_c0_g2	0.10321	1
ser_TRINITY_DN12862_c0_g1	0.103215	1
ser_TRINITY_DN7722_c0_g2	0.103325	1
ser_TRINITY_DN76167_c1_g1	0.103467	1
ser_TRINITY_DN10233_c0_g1	0.103556	1
ser_TRINITY_DN11010_c0_g1	0.1036	1
ser_TRINITY_DN8413_c0_g1	0.103681	1
ser_TRINITY_DN5448_c0_g1	0.103693	1
ser_TRINITY_DN30476_c0_g1	0.103767	1
ser_TRINITY_DN23031_c0_g1	0.103789	1
ser_TRINITY_DN63292_c0_g1	0.103798	1
ser_TRINITY_DN8821_c0_g1	0.103987	1
ser_TRINITY_DN5353_c0_g3	0.104022	1
ser_TRINITY_DN22896_c0_g2	0.104151	1
ser_TRINITY_DN16563_c0_g1	0.104236	1
ser_TRINITY_DN133750_c0_g1	0.104283	1
ser_TRINITY_DN11198_c0_g1	0.10432	1
ser_TRINITY_DN8219_c0_g1	0.104449	1
ser_TRINITY_DN15353_c0_g2	0.104477	1
ser_TRINITY_DN115101_c0_g1	0.10452	1
ser_TRINITY_DN5466_c0_g1	0.104547	1
ser_TRINITY_DN27560_c0_g1	0.104699	1
ser_TRINITY_DN25501_c0_g1	0.104764	1
ser_TRINITY_DN19195_c0_g1	0.104812	1
ser_TRINITY_DN6564_c0_g1	0.104871	1
ser_TRINITY_DN30615_c0_g1	0.10488	1
ser_TRINITY_DN29333_c0_g1	0.104923	1
ser_TRINITY_DN76484_c0_g1	0.105088	1
ser_TRINITY_DN45281_c0_g1	0.105288	1
ser_TRINITY_DN9092_c0_g1	0.10531	1
ser_TRINITY_DN13621_c1_g3	0.105527	1
ser_TRINITY_DN5428_c0_g1	0.105544	1
ser_TRINITY_DN4360_c0_g1	0.105686	1
ser_TRINITY_DN1318_c0_g1	0.105707	1
ser_TRINITY_DN77442_c0_g2	0.105736	1
ser_TRINITY_DN10169_c2_g1	0.105779	1
ser_TRINITY_DN6033_c0_g1	0.105792	1
ser_TRINITY_DN3298_c0_g2	0.105814	1
ser_TRINITY_DN8382_c0_g4	0.105956	1
ser_TRINITY_DN7793_c0_g1	0.105981	1
ser_TRINITY_DN4957_c0_g1	0.106023	1
ser_TRINITY_DN1842_c0_g1	0.106031	1
ser_TRINITY_DN5782_c0_g1	0.106036	1
ser_TRINITY_DN14835_c0_g2	0.106061	1
ser_TRINITY_DN8132_c1_g1	0.106086	1
ser_TRINITY_DN12482_c0_g2	0.10609	1
ser_TRINITY_DN6842_c0_g2	0.106132	1
ser_TRINITY_DN15491_c0_g2	0.10631	1
ser_TRINITY_DN50097_c0_g1	0.106423	1
ser_TRINITY_DN62438_c0_g1	0.10647	1
ser_TRINITY_DN5526_c0_g2	0.106477	1
ser_TRINITY_DN612_c0_g1	0.106511	1
ser_TRINITY_DN17463_c0_g1	0.106521	1
ser_TRINITY_DN10651_c0_g2	0.106554	1
ser_TRINITY_DN154_c0_g1	0.106648	1
ser_TRINITY_DN95_c0_g1	0.106664	1
ser_TRINITY_DN2127_c0_g2	0.106666	1
ser_TRINITY_DN17036_c0_g1	0.106688	1
ser_TRINITY_DN9832_c0_g2	0.106751	1
ser_TRINITY_DN13181_c0_g1	0.106932	1
ser_TRINITY_DN45899_c0_g1	0.107089	1
ser_TRINITY_DN44365_c0_g3	0.107105	1
ser_TRINITY_DN4100_c0_g1	0.10715	1
ser_TRINITY_DN11489_c0_g2	0.107159	1
ser_TRINITY_DN7781_c0_g3	0.107268	1
ser_TRINITY_DN11551_c0_g1	0.107292	1
ser_TRINITY_DN25904_c0_g1	0.10739	1
ser_TRINITY_DN32069_c0_g2	0.107408	1
ser_TRINITY_DN11635_c0_g2	0.107517	1
ser_TRINITY_DN67638_c0_g1	0.107549	1
ser_TRINITY_DN9793_c0_g1	0.107637	1
ser_TRINITY_DN225_c0_g2	0.10764	1
ser_TRINITY_DN5566_c0_g1	0.107652	1
ser_TRINITY_DN5827_c0_g1	0.10769	1
ser_TRINITY_DN9593_c0_g2	0.107845	1
ser_TRINITY_DN37252_c0_g1	0.107869	1
ser_TRINITY_DN7256_c0_g1	0.107956	1
ser_TRINITY_DN5222_c0_g2	0.108102	1
ser_TRINITY_DN9931_c0_g1	0.108141	1
ser_TRINITY_DN446_c2_g3	0.10815	1
ser_TRINITY_DN4465_c0_g3	0.108332	1
ser_TRINITY_DN4154_c1_g3	0.108388	1
ser_TRINITY_DN1103_c0_g1	0.10841	1
ser_TRINITY_DN3982_c0_g1	0.108551	1
ser_TRINITY_DN21230_c0_g1	0.108572	1
ser_TRINITY_DN5035_c1_g1	0.108777	1
ser_TRINITY_DN5376_c0_g1	0.108817	1
ser_TRINITY_DN7309_c0_g1	0.108869	1
ser_TRINITY_DN4038_c0_g1	0.108993	1
ser_TRINITY_DN17214_c0_g1	0.109003	1
ser_TRINITY_DN18121_c0_g2	0.10907	1
ser_TRINITY_DN43537_c1_g1	0.109124	1
ser_TRINITY_DN79850_c0_g1	0.109215	1
ser_TRINITY_DN4999_c0_g1	0.10925	1
ser_TRINITY_DN5646_c0_g1	0.109415	1
ser_TRINITY_DN10138_c1_g2	0.109474	1
ser_TRINITY_DN4930_c0_g1	0.10958	1
ser_TRINITY_DN4892_c0_g1	0.109587	1
ser_TRINITY_DN4413_c0_g1	0.109631	1
ser_TRINITY_DN2996_c0_g3	0.109744	1
ser_TRINITY_DN19155_c0_g1	0.109987	1
ser_TRINITY_DN74309_c0_g1	0.110175	1
ser_TRINITY_DN2387_c1_g1	0.110244	1
ser_TRINITY_DN52839_c0_g1	0.110259	1
ser_TRINITY_DN4044_c0_g5	0.110397	1
ser_TRINITY_DN13755_c2_g1	0.110488	1
ser_TRINITY_DN16352_c0_g2	0.110491	1
ser_TRINITY_DN10623_c0_g1	0.110504	1
ser_TRINITY_DN1841_c0_g3	0.110687	1
ser_TRINITY_DN910_c0_g3	0.1107	1
ser_TRINITY_DN100298_c0_g1	0.11081	1
ser_TRINITY_DN15653_c0_g1	0.110825	1
ser_TRINITY_DN13961_c0_g1	0.11088	1
ser_TRINITY_DN531_c0_g1	0.111001	1
ser_TRINITY_DN21727_c0_g1	0.111013	1
ser_TRINITY_DN1881_c0_g1	0.111231	1
ser_TRINITY_DN29166_c0_g1	0.111452	1
ser_TRINITY_DN7222_c0_g2	0.111575	1
ser_TRINITY_DN851_c0_g1	0.111641	1
ser_TRINITY_DN15468_c0_g5	0.111701	1
ser_TRINITY_DN270_c0_g1	0.111715	1
ser_TRINITY_DN28897_c0_g1	0.111726	1
ser_TRINITY_DN2123_c0_g2	0.111763	1
ser_TRINITY_DN2676_c0_g1	0.111773	1
ser_TRINITY_DN5724_c0_g2	0.111881	1
ser_TRINITY_DN1962_c0_g1	0.111945	1
ser_TRINITY_DN8811_c0_g1	0.112035	1
ser_TRINITY_DN193_c0_g1	0.112068	1
ser_TRINITY_DN13365_c0_g1	0.112079	1
ser_TRINITY_DN8544_c0_g4	0.1121	1
ser_TRINITY_DN5650_c0_g1	0.112186	1
ser_TRINITY_DN5111_c0_g3	0.112191	1
ser_TRINITY_DN15382_c0_g3	0.112194	1
ser_TRINITY_DN50181_c0_g1	0.112199	1
ser_TRINITY_DN572_c0_g2	0.112212	1
ser_TRINITY_DN8810_c0_g1	0.112264	1
ser_TRINITY_DN191_c0_g1	0.112318	1
ser_TRINITY_DN11765_c0_g2	0.112447	1
ser_TRINITY_DN28583_c0_g1	0.11246	1
ser_TRINITY_DN13044_c0_g2	0.112482	1
ser_TRINITY_DN45466_c0_g2	0.11249	1
ser_TRINITY_DN31792_c0_g1	0.112556	1
ser_TRINITY_DN28602_c0_g1	0.112572	1
ser_TRINITY_DN10953_c0_g1	0.112655	1
ser_TRINITY_DN137008_c0_g1	0.112687	1
ser_TRINITY_DN52045_c0_g1	0.112791	1
ser_TRINITY_DN9914_c0_g1	0.112951	1
ser_TRINITY_DN12095_c0_g1	0.113225	1
ser_TRINITY_DN42353_c0_g1	0.113255	1
ser_TRINITY_DN2954_c2_g1	0.113367	1
ser_TRINITY_DN9540_c0_g1	0.11342	1
ser_TRINITY_DN46331_c0_g1	0.11352	1
ser_TRINITY_DN23970_c0_g1	0.113609	1
ser_TRINITY_DN1834_c0_g1	0.11368	1
ser_TRINITY_DN734_c0_g1	0.113726	1
ser_TRINITY_DN30983_c0_g1	0.113744	1
ser_TRINITY_DN20508_c0_g1	0.113829	1
ser_TRINITY_DN4461_c0_g1	0.113909	1
ser_TRINITY_DN31993_c0_g3	0.113928	1
ser_TRINITY_DN22134_c0_g3	0.113933	1
ser_TRINITY_DN1014_c0_g1	0.113941	1
ser_TRINITY_DN60791_c0_g1	0.11402	1
ser_TRINITY_DN2727_c0_g1	0.11403	1
ser_TRINITY_DN6351_c0_g1	0.114051	1
ser_TRINITY_DN79310_c0_g2	0.114275	1
ser_TRINITY_DN59859_c0_g1	0.114308	1
ser_TRINITY_DN27299_c0_g1	0.114462	1
ser_TRINITY_DN3254_c0_g1	0.114543	1
ser_TRINITY_DN234_c0_g1	0.114608	1
ser_TRINITY_DN16562_c0_g1	0.114649	1
ser_TRINITY_DN8918_c0_g2	0.114771	1
ser_TRINITY_DN40035_c0_g1	0.114876	1
ser_TRINITY_DN10655_c0_g1	0.114913	1
ser_TRINITY_DN17365_c0_g1	0.114942	1
ser_TRINITY_DN10567_c0_g2	0.114962	1
ser_TRINITY_DN4392_c0_g2	0.114965	1
ser_TRINITY_DN13361_c0_g1	0.115058	1
ser_TRINITY_DN7289_c0_g1	0.115073	1
ser_TRINITY_DN12084_c0_g1	0.115079	1
ser_TRINITY_DN3902_c0_g2	0.115172	1
ser_TRINITY_DN1633_c0_g1	0.115207	1
ser_TRINITY_DN14304_c0_g3	0.115255	1
ser_TRINITY_DN22858_c0_g2	0.11526	1
ser_TRINITY_DN60629_c0_g1	0.115314	1
ser_TRINITY_DN3073_c0_g2	0.115394	1
ser_TRINITY_DN6880_c0_g1	0.115395	1
ser_TRINITY_DN6335_c3_g4	0.115444	1
ser_TRINITY_DN16152_c0_g1	0.115453	1
ser_TRINITY_DN6598_c0_g3	0.115504	1
ser_TRINITY_DN9783_c0_g1	0.115507	1
ser_TRINITY_DN12709_c0_g1	0.115533	1
ser_TRINITY_DN52814_c0_g1	0.115619	1
ser_TRINITY_DN52920_c0_g1	0.115641	1
ser_TRINITY_DN14985_c0_g2	0.115673	1
ser_TRINITY_DN62076_c1_g1	0.115674	1
ser_TRINITY_DN34138_c0_g2	0.115676	1
ser_TRINITY_DN3912_c0_g1	0.115677	1
ser_TRINITY_DN7582_c0_g1	0.115714	1
ser_TRINITY_DN42005_c1_g1	0.115727	1
ser_TRINITY_DN18117_c0_g2	0.115791	1
ser_TRINITY_DN25905_c0_g1	0.115863	1
ser_TRINITY_DN9742_c0_g1	0.115868	1
ser_TRINITY_DN20667_c0_g1	0.115916	1
ser_TRINITY_DN2555_c0_g1	0.115924	1
ser_TRINITY_DN6487_c0_g2	0.115988	1
ser_TRINITY_DN9106_c0_g1	0.116105	1
ser_TRINITY_DN665_c0_g3	0.116196	1
ser_TRINITY_DN36142_c0_g2	0.116264	1
ser_TRINITY_DN3900_c0_g1	0.116323	1
ser_TRINITY_DN4020_c0_g1	0.116341	1
ser_TRINITY_DN5361_c0_g1	0.116346	1
ser_TRINITY_DN20323_c0_g1	0.116387	1
ser_TRINITY_DN2205_c0_g1	0.116444	1
ser_TRINITY_DN54985_c0_g1	0.116537	1
ser_TRINITY_DN2420_c0_g1	0.116543	1
ser_TRINITY_DN4414_c0_g2	0.116606	1
ser_TRINITY_DN1856_c0_g1	0.116616	1
ser_TRINITY_DN51573_c0_g1	0.116633	1
ser_TRINITY_DN659_c1_g2	0.116743	1
ser_TRINITY_DN17944_c0_g2	0.116773	1
ser_TRINITY_DN7590_c0_g1	0.116804	1
ser_TRINITY_DN27382_c0_g1	0.116845	1
ser_TRINITY_DN8598_c0_g1	0.116849	1
ser_TRINITY_DN11022_c0_g1	0.116968	1
ser_TRINITY_DN25674_c1_g1	0.117096	1
ser_TRINITY_DN6387_c0_g1	0.117219	1
ser_TRINITY_DN20291_c0_g1	0.117225	1
ser_TRINITY_DN108567_c0_g1	0.117327	1
ser_TRINITY_DN16937_c0_g1	0.117345	1
ser_TRINITY_DN31693_c0_g1	0.117367	1
ser_TRINITY_DN3184_c0_g1	0.117391	1
ser_TRINITY_DN2788_c0_g2	0.117394	1
ser_TRINITY_DN15091_c0_g4	0.117425	1
ser_TRINITY_DN14700_c0_g2	0.117502	1
ser_TRINITY_DN7729_c0_g1	0.117503	1
ser_TRINITY_DN21960_c0_g1	0.117511	1
ser_TRINITY_DN350_c0_g1	0.117566	1
ser_TRINITY_DN289_c0_g1	0.11759	1
ser_TRINITY_DN9800_c0_g2	0.117593	1
ser_TRINITY_DN13691_c0_g2	0.117606	1
ser_TRINITY_DN45011_c0_g1	0.117635	1
ser_TRINITY_DN79788_c0_g2	0.117645	1
ser_TRINITY_DN723_c0_g1	0.117679	1
ser_TRINITY_DN2716_c0_g2	0.117683	1
ser_TRINITY_DN14358_c0_g1	0.117894	1
ser_TRINITY_DN20745_c0_g1	0.117909	1
ser_TRINITY_DN10596_c0_g1	0.117991	1
ser_TRINITY_DN5782_c0_g3	0.118007	1
ser_TRINITY_DN2731_c0_g1	0.118031	1
ser_TRINITY_DN77555_c0_g1	0.118084	1
ser_TRINITY_DN97105_c0_g1	0.118132	1
ser_TRINITY_DN41801_c0_g1	0.118148	1
ser_TRINITY_DN5846_c0_g1	0.118327	1
ser_TRINITY_DN118092_c0_g1	0.118387	1
ser_TRINITY_DN6869_c0_g1	0.118421	1
ser_TRINITY_DN26276_c0_g1	0.118499	1
ser_TRINITY_DN3473_c0_g1	0.118528	1
ser_TRINITY_DN1098_c0_g1	0.11854	1
ser_TRINITY_DN11767_c0_g3	0.118544	1
ser_TRINITY_DN322_c0_g1	0.118555	1
ser_TRINITY_DN9536_c0_g1	0.118588	1
ser_TRINITY_DN16346_c0_g1	0.118604	1
ser_TRINITY_DN5762_c0_g4	0.118658	1
ser_TRINITY_DN57621_c0_g2	0.118683	1
ser_TRINITY_DN3572_c0_g1	0.118703	1
ser_TRINITY_DN10037_c0_g2	0.11871	1
ser_TRINITY_DN93980_c0_g1	0.118893	1
ser_TRINITY_DN10979_c0_g2	0.118947	1
ser_TRINITY_DN17469_c0_g5	0.118982	1
ser_TRINITY_DN10005_c0_g1	0.118992	1
ser_TRINITY_DN12252_c0_g1	0.119008	1
ser_TRINITY_DN4188_c0_g1	0.119144	1
ser_TRINITY_DN20666_c0_g1	0.119191	1
ser_TRINITY_DN3399_c0_g1	0.119255	1
ser_TRINITY_DN22766_c0_g1	0.119344	1
ser_TRINITY_DN16104_c0_g1	0.119393	1
ser_TRINITY_DN30149_c0_g3	0.119567	1
ser_TRINITY_DN2439_c0_g1	0.119573	1
ser_TRINITY_DN59576_c1_g1	0.119594	1
ser_TRINITY_DN3317_c0_g3	0.119599	1
ser_TRINITY_DN95702_c1_g1	0.119616	1
ser_TRINITY_DN8027_c0_g2	0.119713	1
ser_TRINITY_DN2660_c0_g5	0.119779	1
ser_TRINITY_DN1004_c0_g1	0.119803	1
ser_TRINITY_DN24548_c0_g1	0.119841	1
ser_TRINITY_DN14421_c0_g6	0.120049	1
ser_TRINITY_DN19280_c0_g1	0.120056	1
ser_TRINITY_DN2051_c0_g1	0.120106	1
ser_TRINITY_DN875_c0_g1	0.120141	1
ser_TRINITY_DN6635_c0_g1	0.120225	1
ser_TRINITY_DN9090_c0_g3	0.120227	1
ser_TRINITY_DN5715_c0_g1	0.120297	1
ser_TRINITY_DN19177_c0_g6	0.120335	1
ser_TRINITY_DN14589_c0_g1	0.120371	1
ser_TRINITY_DN23300_c0_g3	0.120443	1
ser_TRINITY_DN132788_c0_g1	0.120489	1
ser_TRINITY_DN11026_c0_g1	0.120625	1
ser_TRINITY_DN97898_c0_g1	0.120651	1
ser_TRINITY_DN15885_c0_g2	0.12078	1
ser_TRINITY_DN2853_c0_g4	0.120951	1
ser_TRINITY_DN14223_c0_g1	0.121001	1
ser_TRINITY_DN915_c0_g5	0.121018	1
ser_TRINITY_DN45176_c0_g1	0.121036	1
ser_TRINITY_DN8368_c1_g1	0.121065	1
ser_TRINITY_DN3947_c0_g4	0.121084	1
ser_TRINITY_DN32613_c0_g1	0.121261	1
ser_TRINITY_DN37341_c0_g3	0.121262	1
ser_TRINITY_DN28758_c0_g1	0.121298	1
ser_TRINITY_DN31702_c0_g2	0.121314	1
ser_TRINITY_DN8008_c0_g1	0.12133	1
ser_TRINITY_DN10037_c0_g1	0.121388	1
ser_TRINITY_DN27077_c0_g1	0.121392	1
ser_TRINITY_DN6054_c0_g1	0.121423	1
ser_TRINITY_DN2997_c0_g1	0.121463	1
ser_TRINITY_DN15895_c0_g1	0.121491	1
ser_TRINITY_DN5545_c0_g1	0.121524	1
ser_TRINITY_DN10334_c0_g1	0.121568	1
ser_TRINITY_DN6081_c0_g1	0.121572	1
ser_TRINITY_DN117279_c0_g1	0.121583	1
ser_TRINITY_DN571_c2_g1	0.121631	1
ser_TRINITY_DN1100_c1_g1	0.121654	1
ser_TRINITY_DN130643_c0_g1	0.121729	1
ser_TRINITY_DN17361_c0_g1	0.121731	1
ser_TRINITY_DN7658_c0_g3	0.121827	1
ser_TRINITY_DN38550_c0_g1	0.12185	1
ser_TRINITY_DN2398_c0_g1	0.121881	1
ser_TRINITY_DN7910_c0_g1	0.1219	1
ser_TRINITY_DN12008_c0_g1	0.121909	1
ser_TRINITY_DN11535_c0_g1	0.121945	1
ser_TRINITY_DN3577_c0_g3	0.121981	1
ser_TRINITY_DN23485_c0_g1	0.122003	1
ser_TRINITY_DN8309_c1_g1	0.122011	1
ser_TRINITY_DN2470_c0_g2	0.122028	1
ser_TRINITY_DN435_c0_g1	0.122115	1
ser_TRINITY_DN34577_c0_g1	0.122165	1
ser_TRINITY_DN10948_c0_g3	0.122172	1
ser_TRINITY_DN2013_c0_g2	0.122176	1
ser_TRINITY_DN2584_c0_g1	0.122271	1
ser_TRINITY_DN78874_c0_g1	0.122614	1
ser_TRINITY_DN6411_c1_g1	0.122846	1
ser_TRINITY_DN8237_c0_g3	0.122897	1
ser_TRINITY_DN15089_c0_g1	0.122957	1
ser_TRINITY_DN18605_c0_g1	0.122964	1
ser_TRINITY_DN9766_c0_g1	0.122966	1
ser_TRINITY_DN24298_c0_g1	0.123004	1
ser_TRINITY_DN1179_c0_g2	0.123085	1
ser_TRINITY_DN4918_c0_g3	0.123128	1
ser_TRINITY_DN31693_c0_g2	0.123172	1
ser_TRINITY_DN29873_c0_g5	0.123178	1
ser_TRINITY_DN20583_c0_g2	0.123302	1
ser_TRINITY_DN61001_c0_g2	0.123306	1
ser_TRINITY_DN21094_c0_g1	0.123341	1
ser_TRINITY_DN70770_c0_g1	0.123364	1
ser_TRINITY_DN54119_c0_g2	0.123424	1
ser_TRINITY_DN96485_c0_g1	0.123457	1
ser_TRINITY_DN2589_c0_g3	0.123542	1
ser_TRINITY_DN8938_c0_g1	0.123662	1
ser_TRINITY_DN236548_c0_g1	0.123687	1
ser_TRINITY_DN40223_c0_g2	0.123701	1
ser_TRINITY_DN7532_c0_g1	0.123726	1
ser_TRINITY_DN141959_c1_g1	0.123749	1
ser_TRINITY_DN357_c0_g1	0.123833	1
ser_TRINITY_DN2374_c0_g1	0.123851	1
ser_TRINITY_DN6556_c0_g1	0.12387	1
ser_TRINITY_DN12827_c0_g1	0.1239	1
ser_TRINITY_DN12128_c0_g1	0.124043	1
ser_TRINITY_DN90620_c0_g1	0.124113	1
ser_TRINITY_DN694_c0_g1	0.124157	1
ser_TRINITY_DN5830_c0_g3	0.124161	1
ser_TRINITY_DN698_c0_g2	0.12417	1
ser_TRINITY_DN17115_c0_g1	0.124372	1
ser_TRINITY_DN14000_c0_g1	0.124375	1
ser_TRINITY_DN10600_c0_g1	0.124386	1
ser_TRINITY_DN21517_c0_g2	0.12443	1
ser_TRINITY_DN5030_c0_g1	0.124477	1
ser_TRINITY_DN2595_c0_g1	0.124507	1
ser_TRINITY_DN30437_c1_g1	0.12457	1
ser_TRINITY_DN13473_c0_g2	0.124578	1
ser_TRINITY_DN20844_c0_g1	0.124611	1
ser_TRINITY_DN4169_c0_g1	0.124616	2
ser_TRINITY_DN14071_c0_g1	0.124618	2
ser_TRINITY_DN15130_c0_g2	0.124641	2
ser_TRINITY_DN14215_c3_g2	0.124655	2
ser_TRINITY_DN15482_c0_g1	0.124728	2
ser_TRINITY_DN8834_c0_g1	0.124759	2
ser_TRINITY_DN14693_c0_g1	0.124775	2
ser_TRINITY_DN18496_c0_g1	0.124823	2
ser_TRINITY_DN26747_c0_g1	0.124828	2
ser_TRINITY_DN75339_c0_g1	0.124865	2
ser_TRINITY_DN586_c0_g1	0.124887	2
ser_TRINITY_DN54801_c0_g1	0.124903	2
ser_TRINITY_DN391_c0_g1	0.124945	2
ser_TRINITY_DN1281_c0_g1	0.125072	2
ser_TRINITY_DN40962_c0_g1	0.125143	2
ser_TRINITY_DN3497_c0_g1	0.125175	2
ser_TRINITY_DN7289_c0_g3	0.125177	2
ser_TRINITY_DN6637_c0_g2	0.125225	2
ser_TRINITY_DN764_c0_g1	0.125414	2
ser_TRINITY_DN17998_c1_g4	0.125484	2
ser_TRINITY_DN5054_c0_g2	0.125535	2
ser_TRINITY_DN2871_c1_g1	0.125543	2
ser_TRINITY_DN8886_c0_g1	0.125549	2
ser_TRINITY_DN70098_c0_g1	0.125641	2
ser_TRINITY_DN15324_c0_g1	0.125774	2
ser_TRINITY_DN10121_c0_g2	0.125782	2
ser_TRINITY_DN18434_c0_g1	0.125893	2
ser_TRINITY_DN7161_c0_g1	0.125974	2
ser_TRINITY_DN47298_c0_g1	0.125997	2
ser_TRINITY_DN6414_c0_g1	0.126061	2
ser_TRINITY_DN7288_c0_g4	0.126271	2
ser_TRINITY_DN2477_c0_g2	0.126291	2
ser_TRINITY_DN1709_c0_g2	0.126295	2
ser_TRINITY_DN51521_c0_g2	0.126341	2
ser_TRINITY_DN1538_c0_g1	0.126388	2
ser_TRINITY_DN3017_c0_g1	0.126432	2
ser_TRINITY_DN20769_c0_g1	0.126497	2
ser_TRINITY_DN2239_c0_g2	0.1265	2
ser_TRINITY_DN3997_c0_g1	0.126535	2
ser_TRINITY_DN39011_c0_g1	0.126576	2
ser_TRINITY_DN4746_c0_g1	0.126683	2
ser_TRINITY_DN10037_c0_g4	0.126734	2
ser_TRINITY_DN10935_c0_g1	0.126796	2
ser_TRINITY_DN5428_c0_g3	0.126861	2
ser_TRINITY_DN9325_c0_g1	0.126864	2
ser_TRINITY_DN20295_c0_g1	0.126939	2
ser_TRINITY_DN2230_c0_g2	0.126947	2
ser_TRINITY_DN13994_c0_g1	0.126948	2
ser_TRINITY_DN23990_c0_g3	0.12705	2
ser_TRINITY_DN41_c0_g2	0.127157	2
ser_TRINITY_DN17983_c0_g2	0.127179	2
ser_TRINITY_DN8721_c0_g1	0.127277	2
ser_TRINITY_DN47173_c0_g1	0.1273	2
ser_TRINITY_DN12416_c0_g1	0.127311	2
ser_TRINITY_DN37999_c0_g1	0.127349	2
ser_TRINITY_DN37073_c0_g1	0.127372	2
ser_TRINITY_DN20980_c0_g4	0.127437	2
ser_TRINITY_DN1231_c0_g1	0.127491	2
ser_TRINITY_DN42111_c0_g3	0.127514	2
ser_TRINITY_DN7989_c0_g4	0.127545	2
ser_TRINITY_DN17471_c0_g1	0.127565	2
ser_TRINITY_DN11543_c0_g2	0.127786	2
ser_TRINITY_DN12937_c0_g2	0.127788	2
ser_TRINITY_DN6255_c0_g2	0.127812	2
ser_TRINITY_DN24599_c0_g1	0.12785	2
ser_TRINITY_DN1731_c0_g1	0.127858	2
ser_TRINITY_DN17370_c0_g2	0.127976	2
ser_TRINITY_DN9153_c0_g2	0.128092	2
ser_TRINITY_DN11498_c0_g1	0.1281	2
ser_TRINITY_DN13230_c0_g1	0.128127	2
ser_TRINITY_DN15229_c3_g1	0.128167	2
ser_TRINITY_DN1430_c1_g2	0.128174	2
ser_TRINITY_DN5195_c0_g1	0.128208	2
ser_TRINITY_DN4035_c0_g1	0.128212	2
ser_TRINITY_DN30114_c0_g1	0.128258	2
ser_TRINITY_DN10820_c1_g5	0.128292	2
ser_TRINITY_DN26728_c0_g1	0.128354	2
ser_TRINITY_DN15962_c0_g1	0.128413	2
ser_TRINITY_DN21053_c0_g3	0.128511	2
ser_TRINITY_DN528_c1_g1	0.128565	2
ser_TRINITY_DN407_c0_g1	0.128624	2
ser_TRINITY_DN8370_c0_g1	0.128634	2
ser_TRINITY_DN1739_c0_g1	0.128794	2
ser_TRINITY_DN7037_c0_g1	0.128818	2
ser_TRINITY_DN45940_c0_g1	0.128966	2
ser_TRINITY_DN25178_c0_g1	0.129022	2
ser_TRINITY_DN19337_c0_g1	0.129039	2
ser_TRINITY_DN19177_c0_g1	0.129106	2
ser_TRINITY_DN30670_c0_g1	0.129244	2
ser_TRINITY_DN22100_c1_g1	0.129289	2
ser_TRINITY_DN13772_c0_g1	0.129378	2
ser_TRINITY_DN12277_c0_g1	0.129383	2
ser_TRINITY_DN5980_c0_g1	0.129447	2
ser_TRINITY_DN34725_c0_g2	0.129458	2
ser_TRINITY_DN31993_c0_g7	0.129539	2
ser_TRINITY_DN890_c0_g2	0.129601	2
ser_TRINITY_DN6076_c0_g1	0.129737	2
ser_TRINITY_DN17420_c0_g1	0.12979	2
ser_TRINITY_DN20921_c0_g2	0.129843	2
ser_TRINITY_DN1214_c0_g2	0.130007	2
ser_TRINITY_DN5955_c0_g6	0.130026	2
ser_TRINITY_DN808_c0_g2	0.13015	2
ser_TRINITY_DN19147_c0_g1	0.130204	2
ser_TRINITY_DN6251_c0_g1	0.130225	2
ser_TRINITY_DN42041_c0_g1	0.130254	2
ser_TRINITY_DN2651_c0_g1	0.130304	2
ser_TRINITY_DN4684_c0_g1	0.130314	2
ser_TRINITY_DN7288_c0_g1	0.130322	2
ser_TRINITY_DN854_c0_g1	0.130406	2
ser_TRINITY_DN25182_c0_g2	0.130444	2
ser_TRINITY_DN85926_c0_g1	0.130535	2
ser_TRINITY_DN1119_c0_g3	0.130539	2
ser_TRINITY_DN78433_c0_g1	0.130544	2
ser_TRINITY_DN4753_c0_g1	0.130559	2
ser_TRINITY_DN6783_c0_g5	0.13057	2
ser_TRINITY_DN3332_c0_g1	0.130591	2
ser_TRINITY_DN24704_c0_g3	0.130656	2
ser_TRINITY_DN3416_c0_g1	0.130717	2
ser_TRINITY_DN3244_c0_g1	0.130749	2
ser_TRINITY_DN41369_c0_g1	0.130849	2
ser_TRINITY_DN5798_c0_g3	0.13086	2
ser_TRINITY_DN21111_c0_g3	0.13086	2
ser_TRINITY_DN14978_c0_g1	0.130862	2
ser_TRINITY_DN1621_c0_g2	0.130892	2
ser_TRINITY_DN17819_c0_g1	0.130897	2
ser_TRINITY_DN1657_c0_g2	0.130902	2
ser_TRINITY_DN3662_c0_g2	0.130962	2
ser_TRINITY_DN19775_c0_g2	0.130969	2
ser_TRINITY_DN7191_c0_g2	0.130992	2
ser_TRINITY_DN17543_c0_g6	0.131022	2
ser_TRINITY_DN19825_c0_g1	0.131139	2
ser_TRINITY_DN12520_c0_g1	0.131166	2
ser_TRINITY_DN3224_c6_g1	0.131246	2
ser_TRINITY_DN9491_c0_g1	0.1313	2
ser_TRINITY_DN1027_c0_g1	0.131328	2
ser_TRINITY_DN13684_c0_g2	0.131419	2
ser_TRINITY_DN5963_c0_g2	0.131459	2
ser_TRINITY_DN4738_c0_g1	0.131536	2
ser_TRINITY_DN5386_c0_g1	0.131634	2
ser_TRINITY_DN7555_c0_g1	0.131792	2
ser_TRINITY_DN35652_c0_g1	0.131831	2
ser_TRINITY_DN12871_c0_g1	0.131855	2
ser_TRINITY_DN3434_c1_g1	0.131928	2
ser_TRINITY_DN75198_c0_g1	0.131947	2
ser_TRINITY_DN39830_c0_g1	0.131973	2
ser_TRINITY_DN4571_c0_g1	0.132021	2
ser_TRINITY_DN11581_c0_g2	0.132088	2
ser_TRINITY_DN18997_c0_g1	0.132334	2
ser_TRINITY_DN22084_c0_g3	0.132367	2
ser_TRINITY_DN6342_c0_g2	0.132369	2
ser_TRINITY_DN82670_c0_g1	0.132394	2
ser_TRINITY_DN5623_c0_g1	0.132451	2
ser_TRINITY_DN6722_c0_g1	0.132571	2
ser_TRINITY_DN33457_c0_g1	0.132572	2
ser_TRINITY_DN8199_c0_g2	0.132627	2
ser_TRINITY_DN14608_c0_g2	0.132705	2
ser_TRINITY_DN20849_c0_g1	0.132723	2
ser_TRINITY_DN75636_c0_g1	0.13273	2
ser_TRINITY_DN26894_c0_g2	0.132823	2
ser_TRINITY_DN35142_c0_g2	0.132848	2
ser_TRINITY_DN12204_c0_g1	0.132935	2
ser_TRINITY_DN5306_c1_g1	0.132994	2
ser_TRINITY_DN29344_c0_g1	0.133011	2
ser_TRINITY_DN14954_c0_g2	0.133013	2
ser_TRINITY_DN1350_c0_g1	0.133035	2
ser_TRINITY_DN4072_c0_g3	0.133037	2
ser_TRINITY_DN8580_c0_g1	0.133063	2
ser_TRINITY_DN11449_c0_g1	0.13319	2
ser_TRINITY_DN10289_c0_g1	0.133208	2
ser_TRINITY_DN5202_c1_g2	0.13321	2
ser_TRINITY_DN12445_c0_g1	0.133219	2
ser_TRINITY_DN7126_c0_g2	0.13338	2
ser_TRINITY_DN4542_c0_g1	0.133387	2
ser_TRINITY_DN17403_c0_g1	0.133513	2
ser_TRINITY_DN25213_c0_g1	0.133517	2
ser_TRINITY_DN24018_c0_g1	0.133562	2
ser_TRINITY_DN5381_c0_g1	0.133699	2
ser_TRINITY_DN39369_c0_g1	0.133699	2
ser_TRINITY_DN7261_c0_g1	0.133702	2
ser_TRINITY_DN9331_c0_g1	0.133757	2
ser_TRINITY_DN9663_c0_g1	0.133769	2
ser_TRINITY_DN14001_c0_g1	0.133779	2
ser_TRINITY_DN8534_c0_g1	0.133805	2
ser_TRINITY_DN3460_c0_g2	0.133853	2
ser_TRINITY_DN3760_c0_g2	0.133877	2
ser_TRINITY_DN463_c0_g1	0.133972	2
ser_TRINITY_DN34360_c0_g1	0.134051	2
ser_TRINITY_DN27746_c0_g1	0.134154	2
ser_TRINITY_DN26775_c0_g2	0.134167	2
ser_TRINITY_DN35224_c2_g1	0.134174	2
ser_TRINITY_DN13159_c0_g2	0.134208	2
ser_TRINITY_DN2198_c0_g1	0.134218	2
ser_TRINITY_DN3687_c0_g1	0.13422	2
ser_TRINITY_DN1965_c0_g1	0.134332	2
ser_TRINITY_DN318_c0_g1	0.13434	2
ser_TRINITY_DN9895_c0_g1	0.134364	2
ser_TRINITY_DN30418_c0_g1	0.134401	2
ser_TRINITY_DN4019_c0_g1	0.134406	2
ser_TRINITY_DN10096_c0_g1	0.134451	2
ser_TRINITY_DN5374_c0_g2	0.134453	2
ser_TRINITY_DN6086_c0_g1	0.134481	2
ser_TRINITY_DN642_c0_g2	0.1345	2
ser_TRINITY_DN39575_c0_g1	0.134512	2
ser_TRINITY_DN11954_c0_g1	0.134701	2
ser_TRINITY_DN4149_c0_g2	0.135	2
ser_TRINITY_DN8676_c0_g4	0.135015	2
ser_TRINITY_DN33002_c0_g1	0.135057	2
ser_TRINITY_DN21005_c0_g3	0.135083	2
ser_TRINITY_DN33250_c1_g1	0.135104	2
ser_TRINITY_DN14349_c0_g2	0.135178	2
ser_TRINITY_DN7395_c0_g1	0.135188	2
ser_TRINITY_DN55456_c0_g3	0.135352	2
ser_TRINITY_DN28955_c0_g1	0.135399	2
ser_TRINITY_DN1812_c0_g3	0.135417	2
ser_TRINITY_DN965_c0_g1	0.135463	2
ser_TRINITY_DN11443_c0_g1	0.135465	2
ser_TRINITY_DN42373_c0_g1	0.135466	2
ser_TRINITY_DN10270_c0_g2	0.135615	2
ser_TRINITY_DN10904_c0_g2	0.135659	2
ser_TRINITY_DN3693_c0_g1	0.13566	2
ser_TRINITY_DN7195_c0_g3	0.135699	2
ser_TRINITY_DN20810_c0_g2	0.135709	2
ser_TRINITY_DN10034_c0_g1	0.135759	2
ser_TRINITY_DN30716_c2_g1	0.135825	2
ser_TRINITY_DN8239_c0_g3	0.135855	2
ser_TRINITY_DN48052_c0_g1	0.135996	2
ser_TRINITY_DN13270_c0_g1	0.136139	2
ser_TRINITY_DN6922_c0_g2	0.136152	2
ser_TRINITY_DN275_c0_g3	0.136222	2
ser_TRINITY_DN41501_c0_g1	0.13626	2
ser_TRINITY_DN47664_c0_g1	0.136366	2
ser_TRINITY_DN12692_c0_g1	0.136469	2
ser_TRINITY_DN7210_c0_g1	0.136581	2
ser_TRINITY_DN3248_c0_g1	0.136675	2
ser_TRINITY_DN2058_c0_g1	0.136698	2
ser_TRINITY_DN1821_c0_g1	0.136767	2
ser_TRINITY_DN27706_c0_g1	0.136786	2
ser_TRINITY_DN23181_c0_g1	0.136869	2
ser_TRINITY_DN21005_c0_g5	0.136886	2
ser_TRINITY_DN5101_c0_g2	0.136888	2
ser_TRINITY_DN42127_c0_g2	0.136922	2
ser_TRINITY_DN86776_c0_g1	0.136929	2
ser_TRINITY_DN24482_c0_g4	0.136929	2
ser_TRINITY_DN7071_c0_g1	0.136953	2
ser_TRINITY_DN2228_c0_g1	0.137036	2
ser_TRINITY_DN13460_c0_g2	0.137161	2
ser_TRINITY_DN5620_c0_g1	0.1373	2
ser_TRINITY_DN9811_c0_g6	0.137314	2
ser_TRINITY_DN2376_c0_g1	0.137327	2
ser_TRINITY_DN587_c0_g1	0.137341	2
ser_TRINITY_DN6128_c0_g1	0.137355	2
ser_TRINITY_DN35429_c0_g4	0.137405	2
ser_TRINITY_DN4979_c0_g2	0.137508	2
ser_TRINITY_DN32749_c0_g1	0.137525	2
ser_TRINITY_DN35070_c0_g1	0.137621	2
ser_TRINITY_DN6537_c0_g1	0.137652	2
ser_TRINITY_DN7098_c0_g1	0.137662	2
ser_TRINITY_DN12870_c0_g1	0.137745	2
ser_TRINITY_DN2352_c1_g3	0.137769	2
ser_TRINITY_DN13345_c0_g1	0.137815	2
ser_TRINITY_DN22957_c0_g1	0.137886	2
ser_TRINITY_DN42461_c0_g1	0.137902	2
ser_TRINITY_DN5995_c0_g2	0.137904	2
ser_TRINITY_DN35043_c0_g1	0.137954	2
ser_TRINITY_DN14822_c0_g1	0.137978	2
ser_TRINITY_DN4093_c0_g1	0.138073	2
ser_TRINITY_DN8071_c0_g1	0.138084	2
ser_TRINITY_DN14679_c0_g1	0.138163	2
ser_TRINITY_DN3407_c0_g4	0.1382	2
ser_TRINITY_DN4655_c0_g2	0.138217	2
ser_TRINITY_DN1514_c0_g1	0.138224	2
ser_TRINITY_DN75954_c0_g1	0.138267	2
ser_TRINITY_DN4580_c0_g4	0.138278	2
ser_TRINITY_DN4399_c0_g1	0.138284	2
ser_TRINITY_DN7704_c0_g2	0.13833	2
ser_TRINITY_DN50_c0_g1	0.138351	2
ser_TRINITY_DN8455_c0_g2	0.138391	2
ser_TRINITY_DN27962_c0_g4	0.138415	2
ser_TRINITY_DN31267_c0_g2	0.138439	2
ser_TRINITY_DN36755_c0_g2	0.138458	2
ser_TRINITY_DN338_c0_g1	0.138464	2
ser_TRINITY_DN21002_c0_g2	0.138471	2
ser_TRINITY_DN25539_c0_g1	0.138473	2
ser_TRINITY_DN273_c0_g2	0.138527	2
ser_TRINITY_DN18825_c0_g1	0.138564	2
ser_TRINITY_DN5900_c0_g1	0.138581	2
ser_TRINITY_DN1804_c0_g1	0.138603	2
ser_TRINITY_DN10779_c0_g1	0.138633	2
ser_TRINITY_DN34354_c0_g1	0.138706	2
ser_TRINITY_DN2761_c0_g3	0.138735	2
ser_TRINITY_DN35975_c0_g1	0.138862	2
ser_TRINITY_DN20976_c0_g2	0.139006	2
ser_TRINITY_DN7935_c0_g3	0.139018	2
ser_TRINITY_DN702_c0_g1	0.139028	2
ser_TRINITY_DN4837_c0_g2	0.139105	2
ser_TRINITY_DN72696_c0_g1	0.139131	2
ser_TRINITY_DN21449_c0_g1	0.139157	2
ser_TRINITY_DN2357_c0_g4	0.13918	2
ser_TRINITY_DN17324_c0_g1	0.139214	2
ser_TRINITY_DN43327_c0_g1	0.139324	2
ser_TRINITY_DN6680_c0_g1	0.139326	2
ser_TRINITY_DN42809_c0_g1	0.139341	2
ser_TRINITY_DN21037_c0_g2	0.139344	2
ser_TRINITY_DN14628_c0_g2	0.139384	2
ser_TRINITY_DN14316_c0_g1	0.139391	2
ser_TRINITY_DN11252_c0_g3	0.139397	2
ser_TRINITY_DN857_c0_g1	0.139403	2
ser_TRINITY_DN2870_c0_g1	0.13941	2
ser_TRINITY_DN5821_c0_g2	0.139415	2
ser_TRINITY_DN10931_c0_g2	0.139417	2
ser_TRINITY_DN3124_c0_g1	0.139558	2
ser_TRINITY_DN26046_c0_g1	0.139568	2
ser_TRINITY_DN13728_c0_g3	0.139608	2
ser_TRINITY_DN12300_c0_g1	0.139688	2
ser_TRINITY_DN23255_c0_g1	0.139708	2
ser_TRINITY_DN9865_c0_g1	0.139789	2
ser_TRINITY_DN45708_c0_g1	0.139801	2
ser_TRINITY_DN19930_c0_g1	0.13982	2
ser_TRINITY_DN3073_c0_g3	0.13994	2
ser_TRINITY_DN6661_c0_g1	0.139956	2
ser_TRINITY_DN17958_c0_g1	0.139974	2
ser_TRINITY_DN14506_c0_g1	0.139977	2
ser_TRINITY_DN14136_c0_g1	0.139978	2
ser_TRINITY_DN659_c1_g4	0.140034	2
ser_TRINITY_DN6837_c0_g2	0.140214	2
ser_TRINITY_DN15377_c0_g1	0.140228	2
ser_TRINITY_DN17393_c0_g2	0.140257	2
ser_TRINITY_DN28440_c0_g1	0.140286	2
ser_TRINITY_DN3962_c0_g1	0.140405	2
ser_TRINITY_DN22326_c0_g1	0.140449	2
ser_TRINITY_DN13152_c0_g2	0.140477	2
ser_TRINITY_DN9120_c0_g1	0.140486	2
ser_TRINITY_DN7698_c0_g3	0.140617	2
ser_TRINITY_DN1441_c0_g2	0.140627	2
ser_TRINITY_DN4589_c0_g1	0.140657	2
ser_TRINITY_DN4730_c0_g1	0.140686	2
ser_TRINITY_DN32193_c0_g2	0.140738	2
ser_TRINITY_DN11984_c0_g1	0.140742	2
ser_TRINITY_DN682_c0_g1	0.140759	2
ser_TRINITY_DN20655_c0_g1	0.1408	2
ser_TRINITY_DN35300_c0_g1	0.140855	2
ser_TRINITY_DN17109_c0_g1	0.140954	2
ser_TRINITY_DN40652_c4_g2	0.140961	2
ser_TRINITY_DN1118_c0_g1	0.141021	2
ser_TRINITY_DN15481_c0_g1	0.141096	2
ser_TRINITY_DN15638_c0_g1	0.141103	2
ser_TRINITY_DN7411_c0_g1	0.141155	2
ser_TRINITY_DN1748_c0_g2	0.141181	2
ser_TRINITY_DN2882_c0_g4	0.141189	2
ser_TRINITY_DN16346_c0_g2	0.141233	2
ser_TRINITY_DN12922_c0_g1	0.141257	2
ser_TRINITY_DN20323_c0_g2	0.141282	2
ser_TRINITY_DN17732_c0_g1	0.141291	2
ser_TRINITY_DN62342_c0_g1	0.141319	2
ser_TRINITY_DN503_c5_g1	0.141327	2
ser_TRINITY_DN3061_c0_g1	0.141378	2
ser_TRINITY_DN21870_c0_g1	0.14138	2
ser_TRINITY_DN14645_c0_g1	0.1414	2
ser_TRINITY_DN2701_c4_g1	0.141439	2
ser_TRINITY_DN395_c0_g1	0.14153	2
ser_TRINITY_DN108841_c0_g1	0.141537	2
ser_TRINITY_DN70012_c0_g1	0.141566	2
ser_TRINITY_DN38445_c0_g1	0.141584	2
ser_TRINITY_DN705_c0_g1	0.141636	2
ser_TRINITY_DN33734_c0_g2	0.141697	2
ser_TRINITY_DN38322_c0_g1	0.141703	2
ser_TRINITY_DN9046_c0_g1	0.141708	2
ser_TRINITY_DN695_c0_g1	0.141852	2
ser_TRINITY_DN2536_c0_g1	0.141858	2
ser_TRINITY_DN111289_c0_g1	0.141877	2
ser_TRINITY_DN82406_c0_g2	0.141885	2
ser_TRINITY_DN22825_c0_g3	0.141886	2
ser_TRINITY_DN4980_c0_g1	0.14196	2
ser_TRINITY_DN29893_c0_g2	0.14196	2
ser_TRINITY_DN9546_c0_g1	0.142015	2
ser_TRINITY_DN4396_c0_g1	0.142126	2
ser_TRINITY_DN738_c0_g2	0.142232	2
ser_TRINITY_DN23250_c0_g3	0.142257	2
ser_TRINITY_DN12456_c0_g3	0.142283	2
ser_TRINITY_DN4014_c0_g2	0.142289	2
ser_TRINITY_DN14360_c0_g1	0.142319	2
ser_TRINITY_DN3574_c0_g1	0.142385	2
ser_TRINITY_DN9848_c0_g2	0.142423	2
ser_TRINITY_DN30523_c0_g2	0.142527	2
ser_TRINITY_DN10006_c0_g1	0.14271	2
ser_TRINITY_DN4933_c0_g1	0.142718	2
ser_TRINITY_DN7085_c0_g1	0.142722	2
ser_TRINITY_DN604_c2_g1	0.142735	2
ser_TRINITY_DN166442_c0_g1	0.142883	2
ser_TRINITY_DN7754_c0_g1	0.143004	2
ser_TRINITY_DN3012_c0_g2	0.143167	2
ser_TRINITY_DN30374_c0_g2	0.1432	2
ser_TRINITY_DN6943_c0_g1	0.143226	2
ser_TRINITY_DN18047_c0_g1	0.143408	2
ser_TRINITY_DN27880_c0_g1	0.14344	2
ser_TRINITY_DN11906_c0_g1	0.143568	2
ser_TRINITY_DN16179_c0_g1	0.143587	2
ser_TRINITY_DN41186_c0_g1	0.143621	2
ser_TRINITY_DN9486_c0_g1	0.143626	2
ser_TRINITY_DN11008_c0_g1	0.143676	2
ser_TRINITY_DN22539_c0_g1	0.143756	2
ser_TRINITY_DN71894_c0_g1	0.143761	2
ser_TRINITY_DN2211_c0_g1	0.143842	2
ser_TRINITY_DN262_c0_g1	0.143879	2
ser_TRINITY_DN68951_c0_g1	0.143957	2
ser_TRINITY_DN8426_c0_g1	0.144105	2
ser_TRINITY_DN345_c0_g1	0.144189	2
ser_TRINITY_DN24681_c0_g1	0.144203	2
ser_TRINITY_DN4854_c1_g1	0.144206	2
ser_TRINITY_DN3929_c0_g1	0.144235	2
ser_TRINITY_DN5884_c0_g1	0.14428	2
ser_TRINITY_DN16368_c0_g2	0.144336	2
ser_TRINITY_DN41911_c0_g1	0.144348	2
ser_TRINITY_DN6867_c0_g1	0.14437	2
ser_TRINITY_DN21429_c0_g1	0.144391	2
ser_TRINITY_DN90250_c0_g2	0.144413	2
ser_TRINITY_DN1305_c0_g2	0.144441	2
ser_TRINITY_DN13908_c0_g1	0.144534	2
ser_TRINITY_DN6591_c0_g1	0.144539	2
ser_TRINITY_DN8315_c0_g1	0.144605	2
ser_TRINITY_DN9502_c0_g1	0.144616	2
ser_TRINITY_DN7971_c0_g3	0.144844	2
ser_TRINITY_DN13130_c0_g1	0.144928	2
ser_TRINITY_DN1515_c0_g1	0.144987	2
ser_TRINITY_DN11280_c0_g1	0.145015	2
ser_TRINITY_DN359_c0_g2	0.145067	2
ser_TRINITY_DN17360_c0_g3	0.145071	2
ser_TRINITY_DN10562_c0_g1	0.145075	2
ser_TRINITY_DN2086_c0_g2	0.145132	2
ser_TRINITY_DN15075_c0_g2	0.145145	2
ser_TRINITY_DN1449_c0_g1	0.145188	2
ser_TRINITY_DN4282_c0_g1	0.145232	2
ser_TRINITY_DN2720_c0_g1	0.145233	2
ser_TRINITY_DN35342_c0_g2	0.145256	2
ser_TRINITY_DN2093_c0_g1	0.145309	2
ser_TRINITY_DN5264_c0_g1	0.14532	2
ser_TRINITY_DN16481_c0_g1	0.145382	2
ser_TRINITY_DN3516_c0_g2	0.145441	2
ser_TRINITY_DN45666_c0_g1	0.145523	2
ser_TRINITY_DN21501_c0_g3	0.145526	2
ser_TRINITY_DN13570_c0_g1	0.145589	2
ser_TRINITY_DN5792_c1_g1	0.1456	2
ser_TRINITY_DN10311_c0_g1	0.145614	2
ser_TRINITY_DN83471_c0_g1	0.145616	2
ser_TRINITY_DN3143_c0_g4	0.145645	2
ser_TRINITY_DN25936_c0_g3	0.145673	2
ser_TRINITY_DN1694_c0_g2	0.145706	2
ser_TRINITY_DN18707_c0_g2	0.145721	2
ser_TRINITY_DN21114_c0_g1	0.145754	2
ser_TRINITY_DN535_c0_g2	0.145765	2
ser_TRINITY_DN16004_c0_g3	0.145783	2
ser_TRINITY_DN13099_c0_g1	0.145792	2
ser_TRINITY_DN15982_c0_g3	0.145811	2
ser_TRINITY_DN91523_c0_g1	0.145815	2
ser_TRINITY_DN8809_c0_g2	0.145826	2
ser_TRINITY_DN2190_c0_g1	0.145842	2
ser_TRINITY_DN11224_c0_g2	0.145855	2
ser_TRINITY_DN164410_c0_g1	0.145881	2
ser_TRINITY_DN26384_c0_g1	0.145961	2
ser_TRINITY_DN6776_c0_g1	0.146005	2
ser_TRINITY_DN1770_c0_g1	0.146031	2
ser_TRINITY_DN7108_c0_g1	0.146046	2
ser_TRINITY_DN5503_c0_g1	0.146062	2
ser_TRINITY_DN3678_c0_g3	0.146162	2
ser_TRINITY_DN34418_c0_g1	0.14626	2
ser_TRINITY_DN10333_c1_g1	0.146293	2
ser_TRINITY_DN7568_c0_g2	0.146343	2
ser_TRINITY_DN186_c1_g3	0.146444	2
ser_TRINITY_DN3676_c0_g4	0.146451	2
ser_TRINITY_DN9945_c0_g1	0.146689	2
ser_TRINITY_DN3545_c0_g1	0.146742	2
ser_TRINITY_DN6135_c0_g1	0.146777	2
ser_TRINITY_DN31916_c0_g1	0.146796	2
ser_TRINITY_DN2837_c0_g3	0.146844	2
ser_TRINITY_DN14066_c0_g3	0.146852	2
ser_TRINITY_DN15829_c0_g1	0.146959	2
ser_TRINITY_DN1021_c0_g1	0.146968	2
ser_TRINITY_DN97105_c0_g2	0.146969	2
ser_TRINITY_DN830_c0_g1	0.147098	2
ser_TRINITY_DN10979_c0_g1	0.147164	2
ser_TRINITY_DN43170_c0_g1	0.147166	2
ser_TRINITY_DN78407_c1_g1	0.147189	2
ser_TRINITY_DN629_c0_g1	0.147213	2
ser_TRINITY_DN1702_c0_g1	0.147223	2
ser_TRINITY_DN3583_c0_g2	0.147286	2
ser_TRINITY_DN1273_c0_g2	0.147392	2
ser_TRINITY_DN20842_c0_g2	0.14746	2
ser_TRINITY_DN13469_c0_g1	0.147503	2
ser_TRINITY_DN28028_c0_g1	0.147555	2
ser_TRINITY_DN31_c0_g6	0.147612	2
ser_TRINITY_DN70492_c0_g2	0.147627	2
ser_TRINITY_DN9207_c0_g2	0.147716	2
ser_TRINITY_DN4194_c0_g2	0.147763	2
ser_TRINITY_DN40946_c0_g1	0.147785	2
ser_TRINITY_DN10739_c0_g1	0.147796	2
ser_TRINITY_DN5073_c1_g1	0.14781	2
ser_TRINITY_DN28632_c0_g1	0.147848	2
ser_TRINITY_DN2579_c0_g1	0.147875	2
ser_TRINITY_DN57821_c0_g1	0.147999	2
ser_TRINITY_DN8817_c0_g1	0.148004	2
ser_TRINITY_DN11519_c0_g1	0.148029	2
ser_TRINITY_DN2581_c0_g2	0.148055	2
ser_TRINITY_DN14421_c0_g2	0.148152	2
ser_TRINITY_DN8356_c0_g2	0.14824	2
ser_TRINITY_DN31286_c0_g1	0.1483	2
ser_TRINITY_DN113_c0_g3	0.14834	2
ser_TRINITY_DN19221_c0_g3	0.148386	2
ser_TRINITY_DN20995_c0_g1	0.14854	2
ser_TRINITY_DN160_c0_g1	0.148572	2
ser_TRINITY_DN4009_c0_g1	0.148593	2
ser_TRINITY_DN29800_c0_g1	0.148704	2
ser_TRINITY_DN35231_c0_g1	0.148792	2
ser_TRINITY_DN24482_c0_g2	0.148802	2
ser_TRINITY_DN35176_c0_g1	0.148818	2
ser_TRINITY_DN8031_c0_g1	0.148824	2
ser_TRINITY_DN53408_c0_g2	0.148826	2
ser_TRINITY_DN18399_c0_g1	0.148863	2
ser_TRINITY_DN6035_c0_g4	0.148988	2
ser_TRINITY_DN2738_c0_g1	0.149003	2
ser_TRINITY_DN10991_c0_g1	0.149026	2
ser_TRINITY_DN77551_c0_g2	0.149062	2
ser_TRINITY_DN2107_c0_g1	0.14918	2
ser_TRINITY_DN3380_c0_g1	0.149238	2
ser_TRINITY_DN882_c0_g1	0.149344	2
ser_TRINITY_DN4319_c0_g1	0.149437	2
ser_TRINITY_DN43746_c0_g1	0.149464	2
ser_TRINITY_DN5693_c0_g2	0.149491	2
ser_TRINITY_DN1678_c0_g1	0.149507	2
ser_TRINITY_DN9071_c0_g1	0.149511	2
ser_TRINITY_DN8669_c0_g2	0.149554	2
ser_TRINITY_DN151822_c0_g1	0.149559	2
ser_TRINITY_DN4276_c0_g2	0.149596	2
ser_TRINITY_DN1548_c0_g1	0.1496	2
ser_TRINITY_DN5569_c0_g2	0.149604	2
ser_TRINITY_DN3363_c0_g1	0.149619	2
ser_TRINITY_DN12725_c0_g2	0.14964	2
ser_TRINITY_DN14991_c3_g2	0.149648	2
ser_TRINITY_DN12642_c0_g1	0.149723	2
ser_TRINITY_DN10169_c0_g6	0.149766	2
ser_TRINITY_DN20069_c0_g1	0.149777	2
ser_TRINITY_DN4461_c0_g2	0.149809	2
ser_TRINITY_DN45111_c0_g2	0.149897	2
ser_TRINITY_DN24934_c0_g2	0.149963	2
ser_TRINITY_DN8615_c0_g3	0.149994	2
ser_TRINITY_DN37509_c0_g1	0.150057	2
ser_TRINITY_DN49816_c0_g1	0.150079	2
ser_TRINITY_DN11286_c0_g1	0.150095	2
ser_TRINITY_DN59631_c0_g1	0.150127	2
ser_TRINITY_DN41966_c1_g1	0.15019	2
ser_TRINITY_DN3835_c0_g1	0.150279	2
ser_TRINITY_DN30809_c0_g2	0.150289	2
ser_TRINITY_DN194_c0_g2	0.150299	2
ser_TRINITY_DN57651_c0_g1	0.150448	2
ser_TRINITY_DN5643_c0_g1	0.150477	2
ser_TRINITY_DN3047_c0_g2	0.150562	2
ser_TRINITY_DN4154_c1_g2	0.150636	2
ser_TRINITY_DN233_c0_g1	0.150641	2
ser_TRINITY_DN7912_c0_g1	0.150652	2
ser_TRINITY_DN5731_c0_g1	0.150725	2
ser_TRINITY_DN18174_c0_g1	0.15076	2
ser_TRINITY_DN47730_c0_g2	0.150784	2
ser_TRINITY_DN2177_c0_g1	0.150799	2
ser_TRINITY_DN7453_c0_g2	0.150809	2
ser_TRINITY_DN3726_c0_g1	0.150899	2
ser_TRINITY_DN28334_c0_g1	0.150994	2
ser_TRINITY_DN7145_c0_g1	0.151066	2
ser_TRINITY_DN4293_c1_g1	0.151149	2
ser_TRINITY_DN7566_c0_g1	0.151221	2
ser_TRINITY_DN2528_c0_g1	0.151262	2
ser_TRINITY_DN5665_c0_g2	0.151355	2
ser_TRINITY_DN5730_c0_g2	0.151359	2
ser_TRINITY_DN2005_c0_g1	0.151387	2
ser_TRINITY_DN1196_c0_g1	0.151492	2
ser_TRINITY_DN328_c0_g2	0.151521	2
ser_TRINITY_DN19224_c0_g4	0.151529	2
ser_TRINITY_DN4446_c0_g1	0.151536	2
ser_TRINITY_DN10635_c0_g2	0.15165	2
ser_TRINITY_DN2433_c0_g2	0.151689	2
ser_TRINITY_DN13235_c0_g1	0.151773	2
ser_TRINITY_DN11940_c0_g1	0.151822	2
ser_TRINITY_DN26937_c0_g1	0.151836	2
ser_TRINITY_DN12122_c0_g1	0.151873	2
ser_TRINITY_DN9234_c0_g1	0.151943	2
ser_TRINITY_DN7083_c0_g2	0.151955	2
ser_TRINITY_DN12593_c0_g4	0.152043	2
ser_TRINITY_DN133466_c0_g1	0.152148	2
ser_TRINITY_DN11511_c0_g1	0.152149	2
ser_TRINITY_DN69804_c0_g1	0.152262	2
ser_TRINITY_DN2286_c0_g1	0.152278	2
ser_TRINITY_DN68251_c2_g1	0.152302	2
ser_TRINITY_DN14214_c0_g1	0.152303	2
ser_TRINITY_DN15486_c1_g1	0.152397	2
ser_TRINITY_DN7909_c0_g2	0.152467	2
ser_TRINITY_DN24515_c0_g3	0.152495	2
ser_TRINITY_DN7182_c1_g1	0.152499	2
ser_TRINITY_DN70251_c0_g1	0.152505	2
ser_TRINITY_DN20547_c0_g1	0.152518	2
ser_TRINITY_DN27254_c0_g2	0.152537	2
ser_TRINITY_DN4082_c0_g1	0.152608	2
ser_TRINITY_DN256_c0_g1	0.152727	2
ser_TRINITY_DN24274_c0_g1	0.152847	2
ser_TRINITY_DN16765_c0_g1	0.152863	2
ser_TRINITY_DN6820_c0_g1	0.152923	2
ser_TRINITY_DN17494_c0_g2	0.153168	2
ser_TRINITY_DN19369_c0_g1	0.153224	2
ser_TRINITY_DN1059_c0_g2	0.153274	2
ser_TRINITY_DN72053_c0_g1	0.153275	2
ser_TRINITY_DN24220_c0_g2	0.153277	2
ser_TRINITY_DN17585_c0_g2	0.153426	2
ser_TRINITY_DN52297_c0_g2	0.153427	2
ser_TRINITY_DN1610_c1_g2	0.153457	2
ser_TRINITY_DN31469_c0_g1	0.15346	2
ser_TRINITY_DN2377_c0_g1	0.153615	2
ser_TRINITY_DN41460_c0_g1	0.15365	2
ser_TRINITY_DN153031_c0_g1	0.153675	2
ser_TRINITY_DN10769_c0_g2	0.153694	2
ser_TRINITY_DN9608_c0_g1	0.153724	2
ser_TRINITY_DN35882_c0_g2	0.153817	2
ser_TRINITY_DN9922_c1_g1	0.153897	2
ser_TRINITY_DN911_c1_g1	0.15392	2
ser_TRINITY_DN6123_c0_g3	0.154041	2
ser_TRINITY_DN134687_c0_g1	0.154044	2
ser_TRINITY_DN453_c0_g2	0.154096	2
ser_TRINITY_DN9518_c0_g1	0.154126	2
ser_TRINITY_DN9772_c0_g4	0.154208	2
ser_TRINITY_DN6268_c0_g4	0.154255	2
ser_TRINITY_DN11641_c0_g1	0.154303	2
ser_TRINITY_DN43750_c0_g1	0.154341	2
ser_TRINITY_DN51440_c0_g1	0.15437	2
ser_TRINITY_DN60821_c0_g1	0.154411	2
ser_TRINITY_DN12261_c0_g1	0.154507	2
ser_TRINITY_DN25354_c0_g5	0.154569	2
ser_TRINITY_DN7780_c0_g1	0.154648	2
ser_TRINITY_DN31671_c0_g1	0.154666	2
ser_TRINITY_DN6377_c0_g1	0.15467	2
ser_TRINITY_DN4993_c0_g2	0.154733	2
ser_TRINITY_DN15907_c0_g2	0.154752	2
ser_TRINITY_DN23680_c0_g2	0.154844	2
ser_TRINITY_DN18366_c0_g1	0.154854	2
ser_TRINITY_DN126210_c0_g1	0.154872	2
ser_TRINITY_DN8526_c0_g1	0.154892	2
ser_TRINITY_DN6882_c0_g3	0.15493	2
ser_TRINITY_DN24588_c0_g1	0.154939	2
ser_TRINITY_DN23916_c0_g2	0.154941	2
ser_TRINITY_DN31863_c0_g1	0.154944	2
ser_TRINITY_DN18295_c0_g1	0.154961	2
ser_TRINITY_DN19875_c0_g1	0.155018	2
ser_TRINITY_DN5108_c0_g1	0.155021	2
ser_TRINITY_DN18972_c0_g1	0.155046	2
ser_TRINITY_DN11708_c0_g4	0.155078	2
ser_TRINITY_DN7324_c0_g1	0.155078	2
ser_TRINITY_DN1877_c0_g1	0.155092	2
ser_TRINITY_DN53317_c0_g2	0.155096	2
ser_TRINITY_DN13010_c0_g1	0.15511	2
ser_TRINITY_DN12518_c1_g1	0.155133	2
ser_TRINITY_DN693_c1_g1	0.155216	2
ser_TRINITY_DN8678_c0_g2	0.155273	2
ser_TRINITY_DN3863_c0_g1	0.155304	2
ser_TRINITY_DN4831_c0_g1	0.155454	2
ser_TRINITY_DN9055_c0_g1	0.15548	2
ser_TRINITY_DN2719_c0_g1	0.15549	2
ser_TRINITY_DN1582_c0_g1	0.155524	2
ser_TRINITY_DN18547_c0_g1	0.155549	2
ser_TRINITY_DN52310_c0_g1	0.15556	2
ser_TRINITY_DN7740_c0_g2	0.155563	2
ser_TRINITY_DN18521_c0_g1	0.155621	2
ser_TRINITY_DN8583_c0_g2	0.155759	2
ser_TRINITY_DN1026_c0_g1	0.155767	2
ser_TRINITY_DN36885_c0_g1	0.155962	2
ser_TRINITY_DN38799_c0_g1	0.156018	2
ser_TRINITY_DN4551_c0_g5	0.156041	2
ser_TRINITY_DN8251_c0_g2	0.156054	2
ser_TRINITY_DN5698_c0_g1	0.156066	2
ser_TRINITY_DN12528_c0_g1	0.156073	2
ser_TRINITY_DN631_c1_g4	0.156107	2
ser_TRINITY_DN19678_c0_g2	0.15614	2
ser_TRINITY_DN11821_c0_g2	0.156167	2
ser_TRINITY_DN2576_c0_g1	0.156251	2
ser_TRINITY_DN11789_c1_g2	0.156269	2
ser_TRINITY_DN7111_c0_g2	0.156285	2
ser_TRINITY_DN35774_c0_g1	0.156372	2
ser_TRINITY_DN7865_c0_g4	0.156446	2
ser_TRINITY_DN261_c0_g1	0.156494	2
ser_TRINITY_DN53490_c0_g1	0.156527	2
ser_TRINITY_DN8949_c0_g2	0.156641	2
ser_TRINITY_DN12036_c0_g1	0.156661	2
ser_TRINITY_DN14643_c0_g1	0.156666	2
ser_TRINITY_DN71136_c2_g1	0.156789	2
ser_TRINITY_DN1368_c0_g1	0.156877	2
ser_TRINITY_DN36758_c0_g1	0.15688	2
ser_TRINITY_DN89894_c0_g3	0.15693	2
ser_TRINITY_DN391_c0_g2	0.156947	2
ser_TRINITY_DN4191_c0_g1	0.156953	2
ser_TRINITY_DN1890_c0_g2	0.157057	2
ser_TRINITY_DN8245_c0_g4	0.15716	2
ser_TRINITY_DN6235_c0_g2	0.15732	2
ser_TRINITY_DN126283_c0_g1	0.157323	2
ser_TRINITY_DN10968_c0_g1	0.157326	2
ser_TRINITY_DN1073_c0_g1	0.157339	2
ser_TRINITY_DN34980_c0_g3	0.15737	2
ser_TRINITY_DN64938_c0_g1	0.1574	2
ser_TRINITY_DN3217_c0_g1	0.157527	2
ser_TRINITY_DN41326_c0_g1	0.157545	2
ser_TRINITY_DN11477_c0_g1	0.157586	2
ser_TRINITY_DN9586_c0_g1	0.157596	2
ser_TRINITY_DN182_c0_g1	0.157611	2
ser_TRINITY_DN10319_c0_g1	0.157621	2
ser_TRINITY_DN38257_c0_g1	0.15765	2
ser_TRINITY_DN8104_c0_g6	0.157652	2
ser_TRINITY_DN7269_c0_g2	0.157723	2
ser_TRINITY_DN9718_c0_g2	0.157725	2
ser_TRINITY_DN23210_c0_g2	0.157745	2
ser_TRINITY_DN9731_c0_g1	0.157748	2
ser_TRINITY_DN880_c0_g1	0.15775	2
ser_TRINITY_DN12255_c0_g1	0.157751	2
ser_TRINITY_DN9352_c0_g2	0.157852	2
ser_TRINITY_DN7237_c0_g1	0.157856	2
ser_TRINITY_DN111807_c0_g1	0.157883	2
ser_TRINITY_DN1384_c0_g2	0.157889	2
ser_TRINITY_DN2698_c1_g5	0.157904	2
ser_TRINITY_DN11885_c0_g1	0.157907	2
ser_TRINITY_DN19453_c0_g1	0.157963	2
ser_TRINITY_DN14458_c0_g2	0.15798	2
ser_TRINITY_DN8801_c0_g1	0.158064	2
ser_TRINITY_DN9941_c0_g1	0.15811	2
ser_TRINITY_DN12571_c0_g3	0.158122	2
ser_TRINITY_DN53124_c0_g1	0.158158	2
ser_TRINITY_DN26850_c0_g1	0.158184	2
ser_TRINITY_DN7894_c0_g1	0.158197	2
ser_TRINITY_DN65160_c0_g1	0.158348	2
ser_TRINITY_DN12841_c0_g1	0.158423	2
ser_TRINITY_DN375_c0_g1	0.158587	2
ser_TRINITY_DN6894_c0_g1	0.158595	2
ser_TRINITY_DN4191_c0_g3	0.158608	2
ser_TRINITY_DN30133_c0_g3	0.158618	2
ser_TRINITY_DN12523_c0_g1	0.158737	2
ser_TRINITY_DN5752_c0_g1	0.158758	2
ser_TRINITY_DN105233_c0_g1	0.158762	2
ser_TRINITY_DN70285_c0_g1	0.158765	2
ser_TRINITY_DN21934_c0_g4	0.158785	2
ser_TRINITY_DN2342_c0_g1	0.158791	2
ser_TRINITY_DN25224_c0_g1	0.158794	2
ser_TRINITY_DN86819_c0_g1	0.158803	2
ser_TRINITY_DN9301_c0_g2	0.159045	2
ser_TRINITY_DN4934_c1_g2	0.159066	2
ser_TRINITY_DN107_c0_g1	0.159077	2
ser_TRINITY_DN18126_c0_g4	0.159083	2
ser_TRINITY_DN503_c0_g1	0.159135	2
ser_TRINITY_DN40966_c0_g1	0.159162	2
ser_TRINITY_DN6124_c0_g1	0.159207	2
ser_TRINITY_DN2589_c0_g5	0.159277	2
ser_TRINITY_DN4423_c0_g2	0.159337	2
ser_TRINITY_DN29027_c0_g2	0.159403	2
ser_TRINITY_DN855_c0_g1	0.159417	2
ser_TRINITY_DN26865_c0_g1	0.159464	2
ser_TRINITY_DN20275_c0_g1	0.159497	2
ser_TRINITY_DN1173_c0_g2	0.159599	2
ser_TRINITY_DN11623_c0_g1	0.159686	2
ser_TRINITY_DN4776_c0_g4	0.159704	2
ser_TRINITY_DN1866_c0_g1	0.159824	2
ser_TRINITY_DN6255_c0_g3	0.159859	2
ser_TRINITY_DN41951_c0_g2	0.159861	2
ser_TRINITY_DN24130_c0_g1	0.159915	2
ser_TRINITY_DN5109_c0_g1	0.159924	2
ser_TRINITY_DN1460_c0_g1	0.159946	2
ser_TRINITY_DN28807_c0_g1	0.159997	2
ser_TRINITY_DN73672_c0_g1	0.160046	2
ser_TRINITY_DN40285_c0_g2	0.160101	2
ser_TRINITY_DN57523_c0_g1	0.160152	2
ser_TRINITY_DN14562_c0_g2	0.160158	2
ser_TRINITY_DN1091_c0_g1	0.160175	2
ser_TRINITY_DN28145_c0_g1	0.160181	2
ser_TRINITY_DN36932_c0_g1	0.160199	2
ser_TRINITY_DN6156_c0_g1	0.160204	2
ser_TRINITY_DN34423_c0_g1	0.160218	2
ser_TRINITY_DN3245_c0_g2	0.160239	2
ser_TRINITY_DN36242_c0_g2	0.160277	2
ser_TRINITY_DN103449_c0_g1	0.160286	2
ser_TRINITY_DN12554_c0_g1	0.160299	2
ser_TRINITY_DN42167_c0_g1	0.160307	2
ser_TRINITY_DN11592_c0_g2	0.160311	2
ser_TRINITY_DN44182_c0_g1	0.160345	2
ser_TRINITY_DN40183_c0_g3	0.160389	2
ser_TRINITY_DN32037_c0_g1	0.16039	2
ser_TRINITY_DN12732_c0_g1	0.160423	2
ser_TRINITY_DN23510_c0_g1	0.160477	2
ser_TRINITY_DN25681_c0_g4	0.160718	2
ser_TRINITY_DN5495_c0_g2	0.160836	2
ser_TRINITY_DN8902_c0_g2	0.160875	2
ser_TRINITY_DN1753_c0_g1	0.160885	2
ser_TRINITY_DN26260_c0_g1	0.160903	2
ser_TRINITY_DN6824_c0_g1	0.160907	2
ser_TRINITY_DN2295_c0_g1	0.16093	2
ser_TRINITY_DN4064_c1_g2	0.16096	2
ser_TRINITY_DN287_c0_g2	0.160984	2
ser_TRINITY_DN14587_c0_g2	0.161023	2
ser_TRINITY_DN2749_c0_g3	0.161119	2
ser_TRINITY_DN4207_c0_g4	0.161448	2
ser_TRINITY_DN16630_c0_g1	0.161516	2
ser_TRINITY_DN3243_c0_g2	0.161525	2
ser_TRINITY_DN5619_c0_g2	0.161563	2
ser_TRINITY_DN5616_c0_g2	0.161567	2
ser_TRINITY_DN8414_c0_g2	0.161601	2
ser_TRINITY_DN5674_c0_g1	0.161682	2
ser_TRINITY_DN511_c0_g1	0.161823	2
ser_TRINITY_DN13519_c0_g1	0.161938	2
ser_TRINITY_DN55592_c0_g1	0.162048	2
ser_TRINITY_DN10656_c0_g1	0.162083	2
ser_TRINITY_DN867_c1_g1	0.162099	2
ser_TRINITY_DN88_c0_g2	0.162208	2
ser_TRINITY_DN911_c0_g3	0.162273	2
ser_TRINITY_DN11479_c0_g1	0.162318	2
ser_TRINITY_DN15322_c0_g2	0.162338	2
ser_TRINITY_DN1442_c0_g1	0.16234	3
ser_TRINITY_DN2340_c0_g2	0.162345	3
ser_TRINITY_DN518_c0_g2	0.162359	3
ser_TRINITY_DN23466_c0_g1	0.162375	3
ser_TRINITY_DN31514_c0_g1	0.162397	3
ser_TRINITY_DN1948_c1_g1	0.162402	3
ser_TRINITY_DN7325_c0_g1	0.162403	3
ser_TRINITY_DN14827_c0_g1	0.162407	3
ser_TRINITY_DN8332_c0_g1	0.162412	3
ser_TRINITY_DN46469_c0_g1	0.162415	3
ser_TRINITY_DN23638_c0_g1	0.162449	3
ser_TRINITY_DN4697_c0_g3	0.162504	3
ser_TRINITY_DN37583_c0_g2	0.162507	3
ser_TRINITY_DN10974_c0_g1	0.16254	3
ser_TRINITY_DN21983_c0_g2	0.162568	3
ser_TRINITY_DN95164_c0_g1	0.162628	3
ser_TRINITY_DN2216_c0_g1	0.162658	3
ser_TRINITY_DN576_c0_g1	0.162704	3
ser_TRINITY_DN34954_c0_g2	0.162814	3
ser_TRINITY_DN5612_c0_g2	0.162918	3
ser_TRINITY_DN1230_c0_g2	0.162947	3
ser_TRINITY_DN3970_c0_g1	0.162974	3
ser_TRINITY_DN8973_c0_g1	0.163036	3
ser_TRINITY_DN27800_c0_g1	0.163069	3
ser_TRINITY_DN10680_c0_g2	0.163079	3
ser_TRINITY_DN15185_c0_g1	0.163088	3
ser_TRINITY_DN109147_c0_g1	0.163124	3
ser_TRINITY_DN15133_c0_g4	0.163177	3
ser_TRINITY_DN24190_c0_g3	0.16329	3
ser_TRINITY_DN2056_c0_g4	0.163306	3
ser_TRINITY_DN26204_c0_g1	0.163314	3
ser_TRINITY_DN101532_c0_g1	0.163388	3
ser_TRINITY_DN4871_c0_g1	0.163415	3
ser_TRINITY_DN3669_c0_g1	0.163438	3
ser_TRINITY_DN93_c0_g1	0.163459	3
ser_TRINITY_DN17191_c0_g1	0.163476	3
ser_TRINITY_DN4966_c0_g1	0.163486	3
ser_TRINITY_DN7021_c0_g1	0.163488	3
ser_TRINITY_DN7458_c0_g1	0.16351	3
ser_TRINITY_DN9388_c0_g1	0.163581	3
ser_TRINITY_DN16588_c0_g1	0.163607	3
ser_TRINITY_DN3048_c0_g1	0.163626	3
ser_TRINITY_DN1918_c1_g3	0.163662	3
ser_TRINITY_DN21206_c0_g1	0.163689	3
ser_TRINITY_DN67412_c0_g1	0.163818	3
ser_TRINITY_DN8466_c0_g2	0.163848	3
ser_TRINITY_DN3416_c0_g2	0.163892	3
ser_TRINITY_DN21507_c0_g1	0.163901	3
ser_TRINITY_DN3172_c0_g1	0.163936	3
ser_TRINITY_DN18030_c0_g1	0.163939	3
ser_TRINITY_DN56456_c0_g1	0.163944	3
ser_TRINITY_DN9533_c2_g1	0.163944	3
ser_TRINITY_DN26955_c0_g1	0.163949	3
ser_TRINITY_DN13982_c0_g5	0.164022	3
ser_TRINITY_DN14804_c0_g3	0.164091	3
ser_TRINITY_DN5173_c0_g1	0.164157	3
ser_TRINITY_DN16074_c0_g4	0.164205	3
ser_TRINITY_DN8341_c0_g1	0.164222	3
ser_TRINITY_DN18051_c0_g5	0.164239	3
ser_TRINITY_DN38265_c0_g1	0.164266	3
ser_TRINITY_DN112306_c0_g1	0.164278	3
ser_TRINITY_DN22329_c0_g1	0.164307	3
ser_TRINITY_DN13473_c0_g3	0.164323	3
ser_TRINITY_DN9938_c0_g1	0.164402	3
ser_TRINITY_DN17373_c0_g1	0.164408	3
ser_TRINITY_DN6464_c0_g1	0.164412	3
ser_TRINITY_DN8578_c0_g1	0.16448	3
ser_TRINITY_DN72161_c0_g1	0.164519	3
ser_TRINITY_DN30179_c0_g1	0.164531	3
ser_TRINITY_DN5049_c0_g1	0.164537	3
ser_TRINITY_DN3952_c0_g1	0.164556	3
ser_TRINITY_DN21894_c0_g2	0.164586	3
ser_TRINITY_DN4722_c0_g1	0.164653	3
ser_TRINITY_DN37834_c0_g2	0.164802	3
ser_TRINITY_DN1944_c0_g1	0.16496	3
ser_TRINITY_DN13454_c0_g1	0.164995	3
ser_TRINITY_DN26396_c0_g1	0.165055	3
ser_TRINITY_DN19952_c0_g1	0.16508	3
ser_TRINITY_DN6465_c0_g1	0.165132	3
ser_TRINITY_DN5417_c0_g1	0.165176	3
ser_TRINITY_DN453_c0_g1	0.165207	3
ser_TRINITY_DN6262_c0_g4	0.165213	3
ser_TRINITY_DN4385_c0_g4	0.165312	3
ser_TRINITY_DN8416_c0_g1	0.165359	3
ser_TRINITY_DN58495_c0_g1	0.165399	3
ser_TRINITY_DN5805_c0_g1	0.165462	3
ser_TRINITY_DN5088_c0_g1	0.165687	3
ser_TRINITY_DN1796_c0_g1	0.1658	3
ser_TRINITY_DN3598_c0_g2	0.165818	3
ser_TRINITY_DN16902_c0_g1	0.165827	3
ser_TRINITY_DN7246_c0_g1	0.165879	3
ser_TRINITY_DN16018_c0_g1	0.165916	3
ser_TRINITY_DN12562_c0_g1	0.165945	3
ser_TRINITY_DN3483_c0_g1	0.165962	3
ser_TRINITY_DN18783_c0_g1	0.165965	3
ser_TRINITY_DN7846_c0_g1	0.166116	3
ser_TRINITY_DN79237_c0_g1	0.166124	3
ser_TRINITY_DN5670_c0_g1	0.166148	3
ser_TRINITY_DN8263_c0_g1	0.166299	3
ser_TRINITY_DN10118_c0_g1	0.166308	3
ser_TRINITY_DN8169_c0_g3	0.166357	3
ser_TRINITY_DN18765_c0_g1	0.166413	3
ser_TRINITY_DN23095_c0_g1	0.166416	3
ser_TRINITY_DN6637_c0_g3	0.166446	3
ser_TRINITY_DN7340_c0_g1	0.166456	3
ser_TRINITY_DN20020_c0_g1	0.166576	3
ser_TRINITY_DN19960_c0_g1	0.16661	3
ser_TRINITY_DN7516_c0_g1	0.166673	3
ser_TRINITY_DN11766_c0_g3	0.166698	3
ser_TRINITY_DN7693_c0_g1	0.166816	3
ser_TRINITY_DN7718_c0_g3	0.16682	3
ser_TRINITY_DN2266_c0_g1	0.166828	3
ser_TRINITY_DN2049_c0_g1	0.166862	3
ser_TRINITY_DN12262_c0_g1	0.166903	3
ser_TRINITY_DN24088_c0_g1	0.166986	3
ser_TRINITY_DN17305_c0_g1	0.166996	3
ser_TRINITY_DN18052_c0_g1	0.167065	3
ser_TRINITY_DN16085_c0_g1	0.167237	3
ser_TRINITY_DN12126_c0_g1	0.167277	3
ser_TRINITY_DN1941_c0_g1	0.167287	3
ser_TRINITY_DN13172_c0_g2	0.167379	3
ser_TRINITY_DN18225_c0_g1	0.167429	3
ser_TRINITY_DN14841_c0_g2	0.167451	3
ser_TRINITY_DN13026_c0_g2	0.167451	3
ser_TRINITY_DN1067_c0_g1	0.167452	3
ser_TRINITY_DN7750_c0_g1	0.167494	3
ser_TRINITY_DN1609_c0_g3	0.167523	3
ser_TRINITY_DN7801_c0_g2	0.167556	3
ser_TRINITY_DN3708_c0_g1	0.167586	3
ser_TRINITY_DN9965_c0_g1	0.167628	3
ser_TRINITY_DN7347_c0_g3	0.167676	3
ser_TRINITY_DN12134_c0_g3	0.167721	3
ser_TRINITY_DN17063_c0_g4	0.167723	3
ser_TRINITY_DN17601_c0_g1	0.167882	3
ser_TRINITY_DN3089_c0_g2	0.167929	3
ser_TRINITY_DN29775_c0_g1	0.16796	3
ser_TRINITY_DN14630_c0_g1	0.16797	3
ser_TRINITY_DN11951_c1_g2	0.168002	3
ser_TRINITY_DN6509_c0_g3	0.168136	3
ser_TRINITY_DN29013_c0_g1	0.168163	3
ser_TRINITY_DN16035_c0_g2	0.168213	3
ser_TRINITY_DN1951_c0_g1	0.168254	3
ser_TRINITY_DN5509_c0_g1	0.168328	3
ser_TRINITY_DN20991_c0_g2	0.168337	3
ser_TRINITY_DN14858_c0_g1	0.168463	3
ser_TRINITY_DN2077_c0_g4	0.168511	3
ser_TRINITY_DN2077_c0_g3	0.168511	3
ser_TRINITY_DN4767_c0_g1	0.168569	3
ser_TRINITY_DN12290_c0_g1	0.168626	3
ser_TRINITY_DN9345_c0_g1	0.16866	3
ser_TRINITY_DN9855_c0_g3	0.16868	3
ser_TRINITY_DN51743_c0_g1	0.168731	3
ser_TRINITY_DN29000_c0_g2	0.168749	3
ser_TRINITY_DN2042_c0_g1	0.168751	3
ser_TRINITY_DN124_c1_g2	0.168759	3
ser_TRINITY_DN182_c0_g2	0.16877	3
ser_TRINITY_DN45016_c0_g2	0.168851	3
ser_TRINITY_DN15133_c0_g1	0.168901	3
ser_TRINITY_DN31511_c0_g1	0.168925	3
ser_TRINITY_DN2201_c0_g1	0.169	3
ser_TRINITY_DN4191_c0_g4	0.169255	3
ser_TRINITY_DN11135_c0_g1	0.169324	3
ser_TRINITY_DN1746_c0_g1	0.169375	3
ser_TRINITY_DN7251_c0_g1	0.169378	3
ser_TRINITY_DN57776_c0_g1	0.169381	3
ser_TRINITY_DN2685_c0_g1	0.169396	3
ser_TRINITY_DN25262_c0_g1	0.169408	3
ser_TRINITY_DN13986_c0_g1	0.169476	3
ser_TRINITY_DN39670_c0_g1	0.169517	3
ser_TRINITY_DN25185_c0_g1	0.169534	3
ser_TRINITY_DN116962_c1_g1	0.169539	3
ser_TRINITY_DN1953_c0_g1	0.169643	3
ser_TRINITY_DN7538_c0_g1	0.169684	3
ser_TRINITY_DN24639_c0_g1	0.169696	3
ser_TRINITY_DN3269_c1_g1	0.1697	3
ser_TRINITY_DN8878_c0_g1	0.169705	3
ser_TRINITY_DN3848_c0_g2	0.169722	3
ser_TRINITY_DN21661_c0_g1	0.169739	3
ser_TRINITY_DN10244_c0_g3	0.169758	3
ser_TRINITY_DN9439_c0_g1	0.169775	3
ser_TRINITY_DN19291_c0_g1	0.16978	3
ser_TRINITY_DN655_c1_g1	0.16988	3
ser_TRINITY_DN10952_c0_g1	0.169901	3
ser_TRINITY_DN10801_c0_g1	0.169989	3
ser_TRINITY_DN8818_c0_g1	0.170051	3
ser_TRINITY_DN6254_c0_g1	0.170069	3
ser_TRINITY_DN1863_c0_g1	0.170071	3
ser_TRINITY_DN27370_c0_g2	0.170158	3
ser_TRINITY_DN13546_c0_g3	0.170213	3
ser_TRINITY_DN19328_c0_g2	0.170246	3
ser_TRINITY_DN3846_c0_g1	0.170347	3
ser_TRINITY_DN3728_c0_g3	0.170415	3
ser_TRINITY_DN11021_c0_g1	0.170422	3
ser_TRINITY_DN29395_c0_g1	0.170482	3
ser_TRINITY_DN1601_c0_g1	0.170524	3
ser_TRINITY_DN5771_c0_g1	0.17058	3
ser_TRINITY_DN4368_c0_g1	0.170636	3
ser_TRINITY_DN33388_c0_g1	0.170682	3
ser_TRINITY_DN3407_c0_g1	0.170689	3
ser_TRINITY_DN38694_c0_g1	0.170748	3
ser_TRINITY_DN19191_c0_g3	0.170761	3
ser_TRINITY_DN137142_c0_g1	0.170777	3
ser_TRINITY_DN2578_c0_g1	0.170783	3
ser_TRINITY_DN655_c0_g2	0.170833	3
ser_TRINITY_DN37944_c0_g1	0.170995	3
ser_TRINITY_DN26682_c0_g1	0.171004	3
ser_TRINITY_DN4944_c1_g2	0.171047	3
ser_TRINITY_DN30_c0_g3	0.171103	3
ser_TRINITY_DN39444_c0_g1	0.171131	3
ser_TRINITY_DN9632_c0_g2	0.171149	3
ser_TRINITY_DN51831_c0_g1	0.171246	3
ser_TRINITY_DN2251_c0_g2	0.171287	3
ser_TRINITY_DN53386_c0_g3	0.171403	3
ser_TRINITY_DN5594_c0_g4	0.171408	3
ser_TRINITY_DN7117_c0_g1	0.17144	3
ser_TRINITY_DN6616_c0_g1	0.171442	3
ser_TRINITY_DN44187_c0_g1	0.171464	3
ser_TRINITY_DN26511_c0_g1	0.171483	3
ser_TRINITY_DN16068_c0_g7	0.171493	3
ser_TRINITY_DN5328_c0_g1	0.171508	3
ser_TRINITY_DN7115_c0_g2	0.17152	3
ser_TRINITY_DN6232_c0_g1	0.171636	3
ser_TRINITY_DN21136_c0_g3	0.171663	3
ser_TRINITY_DN9995_c1_g1	0.1717	3
ser_TRINITY_DN5243_c0_g1	0.17172	3
ser_TRINITY_DN76827_c0_g1	0.171744	3
ser_TRINITY_DN17101_c0_g1	0.171792	3
ser_TRINITY_DN8321_c0_g1	0.171917	3
ser_TRINITY_DN255_c0_g1	0.171941	3
ser_TRINITY_DN89258_c0_g1	0.171944	3
ser_TRINITY_DN9614_c0_g1	0.171975	3
ser_TRINITY_DN108029_c0_g3	0.172004	3
ser_TRINITY_DN1691_c0_g1	0.172108	3
ser_TRINITY_DN12873_c0_g1	0.172124	3
ser_TRINITY_DN77900_c0_g1	0.17215	3
ser_TRINITY_DN50563_c0_g1	0.172158	3
ser_TRINITY_DN16419_c0_g2	0.172316	3
ser_TRINITY_DN3994_c1_g2	0.172352	3
ser_TRINITY_DN1273_c0_g1	0.172409	3
ser_TRINITY_DN22322_c0_g1	0.172445	3
ser_TRINITY_DN2516_c0_g1	0.17245	3
ser_TRINITY_DN11037_c0_g1	0.172464	3
ser_TRINITY_DN6006_c0_g1	0.17248	3
ser_TRINITY_DN637_c0_g1	0.172484	3
ser_TRINITY_DN10551_c0_g1	0.172496	3
ser_TRINITY_DN30443_c0_g1	0.172505	3
ser_TRINITY_DN23139_c0_g3	0.172521	3
ser_TRINITY_DN12388_c0_g2	0.172631	3
ser_TRINITY_DN129378_c0_g1	0.172716	3
ser_TRINITY_DN92963_c0_g1	0.172722	3
ser_TRINITY_DN20959_c0_g1	0.172746	3
ser_TRINITY_DN4608_c0_g2	0.172784	3
ser_TRINITY_DN11065_c0_g1	0.172849	3
ser_TRINITY_DN5389_c0_g2	0.172879	3
ser_TRINITY_DN4146_c0_g1	0.173031	3
ser_TRINITY_DN7892_c0_g1	0.17305	3
ser_TRINITY_DN9282_c0_g1	0.173079	3
ser_TRINITY_DN9104_c0_g1	0.173102	3
ser_TRINITY_DN17424_c0_g1	0.173119	3
ser_TRINITY_DN67339_c0_g4	0.1732	3
ser_TRINITY_DN17741_c1_g1	0.173321	3
ser_TRINITY_DN14818_c0_g1	0.173348	3
ser_TRINITY_DN120137_c1_g1	0.173413	3
ser_TRINITY_DN694_c1_g2	0.173464	3
ser_TRINITY_DN5146_c0_g1	0.173514	3
ser_TRINITY_DN4464_c0_g2	0.173585	3
ser_TRINITY_DN2472_c0_g1	0.173588	3
ser_TRINITY_DN2450_c0_g1	0.173608	3
ser_TRINITY_DN1948_c0_g1	0.173639	3
ser_TRINITY_DN1446_c0_g1	0.173663	3
ser_TRINITY_DN2454_c0_g1	0.173708	3
ser_TRINITY_DN36413_c0_g3	0.173746	3
ser_TRINITY_DN10457_c0_g1	0.173785	3
ser_TRINITY_DN12151_c0_g3	0.173845	3
ser_TRINITY_DN15348_c0_g4	0.173879	3
ser_TRINITY_DN42443_c0_g1	0.173897	3
ser_TRINITY_DN1369_c0_g1	0.17395	3
ser_TRINITY_DN15340_c1_g1	0.173956	3
ser_TRINITY_DN9079_c0_g1	0.173968	3
ser_TRINITY_DN890_c0_g1	0.173972	3
ser_TRINITY_DN1448_c1_g1	0.173983	3
ser_TRINITY_DN6369_c0_g2	0.173986	3
ser_TRINITY_DN7180_c0_g1	0.174005	3
ser_TRINITY_DN11209_c0_g1	0.174015	3
ser_TRINITY_DN5807_c0_g1	0.174125	3
ser_TRINITY_DN3577_c0_g1	0.174267	3
ser_TRINITY_DN6753_c0_g1	0.174292	3
ser_TRINITY_DN12987_c0_g7	0.174313	3
ser_TRINITY_DN18038_c0_g1	0.174321	3
ser_TRINITY_DN12634_c0_g1	0.174387	3
ser_TRINITY_DN14580_c0_g3	0.174433	3
ser_TRINITY_DN9198_c1_g3	0.174476	3
ser_TRINITY_DN22234_c0_g2	0.174641	3
ser_TRINITY_DN1427_c0_g1	0.174695	3
ser_TRINITY_DN7677_c0_g1	0.17476	3
ser_TRINITY_DN497_c0_g2	0.17478	3
ser_TRINITY_DN3130_c1_g1	0.174796	3
ser_TRINITY_DN17600_c0_g6	0.174797	3
ser_TRINITY_DN9075_c1_g2	0.174805	3
ser_TRINITY_DN3925_c0_g1	0.174821	3
ser_TRINITY_DN23996_c0_g2	0.174844	3
ser_TRINITY_DN2386_c0_g1	0.17488	3
ser_TRINITY_DN9182_c0_g1	0.174886	3
ser_TRINITY_DN13952_c0_g1	0.174936	3
ser_TRINITY_DN4612_c0_g3	0.174961	3
ser_TRINITY_DN31267_c0_g1	0.174992	3
ser_TRINITY_DN6110_c0_g1	0.175001	3
ser_TRINITY_DN33239_c0_g3	0.175007	3
ser_TRINITY_DN34817_c0_g1	0.175021	3
ser_TRINITY_DN1978_c0_g4	0.175022	3
ser_TRINITY_DN42715_c0_g1	0.175102	3
ser_TRINITY_DN1095_c0_g2	0.175131	3
ser_TRINITY_DN11487_c0_g1	0.175162	3
ser_TRINITY_DN13023_c0_g1	0.17518	3
ser_TRINITY_DN6631_c0_g1	0.175185	3
ser_TRINITY_DN324_c0_g1	0.175203	3
ser_TRINITY_DN23500_c0_g1	0.175286	3
ser_TRINITY_DN9127_c0_g1	0.175317	3
ser_TRINITY_DN96169_c0_g2	0.175327	3
ser_TRINITY_DN44655_c0_g2	0.175355	3
ser_TRINITY_DN9936_c0_g4	0.175421	3
ser_TRINITY_DN12922_c0_g2	0.17545	3
ser_TRINITY_DN758_c0_g2	0.175533	3
ser_TRINITY_DN31939_c0_g1	0.175578	3
ser_TRINITY_DN7148_c0_g1	0.175605	3
ser_TRINITY_DN12674_c0_g2	0.175684	3
ser_TRINITY_DN158378_c0_g1	0.175731	3
ser_TRINITY_DN7166_c0_g1	0.175775	3
ser_TRINITY_DN2416_c0_g1	0.175831	3
ser_TRINITY_DN15936_c0_g1	0.175838	3
ser_TRINITY_DN13835_c0_g1	0.175948	3
ser_TRINITY_DN19281_c0_g1	0.175957	3
ser_TRINITY_DN6993_c0_g1	0.175959	3
ser_TRINITY_DN4486_c0_g1	0.176002	3
ser_TRINITY_DN4997_c0_g2	0.176021	3
ser_TRINITY_DN143163_c0_g1	0.17604	3
ser_TRINITY_DN1419_c0_g2	0.17611	3
ser_TRINITY_DN41407_c0_g1	0.176129	3
ser_TRINITY_DN8237_c0_g2	0.176234	3
ser_TRINITY_DN1663_c0_g1	0.176285	3
ser_TRINITY_DN12085_c0_g1	0.176303	3
ser_TRINITY_DN30326_c0_g1	0.176305	3
ser_TRINITY_DN6517_c0_g1	0.176335	3
ser_TRINITY_DN14626_c0_g4	0.176355	3
ser_TRINITY_DN19056_c2_g1	0.176356	3
ser_TRINITY_DN2956_c0_g1	0.176368	3
ser_TRINITY_DN3863_c0_g2	0.176435	3
ser_TRINITY_DN5935_c0_g1	0.176445	3
ser_TRINITY_DN56044_c0_g1	0.176472	3
ser_TRINITY_DN3822_c0_g4	0.176513	3
ser_TRINITY_DN21688_c0_g1	0.176532	3
ser_TRINITY_DN7865_c0_g1	0.176543	3
ser_TRINITY_DN117252_c1_g1	0.176573	3
ser_TRINITY_DN2175_c0_g2	0.176614	3
ser_TRINITY_DN7118_c0_g1	0.176615	3
ser_TRINITY_DN787_c0_g4	0.176703	3
ser_TRINITY_DN2927_c0_g1	0.176739	3
ser_TRINITY_DN9898_c0_g3	0.176791	3
ser_TRINITY_DN21111_c0_g2	0.176843	3
ser_TRINITY_DN6509_c0_g1	0.176869	3
ser_TRINITY_DN4435_c0_g1	0.176886	3
ser_TRINITY_DN1654_c0_g1	0.176913	3
ser_TRINITY_DN167_c0_g1	0.176921	3
ser_TRINITY_DN28700_c0_g1	0.177017	3
ser_TRINITY_DN13091_c0_g1	0.17704	3
ser_TRINITY_DN58735_c0_g1	0.177045	3
ser_TRINITY_DN4659_c0_g1	0.177157	3
ser_TRINITY_DN73960_c0_g2	0.177157	3
ser_TRINITY_DN113440_c0_g1	0.177208	3
ser_TRINITY_DN1184_c0_g1	0.177231	3
ser_TRINITY_DN93121_c0_g1	0.177275	3
[truncated: 6,137 more rows]

## Sheet: F_distichus_tau
# Abbreviations: tau_strata = deciled tau values
GeneID	tau	tau_strata
dis_TRINITY_DN36896_c0_g1	0.0249817	1
dis_TRINITY_DN12618_c0_g1	0.0254039	1
dis_TRINITY_DN9347_c0_g1	0.0332447	1
dis_TRINITY_DN428_c0_g1	0.0339609	1
dis_TRINITY_DN9971_c0_g1	0.0339949	1
dis_TRINITY_DN47082_c0_g1	0.0357503	1
dis_TRINITY_DN10051_c0_g1	0.0369064	1
dis_TRINITY_DN22916_c0_g1	0.0378606	1
dis_TRINITY_DN7723_c0_g2	0.0398758	1
dis_TRINITY_DN6794_c0_g1	0.0416305	1
dis_TRINITY_DN6174_c1_g5	0.0420912	1
dis_TRINITY_DN2153_c0_g2	0.0431651	1
dis_TRINITY_DN1354_c0_g2	0.0440223	1
dis_TRINITY_DN39932_c0_g1	0.0446294	1
dis_TRINITY_DN5027_c0_g1	0.0474961	1
dis_TRINITY_DN3269_c0_g2	0.0483739	1
dis_TRINITY_DN2642_c0_g3	0.0494752	1
dis_TRINITY_DN358_c0_g1	0.0500059	1
dis_TRINITY_DN40946_c0_g1	0.0506526	1
dis_TRINITY_DN7447_c1_g8	0.0507286	1
dis_TRINITY_DN11666_c0_g4	0.0511964	1
dis_TRINITY_DN3730_c0_g2	0.051359	1
dis_TRINITY_DN15081_c0_g3	0.0515659	1
dis_TRINITY_DN7430_c0_g1	0.0516433	1
dis_TRINITY_DN5910_c0_g1	0.0518533	1
dis_TRINITY_DN28966_c0_g1	0.0520037	1
dis_TRINITY_DN24106_c0_g1	0.0523446	1
dis_TRINITY_DN26152_c0_g1	0.0523873	1
dis_TRINITY_DN8662_c0_g1	0.0525564	1
dis_TRINITY_DN4379_c0_g1	0.0527356	1
dis_TRINITY_DN7069_c0_g1	0.0542301	1
dis_TRINITY_DN3925_c0_g1	0.0547618	1
dis_TRINITY_DN1046_c0_g1	0.0555278	1
dis_TRINITY_DN34443_c0_g1	0.0558696	1
dis_TRINITY_DN15680_c0_g5	0.0564175	1
dis_TRINITY_DN3508_c0_g4	0.056858	1
dis_TRINITY_DN8463_c0_g1	0.0572964	1
dis_TRINITY_DN23117_c0_g1	0.0574666	1
dis_TRINITY_DN7979_c0_g3	0.0578774	1
dis_TRINITY_DN1527_c0_g4	0.0586957	1
dis_TRINITY_DN9328_c0_g1	0.0591164	1
dis_TRINITY_DN8261_c0_g5	0.0593037	1
dis_TRINITY_DN28042_c0_g2	0.0595708	1
dis_TRINITY_DN5995_c0_g1	0.0599287	1
dis_TRINITY_DN15301_c0_g4	0.060012	1
dis_TRINITY_DN2233_c0_g1	0.0606686	1
dis_TRINITY_DN204_c0_g4	0.0609278	1
dis_TRINITY_DN5767_c0_g3	0.0620981	1
dis_TRINITY_DN2104_c0_g1	0.0628164	1
dis_TRINITY_DN8774_c0_g5	0.06309	1
dis_TRINITY_DN8754_c0_g2	0.0638138	1
dis_TRINITY_DN1884_c0_g1	0.0638236	1
dis_TRINITY_DN5286_c0_g1	0.0642912	1
dis_TRINITY_DN7043_c0_g1	0.0643535	1
dis_TRINITY_DN25743_c0_g1	0.0645646	1
dis_TRINITY_DN18516_c0_g1	0.0652711	1
dis_TRINITY_DN35167_c0_g1	0.0653206	1
dis_TRINITY_DN23138_c0_g2	0.0653513	1
dis_TRINITY_DN9656_c0_g2	0.0656226	1
dis_TRINITY_DN10001_c0_g1	0.0657504	1
dis_TRINITY_DN6548_c0_g8	0.0665288	1
dis_TRINITY_DN3864_c0_g3	0.0671145	1
dis_TRINITY_DN320_c0_g3	0.0674996	1
dis_TRINITY_DN25626_c0_g1	0.0675505	1
dis_TRINITY_DN11373_c0_g1	0.0676957	1
dis_TRINITY_DN5101_c0_g1	0.0678711	1
dis_TRINITY_DN1667_c0_g1	0.0680959	1
dis_TRINITY_DN2191_c0_g2	0.0683953	1
dis_TRINITY_DN55954_c0_g1	0.0687528	1
dis_TRINITY_DN17277_c0_g1	0.06883	1
dis_TRINITY_DN2491_c0_g1	0.0688575	1
dis_TRINITY_DN50452_c0_g4	0.0688718	1
dis_TRINITY_DN12319_c0_g1	0.0693141	1
dis_TRINITY_DN6950_c0_g1	0.0697474	1
dis_TRINITY_DN8786_c0_g2	0.0703435	1
dis_TRINITY_DN26729_c0_g1	0.070669	1
dis_TRINITY_DN14403_c0_g4	0.0707359	1
dis_TRINITY_DN3864_c0_g1	0.0707744	1
dis_TRINITY_DN13022_c0_g1	0.0709788	1
dis_TRINITY_DN41462_c0_g1	0.0712346	1
dis_TRINITY_DN31912_c0_g1	0.0714793	1
dis_TRINITY_DN9862_c0_g1	0.0715117	1
dis_TRINITY_DN5083_c0_g1	0.0715263	1
dis_TRINITY_DN7569_c1_g2	0.0718905	1
dis_TRINITY_DN18860_c0_g1	0.0722643	1
dis_TRINITY_DN6077_c0_g1	0.0725163	1
dis_TRINITY_DN9258_c0_g1	0.0726046	1
dis_TRINITY_DN5344_c0_g1	0.0726365	1
dis_TRINITY_DN51510_c0_g1	0.0727188	1
dis_TRINITY_DN405_c0_g1	0.0729181	1
dis_TRINITY_DN893_c0_g1	0.0730451	1
dis_TRINITY_DN24998_c0_g1	0.0732146	1
dis_TRINITY_DN4744_c0_g5	0.0732297	1
dis_TRINITY_DN1243_c0_g1	0.0734991	1
dis_TRINITY_DN5117_c0_g1	0.0735244	1
dis_TRINITY_DN12390_c0_g1	0.0736783	1
dis_TRINITY_DN299_c0_g1	0.0737846	1
dis_TRINITY_DN20224_c0_g1	0.0738902	1
dis_TRINITY_DN9273_c0_g1	0.073979	1
dis_TRINITY_DN6485_c0_g1	0.0741583	1
dis_TRINITY_DN16006_c0_g3	0.0742088	1
dis_TRINITY_DN17244_c1_g3	0.0743734	1
dis_TRINITY_DN3200_c0_g5	0.0743932	1
dis_TRINITY_DN3654_c0_g1	0.074503	1
dis_TRINITY_DN3592_c0_g1	0.0745585	1
dis_TRINITY_DN4533_c0_g3	0.0746866	1
dis_TRINITY_DN6274_c0_g1	0.0751666	1
dis_TRINITY_DN5505_c0_g1	0.0754357	1
dis_TRINITY_DN28611_c1_g1	0.0755016	1
dis_TRINITY_DN32152_c0_g1	0.0755176	1
dis_TRINITY_DN1663_c0_g1	0.0756054	1
dis_TRINITY_DN11571_c0_g1	0.0757913	1
dis_TRINITY_DN6453_c0_g1	0.0759227	1
dis_TRINITY_DN1401_c0_g2	0.0760593	1
dis_TRINITY_DN301_c0_g1	0.0762236	1
dis_TRINITY_DN23222_c0_g1	0.0763079	1
dis_TRINITY_DN9928_c0_g3	0.0765333	1
dis_TRINITY_DN10687_c1_g3	0.0766145	1
dis_TRINITY_DN7987_c0_g1	0.0766807	1
dis_TRINITY_DN376_c0_g1	0.0769096	1
dis_TRINITY_DN25060_c0_g7	0.0769616	1
dis_TRINITY_DN9567_c0_g3	0.0769755	1
dis_TRINITY_DN13631_c1_g3	0.0770006	1
dis_TRINITY_DN1983_c0_g2	0.0773849	1
dis_TRINITY_DN19166_c0_g1	0.0774207	1
dis_TRINITY_DN17261_c0_g1	0.0774792	1
dis_TRINITY_DN22905_c0_g1	0.077673	1
dis_TRINITY_DN11501_c0_g4	0.0776884	1
dis_TRINITY_DN7155_c0_g1	0.0777773	1
dis_TRINITY_DN3998_c0_g1	0.0777813	1
dis_TRINITY_DN41791_c0_g1	0.0779115	1
dis_TRINITY_DN15925_c0_g1	0.0779789	1
dis_TRINITY_DN21494_c0_g1	0.078236	1
dis_TRINITY_DN3277_c0_g1	0.0782416	1
dis_TRINITY_DN11030_c0_g1	0.0791146	1
dis_TRINITY_DN14989_c0_g1	0.0794955	1
dis_TRINITY_DN2993_c1_g3	0.0795376	1
dis_TRINITY_DN8155_c0_g2	0.079738	1
dis_TRINITY_DN24801_c0_g1	0.0797444	1
dis_TRINITY_DN9989_c0_g2	0.0797528	1
dis_TRINITY_DN1480_c0_g1	0.0799776	1
dis_TRINITY_DN3645_c0_g1	0.0799901	1
dis_TRINITY_DN7824_c0_g3	0.0801268	1
dis_TRINITY_DN25337_c0_g1	0.0801279	1
dis_TRINITY_DN14488_c0_g1	0.0804016	1
dis_TRINITY_DN29313_c0_g1	0.0805617	1
dis_TRINITY_DN7714_c0_g1	0.0805982	1
dis_TRINITY_DN961_c0_g1	0.0807052	1
dis_TRINITY_DN1600_c0_g1	0.0808065	1
dis_TRINITY_DN4432_c0_g1	0.0811514	1
dis_TRINITY_DN328_c0_g1	0.081448	1
dis_TRINITY_DN992_c0_g1	0.081522	1
dis_TRINITY_DN2673_c0_g5	0.0819887	1
dis_TRINITY_DN252_c0_g1	0.0821468	1
dis_TRINITY_DN47404_c0_g1	0.0822971	1
dis_TRINITY_DN8122_c0_g2	0.0824131	1
dis_TRINITY_DN6571_c0_g2	0.0824669	1
dis_TRINITY_DN19605_c0_g1	0.0826962	1
dis_TRINITY_DN11885_c0_g2	0.0828807	1
dis_TRINITY_DN2004_c0_g1	0.083065	1
dis_TRINITY_DN7468_c0_g1	0.0830958	1
dis_TRINITY_DN2468_c0_g1	0.0833508	1
dis_TRINITY_DN3917_c0_g1	0.0834873	1
dis_TRINITY_DN3160_c0_g1	0.0835822	1
dis_TRINITY_DN10891_c0_g1	0.0836317	1
dis_TRINITY_DN15030_c0_g2	0.0836745	1
dis_TRINITY_DN42683_c0_g1	0.0838948	1
dis_TRINITY_DN19267_c0_g1	0.0839585	1
dis_TRINITY_DN20557_c1_g1	0.0840356	1
dis_TRINITY_DN2315_c0_g1	0.0842203	1
dis_TRINITY_DN10439_c0_g1	0.084373	1
dis_TRINITY_DN469_c0_g2	0.0846243	1
dis_TRINITY_DN7486_c0_g1	0.0848178	1
dis_TRINITY_DN34183_c0_g1	0.0850743	1
dis_TRINITY_DN9566_c0_g2	0.0851817	1
dis_TRINITY_DN1919_c0_g1	0.0852912	1
dis_TRINITY_DN34210_c0_g1	0.0854045	1
dis_TRINITY_DN17271_c0_g1	0.0854486	1
dis_TRINITY_DN11598_c0_g3	0.0854721	1
dis_TRINITY_DN4630_c0_g1	0.0855082	1
dis_TRINITY_DN11073_c0_g1	0.0855336	1
dis_TRINITY_DN1943_c0_g5	0.0856507	1
dis_TRINITY_DN254_c0_g2	0.085655	1
dis_TRINITY_DN1709_c0_g4	0.08571	1
dis_TRINITY_DN4887_c0_g1	0.0858263	1
dis_TRINITY_DN18890_c0_g3	0.0858407	1
dis_TRINITY_DN18198_c0_g1	0.0859662	1
dis_TRINITY_DN14505_c0_g5	0.0859748	1
dis_TRINITY_DN12603_c0_g1	0.0859889	1
dis_TRINITY_DN42806_c0_g1	0.0864158	1
dis_TRINITY_DN3602_c0_g4	0.0864642	1
dis_TRINITY_DN12701_c0_g3	0.0865198	1
dis_TRINITY_DN5147_c0_g2	0.0866128	1
dis_TRINITY_DN26512_c0_g1	0.0866434	1
dis_TRINITY_DN15029_c0_g1	0.0866468	1
dis_TRINITY_DN5970_c0_g1	0.08669	1
dis_TRINITY_DN49661_c0_g1	0.0867503	1
dis_TRINITY_DN17348_c0_g1	0.0871609	1
dis_TRINITY_DN22_c0_g1	0.0874579	1
dis_TRINITY_DN16199_c0_g2	0.0874825	1
dis_TRINITY_DN11700_c0_g1	0.0875364	1
dis_TRINITY_DN10809_c0_g1	0.08754	1
dis_TRINITY_DN4746_c0_g3	0.0876343	1
dis_TRINITY_DN6105_c0_g1	0.0877192	1
dis_TRINITY_DN6629_c0_g6	0.0877955	1
dis_TRINITY_DN1396_c0_g1	0.0878039	1
dis_TRINITY_DN5079_c0_g1	0.088098	1
dis_TRINITY_DN27493_c0_g3	0.0881678	1
dis_TRINITY_DN23592_c0_g1	0.0882283	1
dis_TRINITY_DN2855_c0_g1	0.0885783	1
dis_TRINITY_DN12696_c0_g1	0.0887717	1
dis_TRINITY_DN7701_c0_g1	0.0889349	1
dis_TRINITY_DN24241_c0_g2	0.0889652	1
dis_TRINITY_DN14398_c0_g1	0.0890253	1
dis_TRINITY_DN6745_c0_g1	0.0890407	1
dis_TRINITY_DN2963_c0_g1	0.0891113	1
dis_TRINITY_DN9379_c0_g5	0.0892185	1
dis_TRINITY_DN3600_c0_g2	0.0892347	1
dis_TRINITY_DN1147_c0_g7	0.0894589	1
dis_TRINITY_DN11513_c0_g4	0.0899277	1
dis_TRINITY_DN43126_c0_g1	0.0900991	1
dis_TRINITY_DN46826_c0_g1	0.0902692	1
dis_TRINITY_DN33559_c0_g1	0.0902873	1
dis_TRINITY_DN1276_c0_g1	0.0905286	1
dis_TRINITY_DN55264_c0_g1	0.0905515	1
dis_TRINITY_DN1724_c0_g1	0.0908008	1
dis_TRINITY_DN21061_c0_g1	0.0908679	1
dis_TRINITY_DN14350_c0_g1	0.0908841	1
dis_TRINITY_DN3276_c0_g1	0.0908888	1
dis_TRINITY_DN14457_c0_g1	0.0909887	1
dis_TRINITY_DN4445_c1_g3	0.091	1
dis_TRINITY_DN52170_c0_g1	0.0910779	1
dis_TRINITY_DN2841_c0_g1	0.0912615	1
dis_TRINITY_DN23406_c0_g1	0.0912892	1
dis_TRINITY_DN4853_c0_g1	0.0913862	1
dis_TRINITY_DN1323_c0_g1	0.0914084	1
dis_TRINITY_DN23755_c0_g7	0.091536	1
dis_TRINITY_DN6157_c0_g5	0.0915565	1
dis_TRINITY_DN1003_c0_g1	0.091592	1
dis_TRINITY_DN37310_c0_g4	0.0916155	1
dis_TRINITY_DN4528_c1_g5	0.0916678	1
dis_TRINITY_DN28007_c0_g1	0.0918079	1
dis_TRINITY_DN19516_c0_g1	0.0919433	1
dis_TRINITY_DN11064_c0_g1	0.0919493	1
dis_TRINITY_DN7214_c0_g1	0.092231	1
dis_TRINITY_DN7914_c0_g2	0.0923148	1
dis_TRINITY_DN39535_c0_g1	0.0924184	1
dis_TRINITY_DN30069_c0_g1	0.0924442	1
dis_TRINITY_DN6172_c1_g1	0.0924528	1
dis_TRINITY_DN14952_c0_g1	0.092507	1
dis_TRINITY_DN576_c1_g4	0.0925589	1
dis_TRINITY_DN22496_c0_g1	0.0927068	1
dis_TRINITY_DN2339_c0_g4	0.0927192	1
dis_TRINITY_DN5644_c0_g2	0.0927673	1
dis_TRINITY_DN6319_c0_g3	0.0928912	1
dis_TRINITY_DN11506_c0_g1	0.0929024	1
dis_TRINITY_DN24240_c0_g1	0.0929862	1
dis_TRINITY_DN55558_c0_g1	0.093077	1
dis_TRINITY_DN3861_c0_g1	0.0930974	1
dis_TRINITY_DN13934_c0_g2	0.0932252	1
dis_TRINITY_DN25010_c0_g1	0.09329	1
dis_TRINITY_DN27545_c0_g3	0.0933208	1
dis_TRINITY_DN10492_c0_g1	0.0933361	1
dis_TRINITY_DN1039_c0_g1	0.0935586	1
dis_TRINITY_DN1856_c0_g1	0.0937789	1
dis_TRINITY_DN7427_c0_g1	0.0937824	1
dis_TRINITY_DN46937_c0_g1	0.0937881	1
dis_TRINITY_DN3439_c0_g3	0.0939807	1
dis_TRINITY_DN4729_c0_g2	0.0939943	1
dis_TRINITY_DN16578_c0_g1	0.0940189	1
dis_TRINITY_DN12402_c0_g5	0.0940772	1
dis_TRINITY_DN20077_c0_g1	0.0943547	1
dis_TRINITY_DN6213_c0_g1	0.0943884	1
dis_TRINITY_DN2971_c0_g1	0.0944962	1
dis_TRINITY_DN3911_c0_g2	0.0945152	1
dis_TRINITY_DN46782_c0_g1	0.0945633	1
dis_TRINITY_DN14475_c0_g2	0.0945635	1
dis_TRINITY_DN5967_c0_g6	0.0947192	1
dis_TRINITY_DN1421_c0_g1	0.0947766	1
dis_TRINITY_DN30521_c0_g1	0.0948993	1
dis_TRINITY_DN6515_c0_g3	0.0949745	1
dis_TRINITY_DN1655_c0_g4	0.0949993	1
dis_TRINITY_DN19147_c0_g1	0.0950468	1
dis_TRINITY_DN12680_c0_g2	0.0951109	1
dis_TRINITY_DN6028_c0_g1	0.0951412	1
dis_TRINITY_DN34987_c1_g1	0.0951973	1
dis_TRINITY_DN216_c0_g1	0.0955607	1
dis_TRINITY_DN3355_c0_g1	0.0956113	1
dis_TRINITY_DN29897_c0_g1	0.0956145	1
dis_TRINITY_DN42651_c0_g1	0.0957483	1
dis_TRINITY_DN17820_c0_g2	0.0959133	1
dis_TRINITY_DN16469_c0_g1	0.0960895	1
dis_TRINITY_DN3713_c0_g1	0.0962694	1
dis_TRINITY_DN42167_c1_g1	0.0963056	1
dis_TRINITY_DN7814_c0_g1	0.0967727	1
dis_TRINITY_DN46784_c0_g1	0.0968867	1
dis_TRINITY_DN2295_c0_g2	0.0969633	1
dis_TRINITY_DN10446_c0_g2	0.097004	1
dis_TRINITY_DN4741_c0_g1	0.0971236	1
dis_TRINITY_DN21385_c0_g2	0.097335	1
dis_TRINITY_DN5635_c2_g2	0.0973857	1
dis_TRINITY_DN7777_c0_g1	0.0974176	1
dis_TRINITY_DN25673_c0_g1	0.0974736	1
dis_TRINITY_DN2064_c0_g1	0.0975603	1
dis_TRINITY_DN2485_c0_g1	0.0977654	1
dis_TRINITY_DN585_c0_g1	0.0978949	1
dis_TRINITY_DN25313_c0_g2	0.0979359	1
dis_TRINITY_DN7831_c0_g1	0.0980084	1
dis_TRINITY_DN1821_c1_g6	0.09802	1
dis_TRINITY_DN23467_c0_g2	0.0980346	1
dis_TRINITY_DN24169_c0_g1	0.0981251	1
dis_TRINITY_DN5315_c0_g3	0.0981964	1
dis_TRINITY_DN11191_c0_g1	0.0983307	1
dis_TRINITY_DN8313_c0_g1	0.0983465	1
dis_TRINITY_DN7_c0_g1	0.0985403	1
dis_TRINITY_DN48733_c0_g1	0.0985588	1
dis_TRINITY_DN28478_c0_g2	0.0986147	1
dis_TRINITY_DN6922_c0_g2	0.0986358	1
dis_TRINITY_DN4118_c0_g6	0.0986427	1
dis_TRINITY_DN6413_c0_g1	0.0988837	1
dis_TRINITY_DN2525_c1_g1	0.0989377	1
dis_TRINITY_DN8060_c0_g1	0.098955	1
dis_TRINITY_DN17946_c0_g4	0.0989569	1
dis_TRINITY_DN17327_c0_g2	0.0989872	1
dis_TRINITY_DN14923_c0_g1	0.0990796	1
dis_TRINITY_DN12582_c0_g1	0.0990851	1
dis_TRINITY_DN14732_c0_g2	0.0993458	1
dis_TRINITY_DN4415_c0_g2	0.0993737	1
dis_TRINITY_DN45003_c0_g1	0.0995648	1
dis_TRINITY_DN17832_c0_g1	0.0996153	1
dis_TRINITY_DN18819_c0_g1	0.0997663	1
dis_TRINITY_DN6131_c0_g2	0.0999814	1
dis_TRINITY_DN28657_c0_g1	0.100015	1
dis_TRINITY_DN1850_c0_g1	0.100043	1
dis_TRINITY_DN10501_c0_g1	0.10014	1
dis_TRINITY_DN1185_c0_g1	0.100159	1
dis_TRINITY_DN4750_c0_g4	0.100258	1
dis_TRINITY_DN14497_c0_g1	0.100451	1
dis_TRINITY_DN18958_c0_g1	0.100645	1
dis_TRINITY_DN10872_c0_g1	0.100658	1
dis_TRINITY_DN8321_c0_g1	0.100699	1
dis_TRINITY_DN381_c0_g2	0.100749	1
dis_TRINITY_DN602_c0_g1	0.100816	1
dis_TRINITY_DN767_c0_g1	0.100928	1
dis_TRINITY_DN1871_c0_g5	0.100939	1
dis_TRINITY_DN12797_c0_g1	0.100951	1
dis_TRINITY_DN42508_c0_g1	0.100974	1
dis_TRINITY_DN7901_c0_g1	0.101048	1
dis_TRINITY_DN4957_c0_g1	0.101157	1
dis_TRINITY_DN4615_c0_g1	0.101448	1
dis_TRINITY_DN3629_c4_g1	0.101465	1
dis_TRINITY_DN5777_c0_g1	0.10148	1
dis_TRINITY_DN23293_c0_g5	0.101572	1
dis_TRINITY_DN7697_c0_g5	0.101733	1
dis_TRINITY_DN136_c0_g1	0.101766	1
dis_TRINITY_DN5751_c0_g1	0.10196	1
dis_TRINITY_DN4087_c0_g2	0.101972	1
dis_TRINITY_DN45838_c0_g1	0.10198	1
dis_TRINITY_DN1503_c0_g4	0.102021	1
dis_TRINITY_DN146_c0_g3	0.102036	1
dis_TRINITY_DN7823_c0_g2	0.102062	1
dis_TRINITY_DN9801_c0_g1	0.102242	1
dis_TRINITY_DN2211_c2_g4	0.102313	1
dis_TRINITY_DN1748_c0_g6	0.102379	1
dis_TRINITY_DN11712_c0_g3	0.102402	1
dis_TRINITY_DN4990_c0_g1	0.102443	1
dis_TRINITY_DN2734_c0_g2	0.10258	1
dis_TRINITY_DN1443_c0_g1	0.102797	1
dis_TRINITY_DN775_c0_g2	0.102802	1
dis_TRINITY_DN7442_c0_g1	0.10284	1
dis_TRINITY_DN3424_c0_g2	0.102842	1
dis_TRINITY_DN10894_c0_g1	0.102898	1
dis_TRINITY_DN48853_c0_g1	0.102906	1
dis_TRINITY_DN11917_c0_g1	0.103228	1
dis_TRINITY_DN574_c0_g4	0.103296	1
dis_TRINITY_DN23771_c0_g1	0.103356	1
dis_TRINITY_DN569_c0_g3	0.103374	1
dis_TRINITY_DN4974_c0_g1	0.103449	1
dis_TRINITY_DN42524_c0_g1	0.103474	1
dis_TRINITY_DN12793_c0_g1	0.103485	1
dis_TRINITY_DN52935_c0_g3	0.103512	1
dis_TRINITY_DN25517_c0_g1	0.103556	1
dis_TRINITY_DN8796_c0_g2	0.103637	1
dis_TRINITY_DN10243_c0_g1	0.103762	1
dis_TRINITY_DN8245_c0_g1	0.103767	1
dis_TRINITY_DN11910_c0_g1	0.103823	1
dis_TRINITY_DN3330_c0_g3	0.103833	1
dis_TRINITY_DN46193_c0_g1	0.103905	1
dis_TRINITY_DN42896_c0_g1	0.103975	1
dis_TRINITY_DN11964_c0_g1	0.103988	1
dis_TRINITY_DN1000_c0_g1	0.104011	1
dis_TRINITY_DN7573_c0_g3	0.10402	1
dis_TRINITY_DN12377_c0_g1	0.10413	1
dis_TRINITY_DN26588_c0_g1	0.104159	1
dis_TRINITY_DN19356_c1_g1	0.104183	1
dis_TRINITY_DN12545_c0_g1	0.104209	1
dis_TRINITY_DN13111_c0_g1	0.10424	1
dis_TRINITY_DN3591_c0_g6	0.104489	1
dis_TRINITY_DN2814_c0_g5	0.104668	1
dis_TRINITY_DN3387_c0_g3	0.104723	1
dis_TRINITY_DN31648_c0_g1	0.104788	1
dis_TRINITY_DN17355_c0_g1	0.104799	1
dis_TRINITY_DN22291_c0_g1	0.104802	1
dis_TRINITY_DN263_c0_g1	0.105076	1
dis_TRINITY_DN7284_c0_g3	0.105139	1
dis_TRINITY_DN10531_c0_g1	0.105171	1
dis_TRINITY_DN51687_c0_g1	0.105212	1
dis_TRINITY_DN11525_c0_g1	0.105233	1
dis_TRINITY_DN16445_c0_g6	0.105335	1
dis_TRINITY_DN8792_c0_g1	0.105425	1
dis_TRINITY_DN494_c0_g1	0.105544	1
dis_TRINITY_DN5641_c0_g3	0.105555	1
dis_TRINITY_DN436_c0_g1	0.105567	1
dis_TRINITY_DN8029_c0_g1	0.105589	1
dis_TRINITY_DN16406_c0_g1	0.105644	1
dis_TRINITY_DN29921_c0_g1	0.10569	1
dis_TRINITY_DN14461_c0_g1	0.105719	1
dis_TRINITY_DN2366_c0_g2	0.105805	1
dis_TRINITY_DN24918_c0_g1	0.10583	1
dis_TRINITY_DN7513_c0_g1	0.105873	1
dis_TRINITY_DN18436_c0_g1	0.105895	1
dis_TRINITY_DN12634_c0_g3	0.105907	1
dis_TRINITY_DN4126_c0_g1	0.105925	1
dis_TRINITY_DN4257_c0_g1	0.10602	1
dis_TRINITY_DN2576_c0_g1	0.106162	1
dis_TRINITY_DN33183_c0_g1	0.106363	1
dis_TRINITY_DN55853_c0_g1	0.106374	1
dis_TRINITY_DN16912_c0_g1	0.106382	1
dis_TRINITY_DN251_c3_g1	0.106536	1
dis_TRINITY_DN2335_c0_g1	0.10655	1
dis_TRINITY_DN1132_c0_g1	0.106604	1
dis_TRINITY_DN132_c0_g4	0.106625	1
dis_TRINITY_DN16714_c0_g5	0.106656	1
dis_TRINITY_DN2612_c0_g1	0.106676	1
dis_TRINITY_DN2431_c0_g1	0.106709	1
dis_TRINITY_DN7346_c0_g1	0.106715	1
dis_TRINITY_DN20993_c0_g1	0.106807	1
dis_TRINITY_DN13277_c0_g1	0.106811	1
dis_TRINITY_DN23526_c0_g1	0.106845	1
dis_TRINITY_DN3130_c0_g2	0.106852	1
dis_TRINITY_DN8264_c0_g4	0.106866	1
dis_TRINITY_DN75_c0_g1	0.107007	1
dis_TRINITY_DN1027_c2_g4	0.107075	1
dis_TRINITY_DN25135_c0_g1	0.107223	1
dis_TRINITY_DN3163_c1_g2	0.107238	1
dis_TRINITY_DN5032_c0_g1	0.10729	1
dis_TRINITY_DN18950_c0_g1	0.107349	1
dis_TRINITY_DN5509_c0_g8	0.10745	1
dis_TRINITY_DN19153_c0_g1	0.107477	1
dis_TRINITY_DN5136_c0_g2	0.107519	1
dis_TRINITY_DN1310_c0_g1	0.107544	1
dis_TRINITY_DN55356_c0_g1	0.107578	1
dis_TRINITY_DN3085_c0_g2	0.107651	1
dis_TRINITY_DN54015_c0_g1	0.107673	1
dis_TRINITY_DN2477_c0_g1	0.107891	1
dis_TRINITY_DN3283_c0_g1	0.107938	1
dis_TRINITY_DN2180_c0_g1	0.107974	1
dis_TRINITY_DN370_c0_g3	0.10807	1
dis_TRINITY_DN55617_c0_g1	0.108083	1
dis_TRINITY_DN858_c0_g1	0.108124	1
dis_TRINITY_DN5138_c0_g2	0.108235	1
dis_TRINITY_DN24229_c0_g1	0.108367	1
dis_TRINITY_DN42626_c0_g1	0.10841	1
dis_TRINITY_DN4645_c0_g1	0.108493	1
dis_TRINITY_DN31959_c0_g1	0.108616	1
dis_TRINITY_DN6101_c0_g1	0.108674	1
dis_TRINITY_DN18108_c0_g1	0.108724	1
dis_TRINITY_DN3855_c0_g1	0.108761	1
dis_TRINITY_DN9524_c0_g1	0.108818	1
dis_TRINITY_DN29734_c0_g1	0.108853	1
dis_TRINITY_DN7263_c0_g1	0.109127	1
dis_TRINITY_DN4015_c1_g1	0.10913	1
dis_TRINITY_DN13702_c0_g1	0.109162	1
dis_TRINITY_DN5219_c0_g1	0.109165	1
dis_TRINITY_DN14048_c0_g4	0.109247	1
dis_TRINITY_DN5152_c0_g3	0.109306	1
dis_TRINITY_DN50753_c0_g1	0.109317	1
dis_TRINITY_DN9400_c0_g1	0.109341	1
dis_TRINITY_DN2084_c1_g2	0.109385	1
dis_TRINITY_DN19122_c0_g1	0.109422	1
dis_TRINITY_DN43015_c0_g1	0.109529	1
dis_TRINITY_DN8156_c0_g5	0.109569	1
dis_TRINITY_DN15022_c1_g1	0.109692	1
dis_TRINITY_DN14826_c0_g1	0.109814	1
dis_TRINITY_DN2832_c0_g1	0.109815	1
dis_TRINITY_DN7145_c0_g1	0.109818	1
dis_TRINITY_DN27997_c0_g1	0.109914	1
dis_TRINITY_DN4149_c0_g1	0.109937	1
dis_TRINITY_DN26102_c0_g2	0.110123	1
dis_TRINITY_DN9764_c0_g1	0.110137	1
dis_TRINITY_DN16729_c0_g2	0.110153	1
dis_TRINITY_DN9340_c1_g1	0.110167	1
dis_TRINITY_DN5799_c0_g1	0.110263	1
dis_TRINITY_DN29313_c0_g3	0.110379	1
dis_TRINITY_DN79967_c0_g1	0.110531	1
dis_TRINITY_DN5971_c0_g1	0.110562	1
dis_TRINITY_DN11663_c0_g1	0.110679	1
dis_TRINITY_DN2270_c0_g1	0.110701	1
dis_TRINITY_DN708_c0_g2	0.110715	1
dis_TRINITY_DN8907_c0_g2	0.110729	1
dis_TRINITY_DN2429_c2_g1	0.110734	1
dis_TRINITY_DN9405_c0_g3	0.110746	1
dis_TRINITY_DN9015_c0_g2	0.110823	1
dis_TRINITY_DN8657_c0_g1	0.110897	1
dis_TRINITY_DN4618_c0_g2	0.11105	1
dis_TRINITY_DN351_c0_g3	0.111074	1
dis_TRINITY_DN43187_c0_g1	0.111089	1
dis_TRINITY_DN17308_c0_g1	0.111192	1
dis_TRINITY_DN11348_c0_g1	0.111199	1
dis_TRINITY_DN770_c0_g3	0.11131	1
dis_TRINITY_DN20574_c0_g4	0.111341	1
dis_TRINITY_DN1004_c0_g2	0.111416	1
dis_TRINITY_DN131_c0_g1	0.11146	1
dis_TRINITY_DN887_c0_g4	0.111532	1
dis_TRINITY_DN28405_c0_g1	0.111786	1
dis_TRINITY_DN9604_c0_g1	0.111805	1
dis_TRINITY_DN1035_c0_g1	0.111844	1
dis_TRINITY_DN6361_c0_g1	0.111887	1
dis_TRINITY_DN1071_c0_g1	0.111913	1
dis_TRINITY_DN1710_c0_g1	0.11196	1
dis_TRINITY_DN100876_c0_g1	0.111977	1
dis_TRINITY_DN46274_c0_g1	0.111997	1
dis_TRINITY_DN1841_c0_g4	0.112076	1
dis_TRINITY_DN49483_c0_g1	0.112078	1
dis_TRINITY_DN8818_c0_g1	0.112089	1
dis_TRINITY_DN1095_c0_g1	0.112102	1
dis_TRINITY_DN17850_c0_g1	0.112198	1
dis_TRINITY_DN19180_c0_g1	0.112201	1
dis_TRINITY_DN12354_c0_g2	0.112209	1
dis_TRINITY_DN51857_c0_g1	0.112254	1
dis_TRINITY_DN25854_c0_g2	0.112349	1
dis_TRINITY_DN18111_c0_g1	0.112356	1
dis_TRINITY_DN1997_c0_g1	0.11236	1
dis_TRINITY_DN6077_c0_g6	0.11243	1
dis_TRINITY_DN29184_c0_g1	0.112446	1
dis_TRINITY_DN20158_c0_g1	0.112475	1
dis_TRINITY_DN1384_c0_g2	0.112489	1
dis_TRINITY_DN9890_c0_g1	0.112766	1
dis_TRINITY_DN2757_c0_g1	0.112775	1
dis_TRINITY_DN6469_c0_g1	0.112803	1
dis_TRINITY_DN10347_c0_g1	0.112897	1
dis_TRINITY_DN38375_c0_g1	0.112902	1
dis_TRINITY_DN5348_c0_g1	0.112948	1
dis_TRINITY_DN449_c0_g1	0.113059	1
dis_TRINITY_DN5107_c0_g1	0.113065	1
dis_TRINITY_DN28966_c0_g2	0.113086	1
dis_TRINITY_DN9598_c0_g1	0.11318	1
dis_TRINITY_DN19177_c0_g3	0.113287	1
dis_TRINITY_DN262_c0_g1	0.113311	1
dis_TRINITY_DN15580_c0_g1	0.113328	1
dis_TRINITY_DN22543_c0_g1	0.113414	1
dis_TRINITY_DN12676_c0_g1	0.113572	1
dis_TRINITY_DN49994_c0_g3	0.113828	1
dis_TRINITY_DN12334_c0_g1	0.113928	1
dis_TRINITY_DN22991_c0_g1	0.114028	1
dis_TRINITY_DN3735_c0_g3	0.114069	1
dis_TRINITY_DN7332_c0_g2	0.114169	1
dis_TRINITY_DN9851_c0_g2	0.114266	1
dis_TRINITY_DN1996_c0_g2	0.114364	1
dis_TRINITY_DN33940_c0_g1	0.114441	1
dis_TRINITY_DN18242_c0_g1	0.114515	1
dis_TRINITY_DN6428_c0_g2	0.11455	1
dis_TRINITY_DN958_c0_g2	0.11464	1
dis_TRINITY_DN9927_c0_g3	0.114755	1
dis_TRINITY_DN13949_c0_g1	0.114802	1
dis_TRINITY_DN28226_c0_g6	0.114836	1
dis_TRINITY_DN960_c0_g1	0.114938	1
dis_TRINITY_DN17034_c0_g1	0.11517	1
dis_TRINITY_DN19191_c0_g1	0.11519	1
dis_TRINITY_DN14093_c0_g1	0.115196	1
dis_TRINITY_DN2339_c0_g5	0.115211	1
dis_TRINITY_DN14065_c3_g2	0.115277	1
dis_TRINITY_DN3128_c0_g1	0.115307	1
dis_TRINITY_DN14984_c0_g1	0.115348	1
dis_TRINITY_DN2043_c0_g3	0.115381	1
dis_TRINITY_DN1047_c0_g1	0.115517	1
dis_TRINITY_DN79605_c0_g1	0.11552	1
dis_TRINITY_DN8732_c0_g2	0.115523	1
dis_TRINITY_DN4322_c0_g3	0.115548	1
dis_TRINITY_DN3934_c0_g1	0.115573	1
dis_TRINITY_DN8176_c0_g2	0.115808	1
dis_TRINITY_DN30524_c0_g2	0.115842	1
dis_TRINITY_DN25611_c0_g2	0.115967	1
dis_TRINITY_DN7749_c0_g1	0.116151	1
dis_TRINITY_DN893_c0_g2	0.116171	1
dis_TRINITY_DN5517_c0_g1	0.116184	1
dis_TRINITY_DN13668_c0_g3	0.116327	1
dis_TRINITY_DN5994_c0_g1	0.11638	1
dis_TRINITY_DN9708_c0_g1	0.116618	1
dis_TRINITY_DN19763_c0_g1	0.116704	1
dis_TRINITY_DN23298_c0_g3	0.11675	1
dis_TRINITY_DN721_c0_g1	0.116846	1
dis_TRINITY_DN10301_c0_g1	0.116915	1
dis_TRINITY_DN4348_c0_g1	0.116967	1
dis_TRINITY_DN57898_c0_g1	0.11719	1
dis_TRINITY_DN2625_c0_g2	0.117203	1
dis_TRINITY_DN17836_c0_g1	0.117231	1
dis_TRINITY_DN775_c0_g3	0.117232	1
dis_TRINITY_DN18079_c0_g1	0.117243	1
dis_TRINITY_DN5325_c0_g1	0.117245	1
dis_TRINITY_DN11430_c0_g1	0.11725	1
dis_TRINITY_DN9924_c0_g1	0.117276	1
dis_TRINITY_DN1225_c1_g2	0.117279	1
dis_TRINITY_DN111_c0_g1	0.117486	1
dis_TRINITY_DN33811_c0_g1	0.117491	1
dis_TRINITY_DN7427_c0_g4	0.117564	1
dis_TRINITY_DN3511_c0_g1	0.1176	1
dis_TRINITY_DN2083_c0_g1	0.117682	1
dis_TRINITY_DN18201_c0_g1	0.117696	1
dis_TRINITY_DN20371_c0_g1	0.117705	1
dis_TRINITY_DN23309_c0_g1	0.117714	1
dis_TRINITY_DN25358_c0_g1	0.117746	1
dis_TRINITY_DN9042_c0_g1	0.117765	1
dis_TRINITY_DN12372_c0_g1	0.117841	1
dis_TRINITY_DN7242_c0_g1	0.117856	1
dis_TRINITY_DN937_c0_g1	0.117894	1
dis_TRINITY_DN26494_c0_g1	0.117901	1
dis_TRINITY_DN598_c0_g4	0.118002	1
dis_TRINITY_DN14146_c1_g3	0.118036	1
dis_TRINITY_DN15723_c0_g5	0.118044	1
dis_TRINITY_DN11193_c2_g3	0.118053	1
dis_TRINITY_DN26260_c0_g1	0.118114	1
dis_TRINITY_DN3324_c1_g1	0.118307	1
dis_TRINITY_DN6023_c0_g1	0.118392	1
dis_TRINITY_DN5481_c0_g1	0.118454	1
dis_TRINITY_DN9837_c0_g3	0.118463	1
dis_TRINITY_DN5762_c0_g1	0.118476	1
dis_TRINITY_DN11708_c0_g1	0.118492	1
dis_TRINITY_DN16387_c0_g1	0.11861	1
dis_TRINITY_DN2734_c0_g1	0.118765	1
dis_TRINITY_DN3610_c0_g2	0.118769	1
dis_TRINITY_DN48719_c0_g1	0.118841	1
dis_TRINITY_DN19235_c0_g1	0.11886	1
dis_TRINITY_DN1508_c0_g3	0.119	1
dis_TRINITY_DN11328_c0_g3	0.119054	1
dis_TRINITY_DN22221_c0_g1	0.119097	1
dis_TRINITY_DN46371_c0_g1	0.119146	1
dis_TRINITY_DN10923_c0_g3	0.119154	1
dis_TRINITY_DN191_c0_g1	0.119322	1
dis_TRINITY_DN9577_c0_g2	0.119378	1
dis_TRINITY_DN956_c0_g1	0.119524	1
dis_TRINITY_DN5736_c0_g1	0.119632	1
dis_TRINITY_DN1815_c0_g1	0.119657	1
dis_TRINITY_DN41030_c0_g1	0.119691	1
dis_TRINITY_DN4280_c0_g3	0.119723	1
dis_TRINITY_DN11789_c0_g1	0.119728	1
dis_TRINITY_DN1562_c0_g5	0.119747	1
dis_TRINITY_DN38171_c0_g2	0.119766	1
dis_TRINITY_DN560_c0_g1	0.11977	1
dis_TRINITY_DN3466_c0_g1	0.119918	1
dis_TRINITY_DN41407_c0_g1	0.120065	1
dis_TRINITY_DN8778_c0_g1	0.120206	1
dis_TRINITY_DN6600_c0_g1	0.120373	1
dis_TRINITY_DN3486_c0_g1	0.120491	1
dis_TRINITY_DN21022_c0_g1	0.120511	1
dis_TRINITY_DN3709_c0_g1	0.120564	1
dis_TRINITY_DN34577_c0_g1	0.120596	1
dis_TRINITY_DN10518_c0_g6	0.12069	1
dis_TRINITY_DN8618_c0_g1	0.120833	1
dis_TRINITY_DN4235_c0_g1	0.120903	1
dis_TRINITY_DN17059_c0_g2	0.120905	1
dis_TRINITY_DN24185_c0_g4	0.121055	1
dis_TRINITY_DN9501_c0_g2	0.121213	1
dis_TRINITY_DN2813_c0_g1	0.121214	1
dis_TRINITY_DN9662_c0_g4	0.121241	1
dis_TRINITY_DN47565_c1_g1	0.121265	1
dis_TRINITY_DN6716_c0_g1	0.121321	1
dis_TRINITY_DN6416_c0_g4	0.121376	1
dis_TRINITY_DN5097_c0_g1	0.121435	1
dis_TRINITY_DN6174_c1_g3	0.121557	1
dis_TRINITY_DN8884_c0_g1	0.121706	1
dis_TRINITY_DN3660_c0_g1	0.121743	1
dis_TRINITY_DN11492_c0_g4	0.121848	1
dis_TRINITY_DN28226_c0_g3	0.121868	1
dis_TRINITY_DN12806_c0_g2	0.121993	1
dis_TRINITY_DN2850_c0_g1	0.122108	1
dis_TRINITY_DN30541_c0_g2	0.122122	1
dis_TRINITY_DN20572_c0_g2	0.12219	1
dis_TRINITY_DN31584_c0_g1	0.122193	1
dis_TRINITY_DN7703_c1_g1	0.122231	1
dis_TRINITY_DN51300_c0_g1	0.122298	1
dis_TRINITY_DN2948_c0_g1	0.122303	1
dis_TRINITY_DN15253_c0_g1	0.122385	1
dis_TRINITY_DN2_c4_g1	0.12248	1
dis_TRINITY_DN11749_c0_g2	0.12248	1
dis_TRINITY_DN49_c0_g1	0.122483	1
dis_TRINITY_DN42743_c0_g1	0.122527	1
dis_TRINITY_DN157_c0_g1	0.122653	1
dis_TRINITY_DN3748_c0_g3	0.122668	1
dis_TRINITY_DN43164_c0_g1	0.122698	1
dis_TRINITY_DN172_c0_g1	0.122716	1
dis_TRINITY_DN3070_c0_g1	0.122806	1
dis_TRINITY_DN7970_c0_g1	0.122814	1
dis_TRINITY_DN16388_c0_g1	0.122852	1
dis_TRINITY_DN23308_c0_g1	0.122973	1
dis_TRINITY_DN3392_c1_g1	0.122983	1
dis_TRINITY_DN314_c0_g4	0.122998	1
dis_TRINITY_DN10843_c0_g1	0.123042	1
dis_TRINITY_DN34900_c0_g1	0.123082	1
dis_TRINITY_DN9871_c0_g2	0.123116	1
dis_TRINITY_DN13221_c0_g1	0.123157	1
dis_TRINITY_DN20879_c0_g2	0.123159	1
dis_TRINITY_DN271_c0_g1	0.123244	1
dis_TRINITY_DN25028_c0_g2	0.123249	1
dis_TRINITY_DN452_c0_g1	0.123253	1
dis_TRINITY_DN15647_c0_g1	0.123295	1
dis_TRINITY_DN16583_c0_g1	0.123328	1
dis_TRINITY_DN19364_c0_g1	0.123396	1
dis_TRINITY_DN1943_c0_g2	0.123411	1
dis_TRINITY_DN26125_c0_g1	0.123477	1
dis_TRINITY_DN2550_c0_g1	0.12349	1
dis_TRINITY_DN630_c0_g2	0.123541	1
dis_TRINITY_DN45170_c0_g1	0.123579	1
dis_TRINITY_DN2344_c0_g3	0.123614	1
dis_TRINITY_DN2344_c0_g5	0.123765	1
dis_TRINITY_DN16702_c0_g1	0.123776	1
dis_TRINITY_DN175_c0_g5	0.123826	1
dis_TRINITY_DN2431_c0_g2	0.12395	1
dis_TRINITY_DN49924_c0_g1	0.123955	1
dis_TRINITY_DN8288_c0_g2	0.123961	1
dis_TRINITY_DN11746_c0_g1	0.123985	1
dis_TRINITY_DN45384_c0_g1	0.124055	1
dis_TRINITY_DN56426_c0_g2	0.124103	1
dis_TRINITY_DN1442_c0_g4	0.12412	1
dis_TRINITY_DN5275_c0_g1	0.124131	1
dis_TRINITY_DN8438_c0_g5	0.124189	1
dis_TRINITY_DN12901_c0_g2	0.124244	1
dis_TRINITY_DN18884_c0_g1	0.124311	1
dis_TRINITY_DN24455_c0_g2	0.124341	1
dis_TRINITY_DN2057_c0_g2	0.12439	1
dis_TRINITY_DN35537_c0_g1	0.124429	1
dis_TRINITY_DN8362_c0_g3	0.124534	1
dis_TRINITY_DN4640_c0_g1	0.12458	1
dis_TRINITY_DN9417_c0_g3	0.12466	1
dis_TRINITY_DN3396_c0_g3	0.124734	1
dis_TRINITY_DN3730_c0_g1	0.124758	1
dis_TRINITY_DN5499_c0_g1	0.124794	1
dis_TRINITY_DN5387_c0_g1	0.12485	1
dis_TRINITY_DN14761_c0_g1	0.124898	1
dis_TRINITY_DN44227_c0_g1	0.124928	1
dis_TRINITY_DN45620_c0_g1	0.124957	1
dis_TRINITY_DN16830_c1_g1	0.124957	1
dis_TRINITY_DN2527_c0_g2	0.125056	1
dis_TRINITY_DN540_c0_g1	0.125079	1
dis_TRINITY_DN3624_c0_g1	0.125092	1
dis_TRINITY_DN21043_c0_g1	0.12511	1
dis_TRINITY_DN1976_c0_g2	0.125148	1
dis_TRINITY_DN43073_c0_g1	0.125275	1
dis_TRINITY_DN2696_c0_g1	0.125311	1
dis_TRINITY_DN23460_c0_g4	0.125465	1
dis_TRINITY_DN13811_c0_g1	0.125581	1
dis_TRINITY_DN4011_c0_g1	0.125699	1
dis_TRINITY_DN30858_c0_g1	0.125749	1
dis_TRINITY_DN4145_c0_g1	0.125773	1
dis_TRINITY_DN33095_c0_g1	0.125815	1
dis_TRINITY_DN46359_c0_g2	0.125965	1
dis_TRINITY_DN7076_c0_g1	0.126132	1
dis_TRINITY_DN50611_c0_g1	0.126161	1
dis_TRINITY_DN24237_c0_g1	0.126184	1
dis_TRINITY_DN11250_c0_g1	0.126226	1
dis_TRINITY_DN16038_c0_g2	0.126238	1
dis_TRINITY_DN8115_c0_g1	0.126243	1
dis_TRINITY_DN19509_c0_g1	0.12633	1
dis_TRINITY_DN2069_c0_g2	0.126374	1
dis_TRINITY_DN593_c0_g2	0.1264	1
dis_TRINITY_DN7213_c0_g1	0.126607	1
dis_TRINITY_DN541_c0_g1	0.12671	1
dis_TRINITY_DN8369_c0_g1	0.126831	1
dis_TRINITY_DN23905_c0_g5	0.126916	1
dis_TRINITY_DN28984_c0_g1	0.126938	1
dis_TRINITY_DN873_c0_g3	0.127049	1
dis_TRINITY_DN1999_c0_g1	0.127071	1
dis_TRINITY_DN16482_c0_g1	0.127191	1
dis_TRINITY_DN13044_c0_g2	0.127259	1
dis_TRINITY_DN21579_c0_g3	0.127313	1
dis_TRINITY_DN48252_c0_g1	0.127363	1
dis_TRINITY_DN3146_c0_g1	0.127476	1
dis_TRINITY_DN33137_c0_g2	0.127557	1
dis_TRINITY_DN6606_c0_g2	0.127587	1
dis_TRINITY_DN29914_c0_g1	0.127697	1
dis_TRINITY_DN99_c0_g7	0.127735	1
dis_TRINITY_DN99104_c0_g1	0.127846	1
dis_TRINITY_DN14408_c2_g2	0.12786	1
dis_TRINITY_DN15139_c0_g1	0.127916	1
dis_TRINITY_DN6840_c0_g2	0.128074	1
dis_TRINITY_DN2907_c0_g1	0.128087	2
dis_TRINITY_DN3791_c0_g1	0.128198	2
dis_TRINITY_DN9871_c0_g1	0.128232	2
dis_TRINITY_DN272_c0_g1	0.128261	2
dis_TRINITY_DN33792_c0_g1	0.128265	2
dis_TRINITY_DN23230_c0_g1	0.128287	2
dis_TRINITY_DN1682_c0_g3	0.12833	2
dis_TRINITY_DN8134_c0_g5	0.128392	2
dis_TRINITY_DN9510_c0_g3	0.128422	2
dis_TRINITY_DN9316_c0_g1	0.128451	2
dis_TRINITY_DN39298_c0_g1	0.128572	2
dis_TRINITY_DN4527_c0_g1	0.128616	2
dis_TRINITY_DN10451_c0_g1	0.128685	2
dis_TRINITY_DN5991_c0_g2	0.12872	2
dis_TRINITY_DN4662_c0_g2	0.128758	2
dis_TRINITY_DN26873_c0_g1	0.12878	2
dis_TRINITY_DN9035_c0_g2	0.12879	2
dis_TRINITY_DN15343_c0_g1	0.128826	2
dis_TRINITY_DN1587_c0_g3	0.128841	2
dis_TRINITY_DN2188_c0_g1	0.128857	2
dis_TRINITY_DN16452_c0_g1	0.128873	2
dis_TRINITY_DN11326_c0_g1	0.128884	2
dis_TRINITY_DN50695_c1_g1	0.128915	2
dis_TRINITY_DN1203_c0_g1	0.128929	2
dis_TRINITY_DN1228_c0_g1	0.129065	2
dis_TRINITY_DN9479_c0_g1	0.129204	2
dis_TRINITY_DN5412_c0_g1	0.129204	2
dis_TRINITY_DN30533_c0_g1	0.129249	2
dis_TRINITY_DN1555_c0_g1	0.129252	2
dis_TRINITY_DN1167_c0_g1	0.129275	2
dis_TRINITY_DN22152_c0_g1	0.129303	2
dis_TRINITY_DN575_c0_g1	0.129446	2
dis_TRINITY_DN4079_c0_g1	0.129549	2
dis_TRINITY_DN51246_c0_g1	0.129585	2
dis_TRINITY_DN6244_c0_g1	0.129594	2
dis_TRINITY_DN3801_c0_g2	0.129713	2
dis_TRINITY_DN12290_c0_g1	0.12976	2
dis_TRINITY_DN8605_c0_g2	0.129812	2
dis_TRINITY_DN12961_c0_g1	0.129813	2
dis_TRINITY_DN6674_c0_g1	0.129818	2
dis_TRINITY_DN1526_c0_g1	0.129849	2
dis_TRINITY_DN5744_c0_g1	0.129861	2
dis_TRINITY_DN5417_c0_g1	0.129904	2
dis_TRINITY_DN4786_c0_g3	0.13002	2
dis_TRINITY_DN28082_c0_g2	0.130077	2
dis_TRINITY_DN16977_c0_g1	0.130186	2
dis_TRINITY_DN1717_c0_g1	0.130187	2
dis_TRINITY_DN6735_c0_g1	0.1302	2
dis_TRINITY_DN20403_c0_g1	0.130264	2
dis_TRINITY_DN17294_c0_g1	0.130301	2
dis_TRINITY_DN22490_c0_g1	0.130351	2
dis_TRINITY_DN4979_c0_g1	0.130352	2
dis_TRINITY_DN583_c0_g1	0.130362	2
dis_TRINITY_DN38038_c0_g2	0.130364	2
dis_TRINITY_DN2346_c0_g1	0.130405	2
dis_TRINITY_DN6489_c0_g4	0.13047	2
dis_TRINITY_DN7909_c0_g2	0.130483	2
dis_TRINITY_DN3503_c0_g1	0.13051	2
dis_TRINITY_DN6909_c2_g1	0.130533	2
dis_TRINITY_DN1331_c0_g1	0.130614	2
dis_TRINITY_DN11928_c0_g2	0.130637	2
dis_TRINITY_DN4771_c0_g1	0.130733	2
dis_TRINITY_DN8314_c0_g1	0.13074	2
dis_TRINITY_DN59178_c0_g1	0.130813	2
dis_TRINITY_DN14988_c0_g1	0.130839	2
dis_TRINITY_DN35807_c0_g1	0.131003	2
dis_TRINITY_DN17489_c0_g1	0.131013	2
dis_TRINITY_DN9097_c0_g2	0.131045	2
dis_TRINITY_DN2777_c0_g1	0.131051	2
dis_TRINITY_DN5070_c1_g2	0.131112	2
dis_TRINITY_DN12822_c0_g1	0.131149	2
dis_TRINITY_DN1993_c0_g1	0.131237	2
dis_TRINITY_DN7917_c1_g1	0.131243	2
dis_TRINITY_DN2858_c0_g2	0.13125	2
dis_TRINITY_DN18103_c0_g1	0.131311	2
dis_TRINITY_DN9248_c0_g1	0.131333	2
dis_TRINITY_DN25241_c0_g1	0.131398	2
dis_TRINITY_DN221_c0_g2	0.131402	2
dis_TRINITY_DN14607_c0_g1	0.131501	2
dis_TRINITY_DN7880_c0_g1	0.131556	2
dis_TRINITY_DN45279_c0_g1	0.131578	2
dis_TRINITY_DN191_c0_g2	0.131642	2
dis_TRINITY_DN5256_c0_g1	0.131745	2
dis_TRINITY_DN14514_c0_g1	0.131778	2
dis_TRINITY_DN12240_c0_g3	0.131835	2
dis_TRINITY_DN36208_c0_g1	0.131862	2
dis_TRINITY_DN5768_c0_g1	0.132002	2
dis_TRINITY_DN8936_c0_g1	0.132078	2
dis_TRINITY_DN11905_c0_g1	0.132146	2
dis_TRINITY_DN9020_c0_g2	0.132168	2
dis_TRINITY_DN4783_c0_g1	0.132207	2
dis_TRINITY_DN5008_c0_g3	0.132216	2
dis_TRINITY_DN36810_c0_g1	0.132246	2
dis_TRINITY_DN3217_c0_g1	0.132251	2
dis_TRINITY_DN45388_c0_g1	0.132266	2
dis_TRINITY_DN2323_c4_g1	0.132273	2
dis_TRINITY_DN5781_c0_g2	0.132311	2
dis_TRINITY_DN12634_c0_g4	0.132353	2
dis_TRINITY_DN3017_c0_g1	0.132378	2
dis_TRINITY_DN49279_c0_g1	0.132415	2
dis_TRINITY_DN54132_c0_g1	0.132468	2
dis_TRINITY_DN12164_c0_g1	0.132477	2
dis_TRINITY_DN4250_c0_g1	0.132596	2
dis_TRINITY_DN13237_c0_g2	0.13268	2
dis_TRINITY_DN673_c0_g1	0.132756	2
dis_TRINITY_DN4058_c0_g3	0.132826	2
dis_TRINITY_DN11191_c0_g3	0.132968	2
dis_TRINITY_DN109773_c0_g1	0.132974	2
dis_TRINITY_DN9147_c0_g1	0.132997	2
dis_TRINITY_DN24489_c0_g1	0.133033	2
dis_TRINITY_DN12769_c0_g2	0.13304	2
dis_TRINITY_DN42812_c0_g1	0.133123	2
dis_TRINITY_DN3591_c0_g5	0.133124	2
dis_TRINITY_DN99324_c0_g1	0.133189	2
dis_TRINITY_DN752_c0_g1	0.133264	2
dis_TRINITY_DN7174_c0_g1	0.133282	2
dis_TRINITY_DN12987_c0_g1	0.133305	2
dis_TRINITY_DN35290_c0_g1	0.133349	2
dis_TRINITY_DN21212_c0_g2	0.133369	2
dis_TRINITY_DN3093_c0_g1	0.133402	2
dis_TRINITY_DN10463_c0_g4	0.133411	2
dis_TRINITY_DN1415_c0_g1	0.133516	2
dis_TRINITY_DN10160_c0_g1	0.133521	2
dis_TRINITY_DN7676_c0_g4	0.13354	2
dis_TRINITY_DN10789_c0_g3	0.133552	2
dis_TRINITY_DN2694_c0_g1	0.133685	2
dis_TRINITY_DN1028_c0_g2	0.133694	2
dis_TRINITY_DN7473_c0_g4	0.133773	2
dis_TRINITY_DN14157_c0_g1	0.133817	2
dis_TRINITY_DN629_c0_g1	0.133873	2
dis_TRINITY_DN11987_c0_g2	0.133919	2
dis_TRINITY_DN744_c0_g1	0.133922	2
dis_TRINITY_DN25397_c0_g1	0.133942	2
dis_TRINITY_DN52488_c0_g1	0.134128	2
dis_TRINITY_DN15699_c0_g5	0.134142	2
dis_TRINITY_DN16902_c0_g1	0.134143	2
dis_TRINITY_DN2993_c1_g2	0.134307	2
dis_TRINITY_DN16669_c0_g1	0.134325	2
dis_TRINITY_DN3500_c0_g1	0.134361	2
dis_TRINITY_DN942_c0_g1	0.134394	2
dis_TRINITY_DN14577_c0_g1	0.134459	2
dis_TRINITY_DN23443_c0_g1	0.134529	2
dis_TRINITY_DN1700_c0_g1	0.134594	2
dis_TRINITY_DN56934_c0_g1	0.134606	2
dis_TRINITY_DN12245_c0_g8	0.134668	2
dis_TRINITY_DN10828_c0_g2	0.134682	2
dis_TRINITY_DN28024_c0_g1	0.134745	2
dis_TRINITY_DN29377_c0_g1	0.134787	2
dis_TRINITY_DN6184_c0_g1	0.134792	2
dis_TRINITY_DN3536_c0_g2	0.134826	2
dis_TRINITY_DN4113_c0_g1	0.134835	2
dis_TRINITY_DN5088_c1_g3	0.134886	2
dis_TRINITY_DN6488_c0_g1	0.134904	2
dis_TRINITY_DN4331_c0_g1	0.134963	2
dis_TRINITY_DN16075_c0_g1	0.134996	2
dis_TRINITY_DN37066_c1_g1	0.135214	2
dis_TRINITY_DN21586_c0_g5	0.135304	2
dis_TRINITY_DN4486_c0_g1	0.135453	2
dis_TRINITY_DN3232_c0_g1	0.135633	2
dis_TRINITY_DN14999_c0_g1	0.135639	2
dis_TRINITY_DN2015_c0_g1	0.13564	2
dis_TRINITY_DN29404_c0_g2	0.135782	2
dis_TRINITY_DN2899_c0_g1	0.135854	2
dis_TRINITY_DN24301_c0_g5	0.135886	2
dis_TRINITY_DN13310_c0_g2	0.1359	2
dis_TRINITY_DN3261_c0_g2	0.135992	2
dis_TRINITY_DN5602_c0_g6	0.136035	2
dis_TRINITY_DN11516_c0_g2	0.136037	2
dis_TRINITY_DN127_c0_g4	0.136039	2
dis_TRINITY_DN30362_c0_g2	0.136072	2
dis_TRINITY_DN11304_c0_g1	0.13618	2
dis_TRINITY_DN8585_c0_g1	0.136202	2
dis_TRINITY_DN7236_c0_g1	0.136244	2
dis_TRINITY_DN1227_c0_g3	0.136302	2
dis_TRINITY_DN6603_c0_g2	0.136314	2
dis_TRINITY_DN1660_c0_g2	0.136339	2
dis_TRINITY_DN3385_c0_g4	0.136359	2
dis_TRINITY_DN4523_c0_g3	0.136393	2
dis_TRINITY_DN1989_c0_g1	0.136455	2
dis_TRINITY_DN5516_c0_g1	0.136467	2
dis_TRINITY_DN6111_c0_g1	0.13647	2
dis_TRINITY_DN12726_c0_g2	0.136487	2
dis_TRINITY_DN51126_c0_g2	0.136512	2
dis_TRINITY_DN10021_c0_g2	0.136575	2
dis_TRINITY_DN16082_c0_g1	0.136688	2
dis_TRINITY_DN17112_c0_g1	0.136722	2
dis_TRINITY_DN737_c0_g1	0.136785	2
dis_TRINITY_DN51222_c0_g1	0.136785	2
dis_TRINITY_DN6636_c0_g1	0.136828	2
dis_TRINITY_DN4712_c0_g1	0.13684	2
dis_TRINITY_DN16045_c0_g2	0.136846	2
dis_TRINITY_DN5640_c0_g1	0.13699	2
dis_TRINITY_DN4505_c0_g1	0.137001	2
dis_TRINITY_DN636_c0_g1	0.137065	2
dis_TRINITY_DN1885_c0_g1	0.137076	2
dis_TRINITY_DN574_c0_g2	0.13719	2
dis_TRINITY_DN15268_c0_g2	0.137285	2
dis_TRINITY_DN4784_c0_g1	0.137314	2
dis_TRINITY_DN23271_c0_g1	0.137351	2
dis_TRINITY_DN23447_c0_g2	0.137386	2
dis_TRINITY_DN2477_c0_g4	0.137448	2
dis_TRINITY_DN29164_c0_g2	0.137461	2
dis_TRINITY_DN3551_c0_g2	0.137486	2
dis_TRINITY_DN291_c0_g1	0.137547	2
dis_TRINITY_DN6440_c0_g4	0.137616	2
dis_TRINITY_DN10851_c0_g1	0.137695	2
dis_TRINITY_DN20287_c0_g1	0.137698	2
dis_TRINITY_DN16649_c0_g5	0.137802	2
dis_TRINITY_DN89472_c0_g1	0.13782	2
dis_TRINITY_DN2827_c0_g1	0.137974	2
dis_TRINITY_DN83_c0_g3	0.138023	2
dis_TRINITY_DN4200_c0_g2	0.138046	2
dis_TRINITY_DN11899_c0_g1	0.138174	2
dis_TRINITY_DN5963_c0_g4	0.138185	2
dis_TRINITY_DN27217_c0_g1	0.138229	2
dis_TRINITY_DN16067_c0_g2	0.13825	2
dis_TRINITY_DN35923_c0_g1	0.138309	2
dis_TRINITY_DN54570_c0_g2	0.13845	2
dis_TRINITY_DN19223_c0_g2	0.13846	2
dis_TRINITY_DN1501_c0_g1	0.138489	2
dis_TRINITY_DN13934_c0_g3	0.138522	2
dis_TRINITY_DN13633_c0_g1	0.138564	2
dis_TRINITY_DN30038_c0_g1	0.138564	2
dis_TRINITY_DN1605_c0_g1	0.138635	2
dis_TRINITY_DN8592_c0_g2	0.13865	2
dis_TRINITY_DN1077_c0_g1	0.138673	2
dis_TRINITY_DN13003_c0_g1	0.138729	2
dis_TRINITY_DN21139_c0_g1	0.13876	2
dis_TRINITY_DN2614_c0_g3	0.138812	2
dis_TRINITY_DN951_c0_g3	0.138827	2
dis_TRINITY_DN35215_c0_g1	0.138901	2
dis_TRINITY_DN35972_c0_g1	0.138961	2
dis_TRINITY_DN22091_c0_g2	0.13903	2
dis_TRINITY_DN19998_c0_g3	0.139034	2
dis_TRINITY_DN1130_c0_g2	0.139037	2
dis_TRINITY_DN4411_c0_g1	0.139144	2
dis_TRINITY_DN13294_c0_g3	0.139173	2
dis_TRINITY_DN29560_c0_g2	0.139215	2
dis_TRINITY_DN26594_c0_g1	0.139302	2
dis_TRINITY_DN37783_c0_g1	0.139308	2
dis_TRINITY_DN5348_c0_g2	0.13942	2
dis_TRINITY_DN22904_c0_g3	0.139455	2
dis_TRINITY_DN9107_c0_g1	0.139624	2
dis_TRINITY_DN11886_c0_g2	0.13965	2
dis_TRINITY_DN54405_c0_g1	0.139667	2
dis_TRINITY_DN10362_c0_g2	0.139854	2
dis_TRINITY_DN29706_c0_g1	0.139866	2
dis_TRINITY_DN17226_c0_g1	0.139868	2
dis_TRINITY_DN3241_c0_g1	0.14003	2
dis_TRINITY_DN3494_c0_g2	0.140063	2
dis_TRINITY_DN3008_c0_g2	0.140116	2
dis_TRINITY_DN3752_c0_g1	0.140134	2
dis_TRINITY_DN7785_c0_g1	0.140158	2
dis_TRINITY_DN49852_c0_g1	0.140164	2
dis_TRINITY_DN789_c0_g1	0.140282	2
dis_TRINITY_DN1269_c1_g1	0.140311	2
dis_TRINITY_DN11791_c0_g3	0.140311	2
dis_TRINITY_DN8176_c0_g6	0.140384	2
dis_TRINITY_DN18933_c0_g1	0.140411	2
dis_TRINITY_DN6157_c0_g2	0.140414	2
dis_TRINITY_DN24358_c0_g1	0.140419	2
dis_TRINITY_DN24294_c0_g1	0.140439	2
dis_TRINITY_DN4307_c0_g2	0.140445	2
dis_TRINITY_DN4650_c0_g1	0.140489	2
dis_TRINITY_DN8735_c0_g3	0.140514	2
dis_TRINITY_DN23293_c0_g3	0.140521	2
dis_TRINITY_DN184_c0_g2	0.140599	2
dis_TRINITY_DN2020_c0_g1	0.140601	2
dis_TRINITY_DN25444_c0_g1	0.140631	2
dis_TRINITY_DN21978_c0_g3	0.140686	2
dis_TRINITY_DN22985_c0_g2	0.140689	2
dis_TRINITY_DN21962_c0_g1	0.140699	2
dis_TRINITY_DN607_c0_g1	0.14075	2
dis_TRINITY_DN19241_c0_g1	0.140756	2
dis_TRINITY_DN37128_c0_g1	0.140758	2
dis_TRINITY_DN3312_c0_g1	0.140787	2
dis_TRINITY_DN4184_c0_g3	0.140872	2
dis_TRINITY_DN2521_c0_g1	0.140912	2
dis_TRINITY_DN3499_c0_g2	0.140997	2
dis_TRINITY_DN2438_c0_g2	0.141033	2
dis_TRINITY_DN16658_c0_g1	0.141075	2
dis_TRINITY_DN3025_c1_g1	0.141091	2
dis_TRINITY_DN5837_c0_g1	0.141131	2
dis_TRINITY_DN12709_c0_g3	0.141187	2
dis_TRINITY_DN25069_c0_g1	0.14119	2
dis_TRINITY_DN615_c0_g2	0.14121	2
dis_TRINITY_DN19353_c0_g1	0.14122	2
dis_TRINITY_DN14698_c0_g4	0.141262	2
dis_TRINITY_DN645_c0_g1	0.141293	2
dis_TRINITY_DN12921_c0_g3	0.141339	2
dis_TRINITY_DN9897_c0_g1	0.141396	2
dis_TRINITY_DN5226_c0_g1	0.141506	2
dis_TRINITY_DN10477_c0_g3	0.141619	2
dis_TRINITY_DN2349_c0_g4	0.141654	2
dis_TRINITY_DN14133_c0_g1	0.141694	2
dis_TRINITY_DN29_c0_g1	0.141705	2
dis_TRINITY_DN23334_c0_g1	0.141707	2
dis_TRINITY_DN1548_c0_g1	0.141717	2
dis_TRINITY_DN16122_c0_g4	0.141781	2
dis_TRINITY_DN55442_c0_g1	0.141822	2
dis_TRINITY_DN2608_c0_g3	0.141823	2
dis_TRINITY_DN1621_c0_g1	0.141884	2
dis_TRINITY_DN1445_c0_g1	0.141912	2
dis_TRINITY_DN2123_c0_g1	0.141933	2
dis_TRINITY_DN591_c0_g1	0.141961	2
dis_TRINITY_DN15900_c0_g1	0.142211	2
dis_TRINITY_DN14204_c0_g1	0.142305	2
dis_TRINITY_DN4104_c0_g3	0.142399	2
dis_TRINITY_DN577_c0_g2	0.14247	2
dis_TRINITY_DN6515_c0_g4	0.142507	2
dis_TRINITY_DN30541_c0_g1	0.142599	2
dis_TRINITY_DN10643_c0_g1	0.142603	2
dis_TRINITY_DN27_c0_g1	0.142603	2
dis_TRINITY_DN14932_c0_g1	0.142619	2
dis_TRINITY_DN2653_c0_g2	0.142631	2
dis_TRINITY_DN2146_c0_g1	0.142652	2
dis_TRINITY_DN18415_c0_g1	0.142685	2
dis_TRINITY_DN7541_c0_g3	0.142737	2
dis_TRINITY_DN3737_c0_g1	0.142761	2
dis_TRINITY_DN2121_c0_g1	0.142799	2
dis_TRINITY_DN20096_c0_g1	0.142848	2
dis_TRINITY_DN51900_c0_g1	0.142855	2
dis_TRINITY_DN38237_c0_g3	0.142864	2
dis_TRINITY_DN9904_c0_g3	0.142932	2
dis_TRINITY_DN3296_c0_g2	0.143021	2
dis_TRINITY_DN401_c0_g1	0.143029	2
dis_TRINITY_DN4787_c0_g1	0.143038	2
dis_TRINITY_DN5773_c0_g1	0.143045	2
dis_TRINITY_DN14551_c0_g2	0.143058	2
dis_TRINITY_DN2419_c0_g1	0.143066	2
dis_TRINITY_DN12379_c0_g3	0.143075	2
dis_TRINITY_DN13998_c0_g1	0.143075	2
dis_TRINITY_DN43628_c0_g4	0.143235	2
dis_TRINITY_DN5580_c0_g3	0.14334	2
dis_TRINITY_DN56350_c0_g1	0.143421	2
dis_TRINITY_DN14563_c0_g1	0.143429	2
dis_TRINITY_DN34580_c0_g1	0.143432	2
dis_TRINITY_DN1434_c0_g1	0.143535	2
dis_TRINITY_DN18346_c0_g1	0.143537	2
dis_TRINITY_DN9315_c0_g1	0.143547	2
dis_TRINITY_DN1386_c0_g1	0.143705	2
dis_TRINITY_DN16486_c0_g1	0.143754	2
dis_TRINITY_DN1552_c0_g2	0.143904	2
dis_TRINITY_DN4067_c0_g4	0.143942	2
dis_TRINITY_DN5016_c0_g1	0.14397	2
dis_TRINITY_DN16438_c0_g1	0.143984	2
dis_TRINITY_DN4721_c0_g3	0.144028	2
dis_TRINITY_DN4528_c1_g3	0.144185	2
dis_TRINITY_DN1553_c0_g4	0.144206	2
dis_TRINITY_DN17288_c0_g1	0.14423	2
dis_TRINITY_DN14405_c0_g2	0.144421	2
dis_TRINITY_DN3795_c0_g2	0.144438	2
dis_TRINITY_DN4729_c0_g3	0.144449	2
dis_TRINITY_DN4057_c0_g1	0.14447	2
dis_TRINITY_DN17305_c0_g1	0.144589	2
dis_TRINITY_DN4025_c0_g1	0.144625	2
dis_TRINITY_DN628_c0_g1	0.144674	2
dis_TRINITY_DN3015_c0_g1	0.144745	2
dis_TRINITY_DN12756_c0_g2	0.144839	2
dis_TRINITY_DN24554_c0_g1	0.144857	2
dis_TRINITY_DN6470_c0_g1	0.144895	2
dis_TRINITY_DN8068_c0_g1	0.144923	2
dis_TRINITY_DN3504_c0_g3	0.14493	2
dis_TRINITY_DN1767_c0_g1	0.144961	2
dis_TRINITY_DN5944_c0_g1	0.144994	2
dis_TRINITY_DN18433_c0_g2	0.14506	2
dis_TRINITY_DN21861_c0_g1	0.14509	2
dis_TRINITY_DN3269_c0_g1	0.145115	2
dis_TRINITY_DN3113_c0_g2	0.145168	2
dis_TRINITY_DN694_c0_g3	0.145194	2
dis_TRINITY_DN18050_c0_g1	0.145218	2
dis_TRINITY_DN16134_c0_g1	0.145339	2
dis_TRINITY_DN13824_c0_g1	0.145351	2
dis_TRINITY_DN34369_c0_g1	0.145389	2
dis_TRINITY_DN6618_c0_g1	0.145404	2
dis_TRINITY_DN15616_c0_g1	0.145421	2
dis_TRINITY_DN657_c0_g1	0.14543	2
dis_TRINITY_DN1788_c0_g2	0.145443	2
dis_TRINITY_DN3142_c0_g1	0.145596	2
dis_TRINITY_DN729_c0_g1	0.145647	2
dis_TRINITY_DN44936_c0_g1	0.145721	2
dis_TRINITY_DN719_c0_g4	0.145725	2
dis_TRINITY_DN51800_c0_g1	0.145755	2
dis_TRINITY_DN10452_c0_g1	0.145826	2
dis_TRINITY_DN12892_c0_g1	0.14585	2
dis_TRINITY_DN42492_c0_g1	0.145948	2
dis_TRINITY_DN31327_c0_g1	0.145984	2
dis_TRINITY_DN12528_c0_g1	0.146042	2
dis_TRINITY_DN1526_c1_g1	0.146062	2
dis_TRINITY_DN10509_c0_g4	0.146065	2
dis_TRINITY_DN9455_c0_g1	0.146096	2
dis_TRINITY_DN9540_c0_g3	0.146142	2
dis_TRINITY_DN9309_c0_g1	0.146177	2
dis_TRINITY_DN5447_c0_g1	0.146179	2
dis_TRINITY_DN397_c0_g1	0.146231	2
dis_TRINITY_DN837_c0_g2	0.146304	2
dis_TRINITY_DN10697_c0_g1	0.146372	2
dis_TRINITY_DN19083_c0_g2	0.146392	2
dis_TRINITY_DN4608_c0_g1	0.146418	2
dis_TRINITY_DN52441_c0_g3	0.146464	2
dis_TRINITY_DN12566_c1_g2	0.146471	2
dis_TRINITY_DN4208_c0_g1	0.146518	2
dis_TRINITY_DN18349_c0_g1	0.146528	2
dis_TRINITY_DN47857_c0_g3	0.146604	2
dis_TRINITY_DN55_c0_g1	0.146623	2
dis_TRINITY_DN3370_c0_g4	0.146678	2
dis_TRINITY_DN4120_c0_g1	0.146868	2
dis_TRINITY_DN11462_c0_g2	0.146909	2
dis_TRINITY_DN24963_c0_g1	0.146948	2
dis_TRINITY_DN20180_c0_g2	0.146992	2
dis_TRINITY_DN1357_c0_g1	0.147134	2
dis_TRINITY_DN7789_c0_g1	0.147227	2
dis_TRINITY_DN51666_c0_g1	0.147272	2
dis_TRINITY_DN3007_c0_g1	0.147314	2
dis_TRINITY_DN2129_c0_g1	0.147334	2
dis_TRINITY_DN5071_c0_g3	0.147357	2
dis_TRINITY_DN4721_c0_g2	0.147365	2
dis_TRINITY_DN2452_c0_g1	0.147404	2
dis_TRINITY_DN5203_c0_g2	0.147447	2
dis_TRINITY_DN3228_c0_g1	0.147448	2
dis_TRINITY_DN4282_c0_g1	0.147492	2
dis_TRINITY_DN729_c0_g6	0.147571	2
dis_TRINITY_DN2888_c0_g1	0.147604	2
dis_TRINITY_DN6079_c0_g2	0.147643	2
dis_TRINITY_DN52221_c0_g4	0.147643	2
dis_TRINITY_DN773_c0_g1	0.14765	2
dis_TRINITY_DN7429_c0_g3	0.14768	2
dis_TRINITY_DN9030_c0_g1	0.147688	2
dis_TRINITY_DN1515_c1_g6	0.147723	2
dis_TRINITY_DN2476_c0_g1	0.147737	2
dis_TRINITY_DN1815_c0_g3	0.147848	2
dis_TRINITY_DN424_c0_g1	0.147892	2
dis_TRINITY_DN26507_c0_g1	0.147898	2
dis_TRINITY_DN40526_c0_g1	0.147906	2
dis_TRINITY_DN9060_c0_g1	0.147914	2
dis_TRINITY_DN11185_c0_g1	0.147971	2
dis_TRINITY_DN8278_c0_g1	0.147978	2
dis_TRINITY_DN416_c0_g2	0.147988	2
dis_TRINITY_DN6985_c0_g1	0.147988	2
dis_TRINITY_DN609_c0_g1	0.147997	2
dis_TRINITY_DN48433_c0_g2	0.148014	2
dis_TRINITY_DN12701_c0_g7	0.148035	2
dis_TRINITY_DN669_c0_g1	0.14807	2
dis_TRINITY_DN20574_c0_g1	0.148199	2
dis_TRINITY_DN23858_c0_g3	0.148326	2
dis_TRINITY_DN143_c0_g4	0.148347	2
dis_TRINITY_DN21811_c0_g2	0.148353	2
dis_TRINITY_DN13004_c0_g2	0.14844	2
dis_TRINITY_DN24974_c0_g1	0.148455	2
dis_TRINITY_DN24097_c0_g1	0.148498	2
dis_TRINITY_DN3790_c0_g1	0.148548	2
dis_TRINITY_DN6001_c0_g2	0.148575	2
dis_TRINITY_DN12645_c0_g1	0.148824	2
dis_TRINITY_DN41599_c0_g1	0.148935	2
dis_TRINITY_DN1125_c0_g1	0.149003	2
dis_TRINITY_DN573_c0_g1	0.149023	2
dis_TRINITY_DN5224_c0_g1	0.149033	2
dis_TRINITY_DN4745_c0_g1	0.149039	2
dis_TRINITY_DN976_c0_g1	0.149076	2
dis_TRINITY_DN8829_c0_g4	0.149084	2
dis_TRINITY_DN9322_c0_g1	0.149098	2
dis_TRINITY_DN5152_c0_g1	0.149131	2
dis_TRINITY_DN8229_c0_g1	0.149205	2
dis_TRINITY_DN26352_c0_g1	0.149239	2
dis_TRINITY_DN355_c0_g1	0.149303	2
dis_TRINITY_DN10435_c0_g1	0.149343	2
dis_TRINITY_DN11265_c0_g1	0.149359	2
dis_TRINITY_DN1151_c0_g2	0.149376	2
dis_TRINITY_DN3549_c0_g1	0.149484	2
dis_TRINITY_DN2548_c0_g2	0.149497	2
dis_TRINITY_DN2860_c0_g2	0.149504	2
dis_TRINITY_DN41861_c0_g6	0.149505	2
dis_TRINITY_DN3457_c0_g4	0.149568	2
dis_TRINITY_DN22307_c0_g1	0.149686	2
dis_TRINITY_DN2132_c0_g1	0.149738	2
dis_TRINITY_DN3063_c0_g1	0.149759	2
dis_TRINITY_DN22832_c0_g2	0.149804	2
dis_TRINITY_DN6439_c0_g1	0.149921	2
dis_TRINITY_DN4521_c0_g1	0.149964	2
dis_TRINITY_DN22419_c0_g3	0.149998	2
dis_TRINITY_DN13319_c0_g1	0.150011	2
dis_TRINITY_DN31527_c0_g4	0.150027	2
dis_TRINITY_DN13517_c0_g2	0.150056	2
dis_TRINITY_DN10471_c0_g2	0.150067	2
dis_TRINITY_DN6275_c0_g2	0.150084	2
dis_TRINITY_DN43201_c0_g1	0.150133	2
dis_TRINITY_DN15122_c0_g1	0.150231	2
dis_TRINITY_DN168_c0_g2	0.150284	2
dis_TRINITY_DN18721_c0_g1	0.150297	2
dis_TRINITY_DN26812_c0_g1	0.15032	2
dis_TRINITY_DN5359_c0_g1	0.150515	2
dis_TRINITY_DN2397_c0_g2	0.15056	2
dis_TRINITY_DN2642_c0_g1	0.150648	2
dis_TRINITY_DN37783_c0_g4	0.150732	2
dis_TRINITY_DN13490_c0_g1	0.150756	2
dis_TRINITY_DN15808_c1_g1	0.15079	2
dis_TRINITY_DN1537_c0_g5	0.150843	2
dis_TRINITY_DN52316_c0_g1	0.15087	2
dis_TRINITY_DN48991_c0_g2	0.150967	2
dis_TRINITY_DN1081_c4_g2	0.15108	2
dis_TRINITY_DN10574_c0_g2	0.151089	2
dis_TRINITY_DN5013_c0_g1	0.151098	2
dis_TRINITY_DN9623_c0_g1	0.151123	2
dis_TRINITY_DN7798_c0_g1	0.15114	2
dis_TRINITY_DN3594_c0_g1	0.151163	2
dis_TRINITY_DN10808_c0_g1	0.151165	2
dis_TRINITY_DN18925_c0_g3	0.151179	2
dis_TRINITY_DN3180_c0_g1	0.151263	2
dis_TRINITY_DN1380_c0_g1	0.15141	2
dis_TRINITY_DN11879_c0_g1	0.151433	2
dis_TRINITY_DN8908_c0_g1	0.151613	2
dis_TRINITY_DN9016_c0_g1	0.151638	2
dis_TRINITY_DN34750_c0_g2	0.151837	2
dis_TRINITY_DN16765_c0_g1	0.15184	2
dis_TRINITY_DN1369_c0_g5	0.151859	2
dis_TRINITY_DN6402_c0_g1	0.151871	2
dis_TRINITY_DN16122_c0_g1	0.15191	2
dis_TRINITY_DN8299_c0_g1	0.151943	2
dis_TRINITY_DN296_c0_g1	0.151963	2
dis_TRINITY_DN13317_c0_g1	0.152033	2
dis_TRINITY_DN16379_c0_g2	0.15205	2
dis_TRINITY_DN24212_c0_g1	0.15207	2
dis_TRINITY_DN1333_c0_g1	0.152075	2
dis_TRINITY_DN5105_c0_g1	0.152078	2
dis_TRINITY_DN1748_c0_g3	0.152179	2
dis_TRINITY_DN563_c0_g1	0.15219	2
dis_TRINITY_DN10998_c0_g1	0.152243	2
dis_TRINITY_DN28138_c0_g2	0.152312	2
dis_TRINITY_DN14873_c0_g1	0.152331	2
dis_TRINITY_DN9245_c0_g3	0.152347	2
dis_TRINITY_DN24467_c0_g1	0.152401	2
dis_TRINITY_DN9519_c0_g1	0.152437	2
dis_TRINITY_DN1063_c0_g1	0.152464	2
dis_TRINITY_DN23460_c0_g1	0.152561	2
dis_TRINITY_DN7633_c1_g3	0.152594	2
dis_TRINITY_DN5111_c0_g1	0.152609	2
dis_TRINITY_DN1803_c0_g2	0.15265	2
dis_TRINITY_DN2419_c0_g4	0.152664	2
dis_TRINITY_DN16811_c0_g5	0.152715	2
dis_TRINITY_DN31872_c0_g2	0.152752	2
dis_TRINITY_DN13641_c0_g2	0.152798	2
dis_TRINITY_DN14545_c0_g5	0.152798	2
dis_TRINITY_DN2225_c0_g1	0.152812	2
dis_TRINITY_DN1463_c0_g1	0.152824	2
dis_TRINITY_DN10219_c0_g1	0.15291	2
dis_TRINITY_DN10464_c0_g2	0.152925	2
dis_TRINITY_DN1428_c0_g1	0.152971	2
dis_TRINITY_DN17766_c0_g1	0.153016	2
dis_TRINITY_DN12992_c0_g4	0.153046	2
dis_TRINITY_DN1943_c3_g2	0.153089	2
dis_TRINITY_DN26988_c0_g1	0.153099	2
dis_TRINITY_DN8554_c0_g2	0.153104	2
dis_TRINITY_DN37784_c0_g1	0.15319	2
dis_TRINITY_DN8774_c0_g4	0.153253	2
dis_TRINITY_DN1733_c0_g1	0.153384	2
dis_TRINITY_DN296_c0_g2	0.153392	2
dis_TRINITY_DN20683_c0_g4	0.153445	2
dis_TRINITY_DN15600_c0_g2	0.153451	2
dis_TRINITY_DN4277_c0_g1	0.153519	2
dis_TRINITY_DN23476_c0_g1	0.153592	2
dis_TRINITY_DN1155_c0_g2	0.153596	2
dis_TRINITY_DN28914_c0_g1	0.153679	2
dis_TRINITY_DN22957_c0_g2	0.153729	2
dis_TRINITY_DN951_c0_g2	0.153779	2
dis_TRINITY_DN15635_c0_g2	0.153846	2
dis_TRINITY_DN3942_c0_g1	0.153885	2
dis_TRINITY_DN5844_c0_g4	0.154241	2
dis_TRINITY_DN349_c0_g4	0.154304	2
dis_TRINITY_DN3392_c0_g1	0.154328	2
dis_TRINITY_DN1189_c0_g1	0.154473	2
dis_TRINITY_DN33846_c0_g1	0.154492	2
dis_TRINITY_DN1963_c0_g2	0.154521	2
dis_TRINITY_DN1613_c0_g1	0.154525	2
dis_TRINITY_DN316_c0_g1	0.154552	2
dis_TRINITY_DN25422_c0_g1	0.15457	2
dis_TRINITY_DN46321_c0_g2	0.154626	2
dis_TRINITY_DN11169_c0_g1	0.154633	2
dis_TRINITY_DN1664_c0_g1	0.154635	2
dis_TRINITY_DN100_c0_g3	0.154641	2
dis_TRINITY_DN567_c0_g1	0.154659	2
dis_TRINITY_DN60209_c0_g1	0.154683	2
dis_TRINITY_DN3860_c0_g1	0.154759	2
dis_TRINITY_DN29302_c0_g1	0.154858	2
dis_TRINITY_DN20128_c0_g1	0.15494	2
dis_TRINITY_DN3326_c0_g1	0.155061	2
dis_TRINITY_DN15912_c0_g2	0.155088	2
dis_TRINITY_DN4552_c0_g1	0.155111	2
dis_TRINITY_DN2590_c0_g1	0.155153	2
dis_TRINITY_DN33007_c0_g1	0.155172	2
dis_TRINITY_DN8589_c0_g4	0.155173	2
dis_TRINITY_DN35632_c1_g1	0.155215	2
dis_TRINITY_DN7443_c0_g1	0.15532	2
dis_TRINITY_DN35650_c0_g1	0.155349	2
dis_TRINITY_DN1571_c0_g1	0.155365	2
dis_TRINITY_DN17861_c0_g1	0.155378	2
dis_TRINITY_DN3645_c0_g2	0.155381	2
dis_TRINITY_DN1137_c0_g1	0.155384	2
dis_TRINITY_DN4243_c0_g1	0.155403	2
dis_TRINITY_DN3089_c0_g6	0.155563	2
dis_TRINITY_DN42254_c0_g1	0.155661	2
dis_TRINITY_DN11369_c0_g4	0.155669	2
dis_TRINITY_DN4469_c0_g1	0.155723	2
dis_TRINITY_DN16206_c0_g1	0.155747	2
dis_TRINITY_DN20403_c0_g3	0.155795	2
dis_TRINITY_DN16846_c0_g2	0.155904	2
dis_TRINITY_DN29955_c0_g1	0.15599	2
dis_TRINITY_DN9744_c0_g2	0.156017	2
dis_TRINITY_DN8979_c0_g1	0.156251	2
dis_TRINITY_DN4421_c0_g4	0.156314	2
dis_TRINITY_DN6021_c0_g1	0.156321	2
dis_TRINITY_DN9308_c0_g1	0.15634	2
dis_TRINITY_DN13257_c0_g1	0.156405	2
dis_TRINITY_DN2616_c0_g2	0.156416	2
dis_TRINITY_DN6893_c0_g1	0.156431	2
dis_TRINITY_DN28981_c0_g1	0.156533	2
dis_TRINITY_DN32301_c0_g1	0.156556	2
dis_TRINITY_DN11224_c0_g1	0.156567	2
dis_TRINITY_DN28069_c0_g1	0.156589	2
dis_TRINITY_DN1811_c0_g1	0.1566	2
dis_TRINITY_DN18983_c0_g2	0.156606	2
dis_TRINITY_DN12839_c0_g1	0.156668	2
dis_TRINITY_DN38550_c0_g1	0.156682	2
dis_TRINITY_DN27518_c0_g1	0.15672	2
dis_TRINITY_DN1821_c1_g2	0.15673	2
dis_TRINITY_DN16410_c0_g2	0.156759	2
dis_TRINITY_DN5416_c1_g1	0.156763	2
dis_TRINITY_DN12808_c0_g1	0.156785	2
dis_TRINITY_DN37365_c0_g1	0.156824	2
dis_TRINITY_DN29614_c0_g1	0.157013	2
dis_TRINITY_DN3786_c0_g3	0.157234	2
dis_TRINITY_DN14615_c0_g2	0.15724	2
dis_TRINITY_DN965_c0_g1	0.157314	2
dis_TRINITY_DN1738_c0_g3	0.1575	2
dis_TRINITY_DN10031_c0_g2	0.157543	2
dis_TRINITY_DN26386_c0_g1	0.157615	2
dis_TRINITY_DN2039_c0_g1	0.157633	2
dis_TRINITY_DN8711_c0_g1	0.157688	2
dis_TRINITY_DN7081_c0_g2	0.157712	2
dis_TRINITY_DN8704_c0_g1	0.157729	2
dis_TRINITY_DN9960_c0_g1	0.157753	2
dis_TRINITY_DN10472_c0_g1	0.157775	2
dis_TRINITY_DN432_c0_g1	0.157779	2
dis_TRINITY_DN3602_c0_g3	0.157779	2
dis_TRINITY_DN8042_c0_g2	0.157826	2
dis_TRINITY_DN18139_c0_g1	0.157839	2
dis_TRINITY_DN14348_c0_g1	0.157852	2
dis_TRINITY_DN16835_c0_g3	0.157856	2
dis_TRINITY_DN6223_c0_g3	0.157908	2
dis_TRINITY_DN9126_c0_g5	0.157927	2
dis_TRINITY_DN19522_c0_g1	0.158059	2
dis_TRINITY_DN51716_c0_g1	0.1581	2
dis_TRINITY_DN1524_c0_g1	0.158169	2
dis_TRINITY_DN14672_c0_g1	0.158186	2
dis_TRINITY_DN363_c0_g1	0.15825	2
dis_TRINITY_DN2981_c0_g1	0.158298	2
dis_TRINITY_DN19727_c0_g1	0.158345	2
dis_TRINITY_DN3281_c0_g1	0.158351	2
dis_TRINITY_DN7918_c0_g2	0.158357	2
dis_TRINITY_DN1403_c0_g3	0.158502	2
dis_TRINITY_DN14305_c0_g1	0.158571	2
dis_TRINITY_DN964_c0_g1	0.158574	2
dis_TRINITY_DN41145_c0_g2	0.158637	2
dis_TRINITY_DN2074_c0_g1	0.158673	2
dis_TRINITY_DN4318_c0_g1	0.158703	2
dis_TRINITY_DN10538_c0_g1	0.158732	2
dis_TRINITY_DN22015_c0_g1	0.15881	2
dis_TRINITY_DN43188_c0_g1	0.158868	2
dis_TRINITY_DN23735_c0_g3	0.15887	2
dis_TRINITY_DN10471_c0_g1	0.158884	2
dis_TRINITY_DN9208_c0_g1	0.158887	2
dis_TRINITY_DN11722_c1_g1	0.158905	2
dis_TRINITY_DN18209_c0_g2	0.158963	2
dis_TRINITY_DN4526_c0_g2	0.158963	2
dis_TRINITY_DN9196_c0_g2	0.15903	2
dis_TRINITY_DN7704_c1_g3	0.159085	2
dis_TRINITY_DN1157_c0_g1	0.159107	2
dis_TRINITY_DN7559_c0_g4	0.15912	2
dis_TRINITY_DN5687_c6_g1	0.159143	2
dis_TRINITY_DN870_c0_g1	0.159217	2
dis_TRINITY_DN4311_c0_g7	0.159236	2
dis_TRINITY_DN26508_c0_g1	0.15936	2
dis_TRINITY_DN17126_c0_g1	0.159457	2
dis_TRINITY_DN45212_c0_g1	0.159471	2
dis_TRINITY_DN39903_c1_g1	0.159535	2
dis_TRINITY_DN11290_c0_g3	0.159546	2
dis_TRINITY_DN14909_c0_g1	0.159552	2
dis_TRINITY_DN9371_c0_g1	0.159577	2
dis_TRINITY_DN14111_c0_g2	0.15959	2
dis_TRINITY_DN4090_c0_g2	0.15961	2
dis_TRINITY_DN883_c0_g1	0.159735	2
dis_TRINITY_DN8227_c0_g1	0.15975	2
dis_TRINITY_DN3494_c0_g5	0.159786	2
dis_TRINITY_DN431_c0_g1	0.159856	2
dis_TRINITY_DN286_c0_g1	0.159885	2
dis_TRINITY_DN8264_c0_g3	0.159908	2
dis_TRINITY_DN907_c1_g2	0.159974	2
dis_TRINITY_DN9657_c0_g2	0.159991	2
dis_TRINITY_DN38171_c0_g3	0.160035	2
dis_TRINITY_DN41690_c0_g1	0.160056	2
dis_TRINITY_DN12068_c0_g1	0.160181	2
dis_TRINITY_DN12778_c0_g2	0.160279	2
dis_TRINITY_DN11377_c0_g4	0.160365	2
dis_TRINITY_DN3528_c0_g1	0.160393	2
dis_TRINITY_DN33077_c0_g1	0.160434	2
dis_TRINITY_DN857_c0_g1	0.160449	2
dis_TRINITY_DN13543_c0_g1	0.160488	2
dis_TRINITY_DN2242_c0_g3	0.160678	2
dis_TRINITY_DN3062_c0_g1	0.160799	2
dis_TRINITY_DN1669_c0_g1	0.1608	2
dis_TRINITY_DN24910_c0_g1	0.160913	2
dis_TRINITY_DN3519_c0_g1	0.160926	2
dis_TRINITY_DN1923_c0_g2	0.160938	2
dis_TRINITY_DN365_c0_g3	0.160982	2
dis_TRINITY_DN26058_c0_g1	0.161041	2
dis_TRINITY_DN5197_c0_g3	0.161071	2
dis_TRINITY_DN827_c0_g1	0.161174	2
dis_TRINITY_DN6980_c0_g4	0.161235	2
dis_TRINITY_DN6748_c0_g1	0.161246	2
dis_TRINITY_DN15126_c0_g2	0.161278	2
dis_TRINITY_DN4894_c0_g4	0.161298	2
dis_TRINITY_DN8215_c0_g1	0.161307	2
dis_TRINITY_DN5071_c0_g4	0.161391	2
dis_TRINITY_DN4532_c0_g1	0.161516	2
dis_TRINITY_DN5193_c0_g1	0.161519	2
dis_TRINITY_DN12458_c0_g1	0.161529	2
dis_TRINITY_DN15641_c0_g1	0.161716	2
dis_TRINITY_DN598_c4_g1	0.161729	2
dis_TRINITY_DN99_c0_g5	0.16179	2
dis_TRINITY_DN4022_c0_g5	0.161829	2
dis_TRINITY_DN20257_c0_g2	0.161852	2
dis_TRINITY_DN1534_c0_g1	0.161864	2
dis_TRINITY_DN11387_c0_g1	0.161897	2
dis_TRINITY_DN18635_c0_g3	0.161911	2
dis_TRINITY_DN9213_c0_g1	0.161926	2
dis_TRINITY_DN4094_c0_g2	0.161931	2
dis_TRINITY_DN641_c0_g3	0.161958	2
dis_TRINITY_DN6565_c0_g1	0.16198	2
dis_TRINITY_DN52312_c1_g1	0.162027	2
dis_TRINITY_DN12075_c0_g1	0.162035	2
dis_TRINITY_DN16182_c0_g2	0.16207	2
dis_TRINITY_DN2685_c0_g2	0.162079	2
dis_TRINITY_DN14396_c0_g1	0.162126	2
dis_TRINITY_DN8512_c0_g2	0.162145	2
dis_TRINITY_DN22217_c0_g2	0.162224	2
dis_TRINITY_DN35605_c0_g1	0.162236	2
dis_TRINITY_DN7636_c0_g1	0.162265	2
dis_TRINITY_DN10189_c0_g1	0.162268	2
dis_TRINITY_DN3026_c0_g1	0.162336	2
dis_TRINITY_DN12060_c0_g6	0.162374	2
dis_TRINITY_DN1698_c0_g1	0.162379	2
dis_TRINITY_DN5491_c1_g8	0.162381	2
dis_TRINITY_DN8073_c0_g1	0.1624	2
dis_TRINITY_DN3791_c0_g3	0.162424	2
dis_TRINITY_DN7048_c0_g1	0.162506	2
dis_TRINITY_DN1126_c0_g1	0.162507	2
dis_TRINITY_DN4049_c0_g1	0.162527	2
dis_TRINITY_DN1096_c0_g1	0.162533	2
dis_TRINITY_DN4421_c0_g1	0.162608	2
dis_TRINITY_DN3374_c0_g1	0.162726	2
dis_TRINITY_DN6199_c0_g1	0.162737	2
dis_TRINITY_DN15718_c0_g1	0.162783	2
dis_TRINITY_DN7691_c0_g1	0.162791	2
dis_TRINITY_DN14133_c0_g6	0.162795	2
dis_TRINITY_DN12016_c0_g1	0.162828	2
dis_TRINITY_DN41000_c0_g1	0.162846	2
dis_TRINITY_DN1004_c0_g1	0.162854	2
dis_TRINITY_DN6966_c0_g1	0.162868	2
dis_TRINITY_DN3505_c0_g1	0.16299	2
dis_TRINITY_DN14357_c0_g1	0.163021	2
dis_TRINITY_DN1694_c0_g1	0.16305	2
dis_TRINITY_DN11632_c0_g1	0.163058	2
dis_TRINITY_DN13779_c0_g1	0.16307	2
dis_TRINITY_DN1732_c0_g1	0.163099	2
dis_TRINITY_DN13081_c1_g3	0.163182	2
dis_TRINITY_DN5268_c0_g1	0.163204	2
dis_TRINITY_DN12112_c0_g7	0.163264	2
dis_TRINITY_DN3066_c0_g4	0.16332	2
dis_TRINITY_DN13493_c0_g1	0.163368	2
dis_TRINITY_DN5470_c0_g1	0.163369	2
dis_TRINITY_DN6904_c0_g3	0.16351	2
dis_TRINITY_DN4401_c0_g3	0.163525	2
dis_TRINITY_DN30403_c0_g1	0.163606	2
dis_TRINITY_DN6855_c0_g1	0.163607	2
dis_TRINITY_DN6053_c0_g3	0.163645	2
dis_TRINITY_DN3413_c0_g1	0.163669	3
dis_TRINITY_DN1779_c0_g2	0.163744	3
dis_TRINITY_DN4077_c0_g1	0.163769	3
dis_TRINITY_DN8171_c0_g1	0.163873	3
dis_TRINITY_DN8829_c0_g3	0.163876	3
dis_TRINITY_DN21356_c0_g2	0.163909	3
dis_TRINITY_DN14947_c0_g1	0.163949	3
dis_TRINITY_DN6528_c0_g1	0.16398	3
dis_TRINITY_DN20726_c0_g1	0.164003	3
dis_TRINITY_DN7516_c0_g2	0.164017	3
dis_TRINITY_DN438_c0_g1	0.16406	3
dis_TRINITY_DN21770_c0_g2	0.164239	3
dis_TRINITY_DN48641_c0_g1	0.164252	3
dis_TRINITY_DN16506_c0_g1	0.164269	3
dis_TRINITY_DN19091_c0_g2	0.16438	3
dis_TRINITY_DN1992_c0_g2	0.164472	3
dis_TRINITY_DN29556_c0_g1	0.164527	3
dis_TRINITY_DN6800_c0_g1	0.164532	3
dis_TRINITY_DN3234_c0_g1	0.164545	3
dis_TRINITY_DN9247_c0_g1	0.164594	3
dis_TRINITY_DN3967_c0_g1	0.164692	3
dis_TRINITY_DN14357_c0_g3	0.164838	3
dis_TRINITY_DN29625_c0_g1	0.164846	3
dis_TRINITY_DN10119_c0_g1	0.16485	3
dis_TRINITY_DN22254_c0_g1	0.164867	3
dis_TRINITY_DN23734_c0_g1	0.164887	3
dis_TRINITY_DN7559_c0_g2	0.164909	3
dis_TRINITY_DN1236_c0_g1	0.164993	3
dis_TRINITY_DN5255_c0_g1	0.165061	3
dis_TRINITY_DN5257_c4_g1	0.165083	3
dis_TRINITY_DN3880_c0_g1	0.165128	3
dis_TRINITY_DN13347_c0_g1	0.165168	3
dis_TRINITY_DN15610_c0_g1	0.165288	3
dis_TRINITY_DN2723_c0_g1	0.165464	3
dis_TRINITY_DN25998_c0_g2	0.165533	3
dis_TRINITY_DN8702_c0_g1	0.165567	3
dis_TRINITY_DN4730_c0_g1	0.165568	3
dis_TRINITY_DN38326_c0_g1	0.16558	3
dis_TRINITY_DN15737_c0_g1	0.165598	3
dis_TRINITY_DN8555_c0_g1	0.165684	3
dis_TRINITY_DN2247_c1_g2	0.165812	3
dis_TRINITY_DN21017_c0_g1	0.165855	3
dis_TRINITY_DN11712_c0_g2	0.165977	3
dis_TRINITY_DN31669_c1_g2	0.165996	3
dis_TRINITY_DN11820_c0_g3	0.166125	3
dis_TRINITY_DN12363_c0_g2	0.166183	3
dis_TRINITY_DN22635_c0_g1	0.166188	3
dis_TRINITY_DN34537_c0_g3	0.166202	3
dis_TRINITY_DN13275_c0_g2	0.166203	3
dis_TRINITY_DN11943_c0_g2	0.166235	3
dis_TRINITY_DN4694_c2_g3	0.166301	3
dis_TRINITY_DN8718_c0_g2	0.166379	3
dis_TRINITY_DN14559_c0_g2	0.166397	3
dis_TRINITY_DN6243_c0_g2	0.166401	3
dis_TRINITY_DN20212_c0_g2	0.166423	3
dis_TRINITY_DN11447_c0_g1	0.166432	3
dis_TRINITY_DN12169_c0_g1	0.166469	3
dis_TRINITY_DN33136_c0_g1	0.166488	3
dis_TRINITY_DN17791_c0_g1	0.166502	3
dis_TRINITY_DN10818_c0_g1	0.166554	3
dis_TRINITY_DN13324_c0_g1	0.166565	3
dis_TRINITY_DN52256_c0_g1	0.166663	3
dis_TRINITY_DN4007_c0_g1	0.16678	3
dis_TRINITY_DN20418_c0_g1	0.166789	3
dis_TRINITY_DN23065_c0_g1	0.166899	3
dis_TRINITY_DN4435_c0_g1	0.166904	3
dis_TRINITY_DN14061_c0_g1	0.166917	3
dis_TRINITY_DN90_c0_g2	0.16694	3
dis_TRINITY_DN2914_c0_g1	0.166943	3
dis_TRINITY_DN10700_c0_g1	0.166977	3
dis_TRINITY_DN261_c2_g7	0.167031	3
dis_TRINITY_DN2330_c0_g3	0.167063	3
dis_TRINITY_DN5990_c0_g2	0.167076	3
dis_TRINITY_DN8891_c0_g3	0.167137	3
dis_TRINITY_DN38489_c0_g1	0.167138	3
dis_TRINITY_DN4005_c0_g1	0.167152	3
dis_TRINITY_DN2144_c0_g1	0.167186	3
dis_TRINITY_DN1714_c0_g2	0.167205	3
dis_TRINITY_DN17195_c0_g1	0.167237	3
dis_TRINITY_DN16409_c0_g1	0.167259	3
dis_TRINITY_DN2517_c0_g1	0.167276	3
dis_TRINITY_DN2458_c0_g1	0.167283	3
dis_TRINITY_DN19266_c0_g1	0.167308	3
dis_TRINITY_DN7756_c0_g1	0.167332	3
dis_TRINITY_DN79443_c0_g1	0.16735	3
dis_TRINITY_DN5180_c0_g2	0.167361	3
dis_TRINITY_DN1148_c0_g1	0.167375	3
dis_TRINITY_DN5410_c0_g2	0.167391	3
dis_TRINITY_DN44534_c0_g1	0.167529	3
dis_TRINITY_DN21175_c0_g1	0.167536	3
dis_TRINITY_DN7911_c0_g1	0.167577	3
dis_TRINITY_DN11934_c0_g8	0.167655	3
dis_TRINITY_DN6750_c0_g1	0.167663	3
dis_TRINITY_DN11977_c0_g1	0.167685	3
dis_TRINITY_DN6611_c0_g1	0.167772	3
dis_TRINITY_DN15407_c0_g1	0.167778	3
dis_TRINITY_DN11526_c0_g1	0.167909	3
dis_TRINITY_DN1374_c0_g1	0.168005	3
dis_TRINITY_DN6230_c0_g1	0.168201	3
dis_TRINITY_DN6628_c0_g1	0.168203	3
dis_TRINITY_DN9038_c0_g1	0.168282	3
dis_TRINITY_DN5448_c0_g3	0.168287	3
dis_TRINITY_DN1244_c0_g1	0.16831	3
dis_TRINITY_DN55864_c0_g1	0.16834	3
dis_TRINITY_DN1951_c0_g2	0.168362	3
dis_TRINITY_DN746_c0_g1	0.168435	3
dis_TRINITY_DN6827_c0_g1	0.168473	3
dis_TRINITY_DN2659_c0_g2	0.168517	3
dis_TRINITY_DN14060_c0_g1	0.168563	3
dis_TRINITY_DN4161_c0_g1	0.168602	3
dis_TRINITY_DN27363_c0_g1	0.168625	3
dis_TRINITY_DN28578_c0_g1	0.168636	3
dis_TRINITY_DN2052_c0_g1	0.168681	3
dis_TRINITY_DN310_c0_g2	0.168729	3
dis_TRINITY_DN50816_c0_g1	0.168836	3
dis_TRINITY_DN22137_c0_g1	0.168837	3
dis_TRINITY_DN13513_c0_g1	0.168851	3
dis_TRINITY_DN5568_c0_g8	0.168878	3
dis_TRINITY_DN14447_c0_g3	0.168949	3
dis_TRINITY_DN20103_c0_g2	0.168991	3
dis_TRINITY_DN1545_c0_g3	0.169054	3
dis_TRINITY_DN14500_c0_g1	0.169068	3
dis_TRINITY_DN42352_c0_g1	0.169157	3
dis_TRINITY_DN4062_c0_g1	0.169169	3
dis_TRINITY_DN16356_c1_g1	0.169199	3
dis_TRINITY_DN18107_c0_g2	0.169271	3
dis_TRINITY_DN5347_c0_g1	0.169324	3
dis_TRINITY_DN7444_c0_g1	0.169363	3
dis_TRINITY_DN10610_c0_g2	0.169437	3
dis_TRINITY_DN4365_c0_g1	0.16955	3
dis_TRINITY_DN19414_c0_g1	0.169583	3
dis_TRINITY_DN31866_c0_g1	0.169593	3
dis_TRINITY_DN19082_c0_g3	0.169596	3
dis_TRINITY_DN19113_c0_g1	0.169607	3
dis_TRINITY_DN25163_c0_g1	0.169636	3
dis_TRINITY_DN10828_c0_g1	0.169645	3
dis_TRINITY_DN537_c0_g1	0.169646	3
dis_TRINITY_DN54624_c0_g1	0.169687	3
dis_TRINITY_DN2117_c0_g1	0.169696	3
dis_TRINITY_DN9627_c0_g2	0.16971	3
dis_TRINITY_DN4394_c0_g1	0.169731	3
dis_TRINITY_DN6731_c0_g1	0.169754	3
dis_TRINITY_DN27798_c0_g1	0.169764	3
dis_TRINITY_DN16825_c0_g3	0.169765	3
dis_TRINITY_DN5995_c0_g2	0.169825	3
dis_TRINITY_DN5861_c0_g2	0.169873	3
dis_TRINITY_DN9139_c0_g5	0.169883	3
dis_TRINITY_DN23383_c0_g1	0.169903	3
dis_TRINITY_DN32457_c0_g1	0.169994	3
dis_TRINITY_DN10952_c0_g1	0.170002	3
dis_TRINITY_DN6416_c0_g6	0.17001	3
dis_TRINITY_DN14068_c0_g1	0.170023	3
dis_TRINITY_DN4145_c0_g2	0.170047	3
dis_TRINITY_DN4220_c0_g2	0.170058	3
dis_TRINITY_DN43563_c0_g1	0.170078	3
dis_TRINITY_DN27353_c0_g2	0.17009	3
dis_TRINITY_DN12700_c0_g1	0.17012	3
dis_TRINITY_DN12916_c0_g2	0.170127	3
dis_TRINITY_DN287_c0_g1	0.170128	3
dis_TRINITY_DN29013_c0_g1	0.170137	3
dis_TRINITY_DN3359_c0_g1	0.170143	3
dis_TRINITY_DN1367_c0_g1	0.170215	3
dis_TRINITY_DN2038_c0_g2	0.170287	3
dis_TRINITY_DN42145_c0_g1	0.170349	3
dis_TRINITY_DN17946_c0_g2	0.170456	3
dis_TRINITY_DN920_c2_g4	0.170484	3
dis_TRINITY_DN4020_c0_g1	0.170506	3
dis_TRINITY_DN2253_c0_g1	0.170507	3
dis_TRINITY_DN11028_c0_g2	0.170556	3
dis_TRINITY_DN11407_c0_g1	0.170612	3
dis_TRINITY_DN2608_c0_g1	0.170621	3
dis_TRINITY_DN11669_c0_g2	0.170673	3
dis_TRINITY_DN14119_c0_g1	0.170673	3
dis_TRINITY_DN13759_c0_g1	0.170775	3
dis_TRINITY_DN4076_c0_g1	0.170812	3
dis_TRINITY_DN13246_c0_g1	0.170892	3
dis_TRINITY_DN7433_c0_g1	0.170895	3
dis_TRINITY_DN30597_c0_g1	0.170908	3
dis_TRINITY_DN5664_c1_g1	0.170922	3
dis_TRINITY_DN1098_c0_g1	0.170923	3
dis_TRINITY_DN836_c0_g2	0.170931	3
dis_TRINITY_DN649_c0_g1	0.170979	3
dis_TRINITY_DN4007_c0_g3	0.170984	3
dis_TRINITY_DN191_c1_g5	0.170994	3
dis_TRINITY_DN9345_c0_g1	0.171081	3
dis_TRINITY_DN3450_c0_g1	0.17109	3
dis_TRINITY_DN12383_c0_g3	0.171148	3
dis_TRINITY_DN27030_c0_g1	0.171205	3
dis_TRINITY_DN11764_c0_g3	0.171208	3
dis_TRINITY_DN21901_c0_g1	0.171211	3
dis_TRINITY_DN444_c0_g2	0.171228	3
dis_TRINITY_DN9432_c0_g2	0.17123	3
dis_TRINITY_DN3881_c0_g2	0.171276	3
dis_TRINITY_DN59618_c0_g1	0.171284	3
dis_TRINITY_DN9139_c0_g4	0.171437	3
dis_TRINITY_DN35636_c0_g1	0.171443	3
dis_TRINITY_DN365_c0_g4	0.171444	3
dis_TRINITY_DN14661_c0_g2	0.171445	3
dis_TRINITY_DN4956_c0_g3	0.171457	3
dis_TRINITY_DN840_c0_g1	0.171642	3
dis_TRINITY_DN24340_c0_g1	0.171648	3
dis_TRINITY_DN9863_c0_g1	0.171666	3
dis_TRINITY_DN7094_c0_g1	0.171667	3
dis_TRINITY_DN11394_c0_g2	0.171688	3
dis_TRINITY_DN51317_c0_g1	0.171767	3
dis_TRINITY_DN11788_c0_g5	0.171782	3
dis_TRINITY_DN29250_c0_g1	0.17188	3
dis_TRINITY_DN7359_c0_g2	0.171939	3
dis_TRINITY_DN3257_c0_g1	0.171972	3
dis_TRINITY_DN4735_c0_g2	0.171973	3
dis_TRINITY_DN1708_c0_g1	0.171975	3
dis_TRINITY_DN5435_c0_g1	0.172107	3
dis_TRINITY_DN5115_c0_g1	0.172108	3
dis_TRINITY_DN2883_c0_g1	0.17215	3
dis_TRINITY_DN9540_c0_g2	0.172151	3
dis_TRINITY_DN4989_c0_g1	0.172173	3
dis_TRINITY_DN32_c0_g5	0.172175	3
dis_TRINITY_DN21973_c0_g1	0.172206	3
dis_TRINITY_DN7933_c0_g1	0.17223	3
dis_TRINITY_DN24483_c0_g1	0.172233	3
dis_TRINITY_DN5394_c0_g1	0.172262	3
dis_TRINITY_DN48569_c0_g1	0.172312	3
dis_TRINITY_DN13417_c1_g1	0.172331	3
dis_TRINITY_DN14048_c0_g3	0.172409	3
dis_TRINITY_DN610_c0_g1	0.172419	3
dis_TRINITY_DN59_c0_g1	0.172524	3
dis_TRINITY_DN7415_c0_g2	0.172534	3
dis_TRINITY_DN7874_c0_g1	0.172539	3
dis_TRINITY_DN4533_c0_g1	0.172551	3
dis_TRINITY_DN3254_c0_g2	0.172689	3
dis_TRINITY_DN44529_c0_g1	0.172711	3
dis_TRINITY_DN4365_c0_g3	0.172714	3
dis_TRINITY_DN1537_c0_g2	0.172759	3
dis_TRINITY_DN2617_c0_g1	0.172769	3
dis_TRINITY_DN20363_c0_g1	0.172781	3
dis_TRINITY_DN6004_c0_g2	0.172811	3
dis_TRINITY_DN29651_c0_g1	0.172941	3
dis_TRINITY_DN2951_c0_g1	0.172959	3
dis_TRINITY_DN8748_c0_g1	0.172984	3
dis_TRINITY_DN9572_c0_g1	0.173018	3
dis_TRINITY_DN7787_c0_g4	0.173076	3
dis_TRINITY_DN8019_c0_g1	0.173079	3
dis_TRINITY_DN29841_c1_g1	0.173272	3
dis_TRINITY_DN9048_c0_g1	0.173373	3
dis_TRINITY_DN2105_c0_g1	0.173417	3
dis_TRINITY_DN26587_c0_g1	0.173476	3
dis_TRINITY_DN3823_c0_g1	0.173602	3
dis_TRINITY_DN1361_c2_g2	0.173619	3
dis_TRINITY_DN15428_c0_g1	0.17364	3
dis_TRINITY_DN6201_c0_g2	0.173643	3
dis_TRINITY_DN4311_c0_g5	0.173652	3
dis_TRINITY_DN36811_c0_g1	0.173655	3
dis_TRINITY_DN10880_c0_g1	0.173706	3
dis_TRINITY_DN3233_c0_g1	0.17374	3
dis_TRINITY_DN26458_c0_g1	0.173747	3
dis_TRINITY_DN7559_c0_g3	0.173754	3
dis_TRINITY_DN1544_c0_g1	0.173781	3
dis_TRINITY_DN18855_c0_g3	0.173791	3
dis_TRINITY_DN18904_c0_g1	0.173815	3
dis_TRINITY_DN922_c0_g1	0.173821	3
dis_TRINITY_DN3037_c0_g3	0.173864	3
dis_TRINITY_DN9317_c0_g1	0.173925	3
dis_TRINITY_DN5697_c0_g3	0.173936	3
dis_TRINITY_DN5137_c1_g2	0.173938	3
dis_TRINITY_DN48292_c0_g1	0.174004	3
dis_TRINITY_DN1347_c0_g2	0.174011	3
dis_TRINITY_DN28743_c0_g1	0.174037	3
dis_TRINITY_DN14532_c0_g3	0.174038	3
dis_TRINITY_DN17280_c0_g1	0.174077	3
dis_TRINITY_DN4477_c0_g1	0.174113	3
dis_TRINITY_DN8791_c0_g1	0.174215	3
dis_TRINITY_DN20288_c0_g1	0.174237	3
dis_TRINITY_DN3185_c0_g5	0.174248	3
dis_TRINITY_DN8424_c0_g1	0.174298	3
dis_TRINITY_DN51334_c0_g1	0.174321	3
dis_TRINITY_DN26240_c0_g1	0.174357	3
dis_TRINITY_DN9844_c0_g2	0.174467	3
dis_TRINITY_DN26557_c0_g1	0.174482	3
dis_TRINITY_DN276_c0_g1	0.17454	3
dis_TRINITY_DN1066_c0_g4	0.174568	3
dis_TRINITY_DN389_c0_g1	0.174672	3
dis_TRINITY_DN5950_c0_g2	0.174681	3
dis_TRINITY_DN6890_c0_g3	0.174757	3
dis_TRINITY_DN14410_c0_g1	0.174758	3
dis_TRINITY_DN853_c0_g2	0.174872	3
dis_TRINITY_DN10242_c0_g1	0.174883	3
dis_TRINITY_DN43004_c0_g1	0.174889	3
dis_TRINITY_DN8305_c0_g1	0.174943	3
dis_TRINITY_DN44276_c0_g1	0.174982	3
dis_TRINITY_DN25693_c0_g1	0.174989	3
dis_TRINITY_DN39621_c0_g1	0.175	3
dis_TRINITY_DN11401_c0_g4	0.175022	3
dis_TRINITY_DN7758_c0_g1	0.175026	3
dis_TRINITY_DN621_c0_g3	0.175028	3
dis_TRINITY_DN3795_c4_g1	0.175072	3
dis_TRINITY_DN2304_c0_g2	0.175096	3
dis_TRINITY_DN11558_c0_g3	0.175103	3
dis_TRINITY_DN12674_c2_g2	0.175225	3
dis_TRINITY_DN45365_c0_g1	0.175373	3
dis_TRINITY_DN19524_c0_g3	0.175425	3
dis_TRINITY_DN14313_c0_g1	0.175437	3
dis_TRINITY_DN21887_c0_g1	0.175471	3
dis_TRINITY_DN1140_c0_g1	0.175479	3
dis_TRINITY_DN20044_c0_g1	0.175493	3
dis_TRINITY_DN25350_c0_g2	0.175581	3
dis_TRINITY_DN54435_c0_g1	0.175678	3
dis_TRINITY_DN2514_c0_g1	0.175699	3
dis_TRINITY_DN4445_c1_g1	0.175711	3
dis_TRINITY_DN5283_c0_g1	0.175764	3
dis_TRINITY_DN12856_c0_g1	0.175781	3
dis_TRINITY_DN2662_c0_g3	0.175868	3
dis_TRINITY_DN20380_c0_g1	0.175911	3
dis_TRINITY_DN27159_c0_g1	0.175953	3
dis_TRINITY_DN15348_c0_g1	0.17603	3
dis_TRINITY_DN3918_c0_g1	0.176035	3
dis_TRINITY_DN13292_c0_g1	0.176111	3
dis_TRINITY_DN42997_c0_g1	0.176153	3
dis_TRINITY_DN2367_c0_g1	0.176168	3
dis_TRINITY_DN3786_c0_g2	0.176208	3
dis_TRINITY_DN1073_c0_g3	0.176269	3
dis_TRINITY_DN788_c0_g3	0.176302	3
dis_TRINITY_DN3087_c0_g3	0.176377	3
dis_TRINITY_DN9264_c0_g1	0.176392	3
dis_TRINITY_DN58169_c0_g1	0.176407	3
dis_TRINITY_DN1836_c0_g2	0.176426	3
dis_TRINITY_DN9467_c1_g1	0.176586	3
dis_TRINITY_DN12735_c0_g1	0.176595	3
dis_TRINITY_DN17920_c0_g1	0.176599	3
dis_TRINITY_DN17358_c0_g1	0.176656	3
dis_TRINITY_DN1648_c0_g1	0.176712	3
dis_TRINITY_DN13313_c0_g4	0.176724	3
dis_TRINITY_DN15923_c0_g1	0.176755	3
dis_TRINITY_DN21326_c0_g1	0.176797	3
dis_TRINITY_DN6605_c0_g4	0.176825	3
dis_TRINITY_DN1526_c0_g3	0.176854	3
dis_TRINITY_DN28475_c0_g1	0.176863	3
dis_TRINITY_DN21659_c0_g1	0.176871	3
dis_TRINITY_DN13635_c0_g1	0.176955	3
dis_TRINITY_DN16608_c0_g2	0.176978	3
dis_TRINITY_DN3860_c0_g4	0.177042	3
dis_TRINITY_DN5272_c0_g1	0.177088	3
dis_TRINITY_DN14528_c0_g2	0.177163	3
dis_TRINITY_DN16931_c0_g4	0.177176	3
dis_TRINITY_DN34964_c0_g1	0.177303	3
dis_TRINITY_DN2003_c0_g1	0.177315	3
dis_TRINITY_DN18378_c0_g1	0.177347	3
dis_TRINITY_DN58221_c0_g1	0.177359	3
dis_TRINITY_DN576_c1_g6	0.177442	3
dis_TRINITY_DN2409_c0_g1	0.177474	3
dis_TRINITY_DN10910_c0_g4	0.177496	3
dis_TRINITY_DN46969_c0_g1	0.177539	3
dis_TRINITY_DN9367_c0_g1	0.177539	3
dis_TRINITY_DN1834_c0_g1	0.177578	3
dis_TRINITY_DN3166_c0_g1	0.177651	3
dis_TRINITY_DN23468_c0_g1	0.177664	3
dis_TRINITY_DN5300_c0_g1	0.177714	3
dis_TRINITY_DN39931_c0_g1	0.177746	3
dis_TRINITY_DN31357_c0_g1	0.177754	3
dis_TRINITY_DN2746_c0_g2	0.17777	3
dis_TRINITY_DN178_c0_g1	0.177919	3
dis_TRINITY_DN2135_c0_g1	0.177958	3
dis_TRINITY_DN267_c0_g1	0.177982	3
dis_TRINITY_DN6793_c0_g5	0.177992	3
dis_TRINITY_DN725_c0_g1	0.178019	3
dis_TRINITY_DN4280_c0_g2	0.178021	3
dis_TRINITY_DN25753_c0_g1	0.178043	3
dis_TRINITY_DN16777_c0_g2	0.178093	3
dis_TRINITY_DN1404_c0_g5	0.178138	3
dis_TRINITY_DN1248_c0_g3	0.178201	3
dis_TRINITY_DN43720_c0_g1	0.178214	3
dis_TRINITY_DN2442_c0_g3	0.178239	3
dis_TRINITY_DN3825_c0_g1	0.178313	3
dis_TRINITY_DN10446_c0_g1	0.178464	3
dis_TRINITY_DN52_c0_g1	0.178493	3
dis_TRINITY_DN2664_c0_g1	0.178499	3
dis_TRINITY_DN105_c0_g1	0.178521	3
dis_TRINITY_DN21509_c0_g2	0.178557	3
dis_TRINITY_DN5271_c0_g3	0.178605	3
dis_TRINITY_DN26298_c0_g1	0.178643	3
dis_TRINITY_DN16219_c0_g1	0.178654	3
dis_TRINITY_DN3517_c0_g1	0.178655	3
dis_TRINITY_DN5685_c0_g2	0.178671	3
dis_TRINITY_DN4171_c0_g1	0.178681	3
dis_TRINITY_DN12182_c0_g1	0.178694	3
dis_TRINITY_DN14607_c0_g2	0.178717	3
dis_TRINITY_DN5056_c1_g1	0.178774	3
dis_TRINITY_DN700_c0_g1	0.178785	3
dis_TRINITY_DN535_c0_g2	0.178796	3
dis_TRINITY_DN1101_c0_g1	0.178845	3
dis_TRINITY_DN45351_c0_g1	0.17885	3
dis_TRINITY_DN15549_c0_g1	0.178918	3
dis_TRINITY_DN18340_c0_g2	0.178944	3
dis_TRINITY_DN8542_c1_g2	0.178944	3
dis_TRINITY_DN14107_c0_g1	0.178966	3
dis_TRINITY_DN10897_c0_g1	0.179004	3
dis_TRINITY_DN7839_c0_g1	0.179027	3
dis_TRINITY_DN8197_c0_g1	0.179041	3
dis_TRINITY_DN98925_c0_g1	0.17908	3
dis_TRINITY_DN621_c0_g2	0.179088	3
dis_TRINITY_DN2450_c0_g3	0.179141	3
dis_TRINITY_DN5310_c0_g1	0.179145	3
dis_TRINITY_DN6614_c0_g1	0.179149	3
dis_TRINITY_DN25398_c0_g1	0.179167	3
dis_TRINITY_DN21026_c0_g1	0.179219	3
dis_TRINITY_DN897_c0_g1	0.179266	3
dis_TRINITY_DN388_c0_g2	0.179292	3
dis_TRINITY_DN23496_c0_g1	0.179317	3
dis_TRINITY_DN4849_c0_g1	0.179354	3
dis_TRINITY_DN2369_c0_g1	0.179396	3
dis_TRINITY_DN2574_c0_g1	0.179439	3
dis_TRINITY_DN2774_c0_g2	0.17947	3
dis_TRINITY_DN1356_c0_g3	0.179512	3
dis_TRINITY_DN1682_c0_g2	0.17954	3
dis_TRINITY_DN10558_c0_g2	0.179542	3
dis_TRINITY_DN43286_c0_g1	0.179557	3
dis_TRINITY_DN3439_c0_g2	0.179604	3
dis_TRINITY_DN8375_c0_g2	0.179629	3
dis_TRINITY_DN16122_c0_g5	0.179672	3
dis_TRINITY_DN12494_c0_g1	0.17969	3
dis_TRINITY_DN12402_c0_g4	0.179784	3
dis_TRINITY_DN14505_c0_g2	0.179805	3
dis_TRINITY_DN11264_c0_g1	0.179809	3
dis_TRINITY_DN18618_c0_g1	0.179885	3
dis_TRINITY_DN4055_c0_g7	0.179956	3
dis_TRINITY_DN9346_c0_g1	0.179995	3
dis_TRINITY_DN3140_c1_g1	0.180047	3
dis_TRINITY_DN58281_c0_g4	0.180067	3
dis_TRINITY_DN57618_c0_g1	0.180136	3
dis_TRINITY_DN5468_c0_g1	0.180164	3
[truncated: 5,844 more rows]
