# Supplementary material for: A transcriptomic hourglass in brown algae
Source: Nature. 2024 Oct 23;635(8037):129–35. doi: 10.1038/s41586-024-08059-8 (PMC11540847; doi:10.1038/s41586-024-08059-8)
Supplement: Supplementary file 1 — Supplementary Tables 1–6 [file 41586_2024_8059_MOESM1_ESM.zip › 2024-03-05051B-s1/SupplementaryTables1-6/TableS4.xlsx]

## Sheet: F. serratus and F. distichus
1. Sex difference in Fucus serratus matSP tissues
pairwise TAI test (male TAI > female TAI), using 50000 permutations
Species	Tissue	p-values	significance
F. serratus	reptip	2.58746e-06	***
F. serratus	vegtip	0.138051
F. serratus	stipe	9.42796e-13	***
F. serratus	holdfast	0.0270586	*
2. Difference between reproductive and other tissues in Fucus matSP
pairwise TAI test (reptip TAI > other tissues TAI), using 50000 permutations
Species	Sex	p-values	significance
F. serratus	male	0.00533945	**
F. serratus	female	0.406875
F. distichus	-	0.00239588	**
3. Difference between reproductive and vegetative tip in Fucus matSP
pairwise TAI test (reptip TAI > vegtip TAI), using 50000 permutations
Species	Sex	p-values	significance
F. serratus	male	4.16072e-06	***
F. serratus	female	0.0636729
F. distichus	-	2.35253e-17	***
4. Flat line test for Fucus matSP tissues
flat line test, using 50000 permutations
Species	Sex	p-values	significance
F. serratus	male	0.000857242	***
F. serratus	female	0.455802
F. distichus	-	1.22881e-18	***
5. Sex difference in Fucus gametes
pairwise TAI test (male TAI > famale TAI), using 50000 permutations
Species	Tissue	p-values	significance
F. serratus	gamete	0.169181
F. distichus	gamete	0.187648
All data reported under the sqrt transformation

## Sheet: Ectocarpus
1. Reductive hourglass test in Ectocarpus multicellular devellopment
reductive hourglass test, using 50000 permutations
Species	Generation	Sex	Transformation	p-values	significance
Ectocarpus	PSP	male	sqrt	4.22434e-15	***
Ectocarpus	PSP	female	sqrt	1
Ectocarpus	GA	male	sqrt	1
Ectocarpus	GA	female	sqrt	0.999998
Ectocarpus	PSP	male	none	0.0442877	*
Ectocarpus	PSP	female	none	0.919745
Ectocarpus	GA	male	none	0.990235
Ectocarpus	GA	female	none	0.597946
Ectocarpus	PSP	male	log2	3.46387e-59	***
Ectocarpus	PSP	female	log2	1
Ectocarpus	GA	male	log2	1
Ectocarpus	GA	female	log2	0.999996
2. Difference in Ectocarpus unicell vs multicell
pairwise TAI test (unicell TAI > multicell TAI), using 50000 permutations
Species	Sex	Transformation	p-values	significance
Ectocarpus	male	sqrt	5.43905e-18	***
Ectocarpus	female	sqrt	5.28626e-17	***
Ectocarpus	male	none	4.6338e-07	***
Ectocarpus	female	none	2.20508e-05	***
Ectocarpus	male	log2	3.49428e-14	***
Ectocarpus	female	log2	7.85199e-17	***
