# Supplementary material for: A transcriptomic hourglass in brown algae
Source: Nature. 2024 Oct 23;635(8037):129–35. doi: 10.1038/s41586-024-08059-8 (PMC11540847; doi:10.1038/s41586-024-08059-8)
Supplement: Supplementary file 1 — Supplementary Tables 1–6 [file 41586_2024_8059_MOESM1_ESM.zip › 2024-03-05051B-s1/SupplementaryTables1-6/TableS5.xlsx]

## Sheet: Ectocarpus_dNdS
# Abbreviations: subject_id = ID of blast hit in subject (here E. subulatus); dN = nonsynonymous substitution rates; dS = synonymous substitution rates; dNdS = dN/dS; DS = divergence stratum (deciled dNdS values); perc_identity = percentage sequence identity; other abbreviations can be found in https://www.metagenomics.wiki/tools/blast/blastn-output-format-6
GeneID	subject_id	dN	dS	dNdS	DS	perc_identity	num_ident_matches	alig_length	mismatches	gap_openings	n_gaps	pos_match	ppos	q_start	q_end	q_len	qcov	qcovhsp	s_start	s_end	s_len	evalue	bit_score	score_raw
Ec-00_000320.1	EsuBft3035_4a-00001	0.04445	0.09733	0.4567	8	90351	103	114	11	0	0	110	9649	1	114	114	100	100	1	114	114	1.89e-72	215	548
Ec-00_000350.1	EsuBft1436_4a-00001	0.03758	0.11	0.3415	6	81004	226	279	18	2	35	231	828	1	244	244	100	100	210	488	488	4.9e-127	370	951
Ec-00_000390.1	EsuBft340_13a-00001	0.03553	0.1733	0.205	3	90426	85	94	8	1	1	86	9149	193	286	286	33	33	1	93	93	8.37e-44	149	375
Ec-00_000410.1	EsuBft1688_8a-00001	0.2668	0.7599	0.3511	7	7037	76	108	25	2	7	82	7593	39	146	221	49	49	216	316	345	2.76e-40	145	366
Ec-00_000550.1	EsuBft264_6a-00001	0.02378	0.1509	0.1575	2	97647	249	255	6	0	0	251	9843	88	342	352	72	72	10	264	379	1.68e-176	499	1285
Ec-00_000940.1	EsuBft131_17a-00001	0.03537	0.09546	0.3705	7	92526	718	776	55	1	3	741	9549	1	776	776	100	100	12	784	784	0	1407	3642
Ec-00_000950.1	EsuBft1935_6a-00001	0.05734	0.2178	0.2633	5	94461	324	343	11	1	8	333	9708	22	356	642	52	52	23	365	384	0	669	1725
Ec-00_000980.1	EsuBft1774_3a-00001	0.01998	0.054	0.3701	7	95687	355	371	16	0	0	365	9838	1	371	371	100	100	1	371	371	0	707	1825
Ec-00_000990.1	EsuBft241_5a-00001	0.0317	0.07643	0.4148	8	86279	371	430	26	2	33	380	8837	11	409	409	98	98	1	428	428	0	723	1865
Ec-00_001000.1	EsuBft241_4a-00001	0.07219	0.1895	0.381	7	80159	202	252	30	5	20	212	8413	474	706	706	63	33	275	525	525	1.57e-123	383	983
Ec-00_001070.1	EsuBft313_2a-00001	0.04836	0.1285	0.3763	7	8933	720	806	67	2	19	740	9181	132	936	936	86	86	20	807	807	0	1391	3601
Ec-00_001080.1	EsuBft313_4a-00001	0.03502	0.08166	0.4289	8	92366	968	1048	73	1	7	997	9513	1	1048	1049	99	99	1	1041	1044	0	1810	4688
Ec-00_001090.1	EsuBft313_5a-00001	0.02629	0.09296	0.2828	5	94712	197	208	9	1	2	201	9663	1	208	214	97	97	1	206	207	1.64e-142	400	1028
Ec-00_001100.1	EsuBft313_6a-00001	0.01188	0.1326	0.08957	1	97797	222	227	5	0	0	226	9956	1	227	227	100	100	20	246	246	5.38e-161	449	1155
Ec-00_001130.1	EsuBft313_7a-00001	0.0119	0.06355	0.1872	3	96	336	350	8	2	6	339	9686	1	348	348	100	100	1	346	346	0	676	1743
Ec-00_001150.1	EsuBft313_10a-00001	0.02557	0.0752	0.34	6	95	475	500	25	0	0	482	964	1	500	500	100	100	1	500	500	0	943	2438
Ec-00_001160.1	EsuBft313_11a-00001	0.03803	0.0836	0.4549	8	87075	384	441	50	2	7	398	9025	376	809	809	96	54	508	948	948	0	637	1644
Ec-00_001190.1	EsuBft313_14a-00001	0.01161	0.08856	0.1311	2	88034	206	234	6	2	22	209	8932	1	212	212	100	100	25	258	258	2.57e-147	414	1065
Ec-00_001230.1	EsuBft591_8a-00001	0.01826	0.08572	0.213	4	9563	569	595	24	1	2	576	9681	1	593	593	100	100	1	595	595	0	1124	2908
Ec-00_001240.1	EsuBft591_7a-00001	0	0.05443	0	1	100	101	101	0	0	0	101	100	1	101	101	100	100	1	101	101	6.7e-68	200	509
Ec-00_001280.1	EsuBft591_5a-00001	0.03289	0.07766	0.4235	8	93952	699	744	44	1	1	710	9543	91	833	833	89	89	247	990	990	0	1338	3463
Ec-00_001290.1	EsuBft591_4a-00001	0.03443	0.1122	0.307	6	92408	353	382	29	0	0	368	9634	101	482	482	79	79	1	382	382	0	643	1659
Ec-00_001300.1	EsuBft591_3a-00001	0.04806	0.1256	0.3828	7	87667	917	1046	103	4	26	960	9178	1	1045	1045	100	100	20	1040	1040	0	1577	4084
Ec-00_001310.1	EsuBft591_2a-00001	0.03229	0.1169	0.2762	5	91828	618	673	49	2	6	633	9406	1	668	668	100	100	1	672	672	0	1168	3021
Ec-00_001320.1	EsuBft2094_2a-00001	0.0461	0.1583	0.2912	5	97129	203	209	6	0	0	205	9809	103	311	417	50	50	2	210	222	2.59e-145	416	1070
Ec-00_001360.1	EsuBft379_14a-00001	0.02098	0.1144	0.1835	3	95928	424	442	18	0	0	430	9729	1	442	442	100	100	1	442	442	0	736	1900
Ec-00_001380.1	EsuBft379_11a-00001	0.02939	0.0877	0.3351	6	92361	266	288	17	2	5	273	9479	1	286	305	94	94	1	285	304	5.05e-151	429	1104
Ec-00_001390.1	EsuBft379_10a-00001	0	0.03392	0	1	100	62	62	0	0	0	62	100	1	62	62	100	100	47	108	108	2.38e-38	127	318
Ec-00_001400.1	EsuBft379_9a-00001	0.0303	0.1088	0.2786	5	9375	570	608	38	0	0	582	9572	1	608	608	100	100	1	608	608	0	1121	2899
Ec-00_001410.1	EsuBft379_8a-00001	0.03621	0.1129	0.3209	6	86987	3349	3850	284	21	217	3444	8945	183	4001	4001	95	95	4	3667	3667	0	5865	15216
Ec-00_001420.2	EsuBft379_7a-00001	0.0276	0.0644	0.4286	8	93764	421	449	25	1	3	430	9577	1	446	446	100	100	1	449	449	0	807	2084
Ec-00_001430.1	EsuBft379_6a-00001	0.02006	0.1378	0.1456	2	97125	777	800	20	1	3	782	9775	1	797	924	86	86	1	800	909	0	1504	3895
Ec-00_001440.1	EsuBft379_5a-00001	0.08211	0.2787	0.2946	5	94444	34	36	2	0	0	36	100	43	78	153	24	24	1	36	41	1.83e-16	732	178
Ec-00_001460.1	EsuBft379_4a-00001	0.002507	0.1205	0.02081	1	99437	353	355	2	0	0	355	100	1	355	355	100	100	1	355	355	0	732	1889
Ec-00_001490.1	EsuBft1700_4a-00001	0.09757	0.1681	0.5803	10	88213	464	526	57	3	5	476	9049	33	555	555	94	94	44	567	567	0	889	2297
Ec-00_001500.1	EsuBft1700_3a-00001	0.03223	0.1466	0.2197	4	9039	348	385	29	3	8	356	9247	1	385	386	99	99	188	564	569	0	553	1425
Ec-00_001540.1	EsuBft291_5a-00001	0.0675	0.1088	0.6205	10	84293	483	573	70	3	20	504	8796	274	846	918	67	62	45	597	614	0	764	1973
Ec-00_001570.1	EsuBft291_9a-00001	0.02809	0.09319	0.3014	5	86139	435	505	28	6	42	447	8851	1	468	481	97	97	1	500	513	0	765	1975
Ec-00_001580.1	EsuBft291_11a-00001	0.05008	0.129	0.3883	7	92809	968	1043	64	6	11	985	9444	122	1162	1192	87	87	36	1069	1099	0	1703	4411
Ec-00_001590.1	EsuBft291_12a-00001	0.06126	0.1017	0.6022	10	7977	347	435	44	3	44	357	8207	12	404	404	97	97	12	444	444	0	573	1477
Ec-00_001600.1	EsuBft291_13a-00001	0.0399	0.1272	0.3137	6	84422	336	398	48	2	14	344	8643	1	389	389	100	100	1	393	393	9.03e-175	497	1279
Ec-00_001620.1	EsuBft291_15a-00001	0.05269	0.1237	0.4261	8	83214	233	280	30	2	17	242	8643	372	649	649	43	43	15	279	279	1.3e-140	413	1061
Ec-00_001640.1	EsuBft291_17a-00001	0.1015	0.3545	0.2864	5	88889	48	54	6	0	0	50	9259	1	54	246	22	22	1	54	65	5.77e-27	103	257
Ec-00_001650.1	EsuBft291_19a-00001	0.3131	0.7747	0.4041	7	57065	105	184	43	1	36	117	6359	189	336	338	44	44	7	190	196	7.28e-66	211	536
Ec-00_001670.1	EsuBft5765_2a-00001	0.2034	0.5381	0.378	7	77941	106	136	27	1	3	117	8603	108	240	422	32	32	22	157	192	3.45e-63	206	524
Ec-00_001700.1	EsuBft291_21a-00001	0.04586	0.1351	0.3396	6	87047	504	579	55	3	20	517	8929	2	579	579	99	99	14	573	573	0	766	1978
Ec-00_001710.1	EsuBft1140_7a-00001	0.07959	0.1831	0.4347	8	96535	195	202	7	0	0	199	9851	67	268	268	75	75	34	235	235	2.26e-137	390	1003
Ec-00_001720.1	EsuBft1140_5a-00001	0.008594	0.1545	0.05562	1	98416	435	442	7	0	0	438	991	1	442	442	100	100	1	442	442	0	890	2300
Ec-00_001730.1	EsuBft1140_4a-00001	0.03617	0.1219	0.2966	5	88728	307	346	28	3	11	311	8988	745	1089	1089	32	32	1	336	336	4.05e-115	364	934
Ec-00_001740.1	EsuBft1952_6a-00001	0.0263	0.08926	0.2947	5	93902	154	164	10	0	0	157	9573	1	164	164	100	100	1	164	164	8.46e-100	288	738
Ec-00_001750.1	EsuBft1952_5a-00001	0.01262	0.1537	0.08208	1	92383	376	407	11	2	20	384	9435	27	413	413	94	94	1	407	407	0	766	1978
Ec-00_001760.1	EsuBft1952_4a-00001	0.03797	0.09692	0.3918	7	90019	469	521	48	2	4	476	9136	1	518	518	100	100	229	748	748	0	875	2262
Ec-00_001860.1	EsuBft1971_4a-00001	0.02952	0.1122	0.2629	5	90327	635	703	40	2	28	657	9346	60	758	758	92	92	1	679	679	0	1199	3101
Ec-00_001890.1	EsuBft1670_2a-00001	0.02922	0.1687	0.1732	3	86667	585	675	42	6	48	598	8859	1	631	631	100	100	1	671	671	0	1077	2784
Ec-00_001930.1	EsuBft1557_7a-00001	0.03673	0.11	0.3339	6	93256	484	519	35	0	0	492	948	1	519	519	100	100	1	519	519	0	797	2058
Ec-00_001940.1	EsuBft1557_6a-00001	0.01456	0.09674	0.1505	2	9702	586	604	16	1	2	595	9851	1	604	604	100	100	1	602	602	0	1173	3034
Ec-00_001950.1	EsuBft1557_5a-00001	0.02891	0.09183	0.3148	6	89235	1774	1988	142	10	72	1814	9125	1	1947	1947	100	100	1	1957	1957	0	2987	7744
Ec-00_001960.1	EsuBft555_2a-00001	0.006615	0.09094	0.07275	1	98716	846	857	11	0	0	850	9918	1	857	860	99	99	1	857	893	0	1735	4493
Ec-00_002000.1	EsuBft555_3a-00001	0.01884	0.09167	0.2056	3	92625	427	461	26	3	8	431	9349	1	460	460	100	100	1	454	454	0	722	1863
Ec-00_002010.1	EsuBft555_6a-00001	0.01647	0.09779	0.1684	3	96404	429	445	16	0	0	433	973	1	445	445	100	100	1	445	445	0	833	2152
Ec-00_002030.1	EsuBft555_12a-00001	0.01486	0.09588	0.155	2	91611	546	596	27	5	23	554	9295	1	585	585	100	100	1	584	584	0	863	2231
Ec-00_002040.1	EsuBft555_13a-00001	0.02096	0.09911	0.2115	4	95759	429	448	19	0	0	439	9799	1	448	448	100	100	1	448	448	0	906	2341
Ec-00_002070.1	EsuBft800_3a-00001	0.02016	0.104	0.1938	3	92615	1530	1652	73	7	49	1550	9383	54	1664	1675	96	96	52	1695	1706	0	2365	6130
Ec-00_002090.1	EsuBft1748_2a-00001	0.02481	0.12	0.2067	3	93317	377	404	17	1	10	384	9505	120	523	537	75	75	6	399	403	0	724	1870
Ec-00_002470.1	EsuBft437_25a-00001	0.1735	0.3099	0.56	9	75839	113	149	14	2	22	117	7852	1	149	192	78	78	1	127	183	8.41e-60	189	480
Ec-00_003265.1	EsuBft183_18a-00001	0.04742	0.07782	0.6093	10	91065	265	291	25	1	1	274	9416	1	290	290	100	100	1	291	291	0	499	1286
Ec-00_003270.1	EsuBft183_17a-00001	0.0707	0.1149	0.6155	10	85848	552	643	83	4	8	567	8818	1	643	643	100	100	1	635	635	0	965	2495
Ec-00_003280.1	EsuBft183_16a-00001	0.03981	0.1528	0.2605	5	85201	403	473	60	3	10	418	8837	1	467	467	100	100	1	469	469	0	589	1519
Ec-00_003290.1	EsuBft183_15a-00001	0.003551	0.07482	0.04747	1	93412	397	425	3	2	25	398	9365	1	400	400	100	100	1	425	425	0	793	2049
Ec-00_003330.1	EsuBft183_10a-00001	0.06392	0.1279	0.4999	9	81104	382	471	49	3	40	395	8386	175	610	610	71	71	1	466	466	0	596	1536
Ec-00_003350.1	EsuBft183_8a-00001	0.03626	0.07024	0.5162	9	91979	172	187	13	2	2	173	9251	1	186	188	99	99	1	186	190	3.85e-120	342	877
Ec-00_003360.1	EsuBft183_7a-00001	0.0152	0.09841	0.1545	2	96145	399	415	13	2	3	406	9783	1	413	413	100	100	1	414	414	0	749	1934
Ec-00_003370.1	EsuBft183_6a-00001	0.03198	0.1144	0.2795	5	94014	267	284	17	0	0	275	9683	1	284	286	99	99	1	284	286	0	508	1307
Ec-00_003380.1	EsuBft183_5a-00001	0.01895	0.1081	0.1753	3	95993	527	549	21	1	1	533	9709	1	549	549	100	100	1	548	548	0	1090	2818
Ec-00_003400.1	EsuBft1273_3a-00001	0.08172	0.215	0.38	7	8216	175	213	33	3	5	182	8545	237	448	448	47	47	44	252	252	8.74e-81	254	650
Ec-00_003410.1	EsuBft1273_5a-00001	0.01759	0.09183	0.1916	3	9645	163	169	6	0	0	166	9822	1	169	169	100	100	1	169	169	1.2e-117	332	850
Ec-00_003430.1	EsuBft1273_6a-00001	0.06654	0.1805	0.3687	7	93581	277	296	19	0	0	282	9527	19	314	314	94	94	53	348	348	1.42e-151	433	1113
Ec-00_003460.1	EsuBft584_10a-00001	0.02806	0.04339	0.6467	10	94224	261	277	16	0	0	265	9567	1	277	277	100	100	141	417	417	4.55e-160	456	1172
Ec-00_003480.1	EsuBft584_6a-00001	0.02876	0.1359	0.2117	4	94784	527	556	29	0	0	535	9622	1	556	556	100	100	1	556	556	0	744	1922
Ec-00_003490.1	EsuBft584_5a-00001	0.01488	0.07949	0.1872	3	96705	499	516	15	1	2	502	9729	1	516	516	100	100	1	514	514	0	981	2536
Ec-00_003500.1	EsuBft584_4a-00001	0.02279	0.09558	0.2384	4	95215	796	836	40	0	0	804	9617	1	836	836	100	100	1	836	836	0	1427	3693
Ec-00_003530.1	EsuBft1385_13a-00001	0.02483	0.08871	0.2798	5	93262	526	564	31	2	7	536	9504	1	560	560	100	100	1	561	561	0	889	2296
Ec-00_003560.1	EsuBft1385_11a-00001	0.006667	0.07803	0.08544	1	98607	354	359	5	0	0	356	9916	1	359	359	100	100	93	451	451	0	736	1899
Ec-00_003730.1	EsuBft1703_2a-00001	0.1773	0.2745	0.6457	10	73485	194	264	35	1	35	207	7841	14	277	319	83	83	8	236	267	8.97e-118	344	883
Ec-00_003910.1	EsuBft6252_2a-00001	0.3223	1.271	0.2537	4	54274	127	234	54	4	53	150	641	93	298	298	69	69	86	294	294	1.32e-78	245	625
Ec-00_004280.1	EsuBft626_5a-00001	0.03864	0.095	0.4067	8	91176	341	374	31	1	2	349	9332	1	374	402	93	93	1	372	400	4.09e-176	501	1290
Ec-00_004290.1	EsuBft626_7a-00001	0.01903	0.08381	0.2271	4	95536	428	448	19	1	1	433	9665	1	448	448	100	100	1	447	447	0	862	2227
Ec-00_004310.1	EsuBft626_8a-00001	0.05019	0.09776	0.5134	9	88336	568	643	62	2	13	586	9114	1	638	638	100	100	1	635	635	0	1032	2669
Ec-00_004470.1	EsuBft833_22a-00001	0.167	0.731	0.2285	4	73529	125	170	41	1	4	134	7882	1	170	170	100	100	1	166	166	6.36e-83	246	628
Ec-00_004540.1	EsuBft1613_3a-00001	0.02347	0.08918	0.2632	5	72331	332	459	26	4	101	347	756	184	541	549	65	65	1	459	461	0	585	1507
Ec-00_004560.1	EsuBft1613_5a-00001	0.05794	0.1194	0.4852	9	87651	1015	1158	119	5	24	1046	9033	62	1201	1201	95	95	1	1152	1152	0	1761	4561
Ec-00_004570.1	EsuBft1613_6a-00001	0.01999	0.07885	0.2535	4	96188	328	341	13	0	0	333	9765	1	341	341	100	100	1	341	341	0	670	1729
Ec-00_004620.1	EsuBft186_6a-00001	0.0306	0.08317	0.3679	7	92217	391	424	30	2	3	402	9481	1	424	424	100	100	1	421	421	0	602	1552
Ec-00_004640.1	EsuBft186_7a-00001	0.04091	0.1041	0.393	7	8721	866	993	102	7	25	897	9033	57	1034	1034	95	95	1	983	983	0	1524	3945
Ec-00_004670.1	EsuBft186_9a-00001	0.05468	0.09804	0.5578	9	85276	973	1141	108	5	60	1004	8799	36	1130	1809	84	61	244	1370	2207	0	1789	4634
Ec-00_005000.1	EsuBft833_9a-00001	0.05553	0.1121	0.4956	9	94425	271	287	15	1	1	276	9617	36	321	347	82	82	36	322	407	0	563	1451
Ec-00_005150.1	EsuBft827_2a-00001	0.04776	0.09537	0.5008	9	9705	329	339	10	0	0	331	9764	23	361	361	94	94	15	353	353	0	671	1732
Ec-00_005200.1	EsuBft40_31a-00001	0.03092	0.2355	0.1313	2	97857	137	140	3	0	0	138	9857	1070	1209	1209	12	12	20	159	159	5.13e-88	286	731
Ec-00_005210.1	EsuBft40_30a-00001	0.04266	0.08871	0.4809	9	90341	1085	1201	102	6	14	1115	9284	1	1200	1205	99	99	1	1188	1192	0	1795	4650
Ec-00_005230.1	EsuBft40_28a-00001	0.02922	0.08591	0.3401	6	94006	298	317	19	0	0	304	959	1	317	317	100	100	1	317	317	0	605	1559
Ec-00_005410.1	EsuBft550_17a-00001	0.02058	0.118	0.1744	3	9426	312	331	17	1	2	322	9728	24	352	352	93	93	1	331	331	0	655	1691
Ec-00_005430.1	EsuBft550_15a-00001	0.009257	0.1173	0.07892	1	96753	149	154	3	2	2	149	9675	11	164	164	94	94	1	152	152	3.77e-84	248	634
Ec-00_005440.1	EsuBft116_23a-00001	0.008682	0.2957	0.02936	1	100	137	137	0	0	0	137	100	1	137	137	100	100	1	137	137	9.46e-95	273	699
Ec-00_005450.4	EsuBft550_9a-00001	0.02647	0.1159	0.2284	4	95052	461	485	24	0	0	472	9732	1	485	577	84	84	17	501	502	0	880	2273
Ec-00_005460.1	EsuBft347_23a-00001	0	0.1244	0	1	100	117	117	0	0	0	117	100	1	117	117	100	100	1	117	117	3.7e-81	235	599
Ec-00_005470.1	EsuBft347_22a-00001	0.003519	0.08573	0.04105	1	99187	122	123	1	0	0	122	9919	1	123	123	100	100	1	123	123	3.68e-81	238	607
Ec-00_005550.1	EsuBft1394_5a-00001	0.05604	0.1143	0.4901	9	79722	287	360	49	6	24	294	8167	1	353	353	100	100	1	343	343	2.13e-119	353	905
Ec-00_005560.1	EsuBft1394_4a-00001	0.0167	0.09129	0.1829	3	80	96	120	2	2	22	96	80	53	150	150	65	65	1	120	120	4.91e-55	173	438
Ec-00_005570.1	EsuBft1993_4a-00001	0.02388	0.05946	0.4016	7	94468	222	235	12	1	1	227	966	1	234	234	100	100	1	235	235	4.01e-150	421	1083
Ec-00_005580.1	EsuBft1993_3a-00001	0.01102	0.09181	0.12	2	97476	618	634	14	1	2	625	9858	1	632	632	100	100	1	634	634	0	1241	3211
Ec-00_005590.1	EsuBft1993_2a-00001	0.04146	0.1195	0.3469	6	92363	387	419	11	2	21	391	9332	1	401	433	93	93	1	416	432	0	793	2048
Ec-00_005640.1	EsuBft1662_7a-00001	0.05041	0.09667	0.5215	9	8577	440	513	49	1	24	461	8986	1	489	532	92	92	1	513	538	0	842	2176
Ec-00_005650.1	EsuBft1662_6a-00001	0.1334	0.1331	1.003	10	84706	72	85	13	0	0	73	8588	1	85	130	65	65	1	85	173	4.37e-14	697	169
Ec-00_005780.1	EsuBft1476_8a-00001	0.0144	0.07802	0.1846	3	96825	244	252	8	0	0	246	9762	1	252	252	100	100	1	252	252	8.63e-175	485	1249
Ec-00_005790.1	EsuBft1476_7a-00001	0.0201	0.1684	0.1194	2	91885	385	419	22	2	12	389	9284	1	419	419	100	100	1	407	407	0	747	1928
Ec-00_005850.1	EsuBft2519_3a-00001	0.05567	0.1152	0.4832	9	82135	354	431	33	1	44	374	8677	138	524	553	70	70	6	436	448	0	690	1780
Ec-00_005900.1	EsuBft42_11a-00001	0.01456	0.06751	0.2157	4	96782	421	435	14	0	0	428	9839	1	435	435	100	100	1	435	435	0	866	2238
Ec-00_005920.1	EsuBft42_9a-00001	0.01545	0.08904	0.1735	3	96332	604	627	21	1	2	614	9793	1	627	627	100	100	1	625	625	0	1226	3172
Ec-00_005930.1	EsuBft42_8a-00001	0.02231	0.07692	0.29	5	89722	323	360	25	1	12	331	9194	1	360	360	100	100	1	348	348	0	505	1300
Ec-00_005940.1	EsuBft42_7a-00001	0.01614	0.08742	0.1846	3	9631	261	271	10	0	0	267	9852	1	271	271	100	100	1	271	271	0	529	1362
Ec-00_005950.2	EsuBft42_6a-00001	0.03046	0.09861	0.3089	6	93955	1119	1191	60	9	12	1140	9572	1	1186	1738	100	68	1	1184	1837	0	1788	4632
Ec-00_005960.1	EsuBft42_5a-00001	0.02898	0.08289	0.3496	6	81008	209	258	31	4	18	216	8372	521	778	778	71	33	146	385	385	6.03e-123	378	971
Ec-00_005970.1	EsuBft1622_4a-00001	0.06162	0.1409	0.4374	8	90222	406	450	41	1	3	417	9267	744	1190	1380	32	32	1	450	472	0	759	1960
Ec-00_006040.1	EsuBft314_4a-00001	0.416	0.8425	0.4937	9	87645	227	259	5	1	27	230	888	92	323	550	56	42	125	383	637	2.51e-159	473	1217
Ec-00_006420.1	EsuBft2372_3a-00001	0.02429	0.1384	0.1755	3	92159	858	931	69	2	4	871	9356	1	931	931	100	100	1	927	927	0	1543	3995
Ec-00_006460.1	EsuBft1671_7a-00001	0.07907	0.1119	0.7065	10	86609	401	463	62	0	0	427	9222	14	476	476	97	97	105	567	567	0	808	2088
Ec-00_006470.1	EsuBft508_3a-00001	0.03179	0.1582	0.2009	3	93159	640	687	19	3	28	647	9418	1	684	757	90	90	1	662	688	0	1257	3253
Ec-00_006520.1	EsuBft235_27a-00001	0.04253	0.1049	0.4053	8	83118	1093	1315	162	16	60	1119	851	161	1449	1449	98	89	2287	3567	3567	0	1423	3684
Ec-00_006530.1	EsuBft235_28a-00001	0.04249	0.1296	0.3279	6	92632	440	475	31	2	4	454	9558	1	475	522	91	91	10	480	527	0	830	2145
Ec-00_006540.1	EsuBft235_29a-00001	0.00654	0.1046	0.06254	1	98529	134	136	2	0	0	135	9926	1	136	136	100	100	1	136	136	5.87e-98	281	720
Ec-00_006550.1	EsuBft235_30a-00001	0.01373	0.05299	0.2591	5	95364	288	302	10	1	4	292	9669	1	302	302	100	100	1	298	298	0	585	1508
Ec-00_006560.1	EsuBft235_31a-00001	0.02805	0.105	0.2673	5	91129	565	620	43	5	12	573	9242	1	613	1049	58	58	1	615	617	0	1012	2617
Ec-00_006570.1	EsuBft51_34a-00001	0.07342	0.233	0.3151	6	87795	223	254	30	1	1	238	937	1	253	253	100	100	1	254	254	1.08e-157	442	1137
Ec-00_006580.1	EsuBft51_35a-00001	0.03405	0.08109	0.4199	8	91286	220	241	19	2	2	224	9295	1	239	240	99	99	1	241	287	3.82e-139	396	1017
Ec-00_006610.1	EsuBft963_7a-00001	0.04516	0.104	0.4344	8	87723	836	953	93	6	24	857	8993	776	1717	1717	55	55	770	1709	1709	0	1333	3449
Ec-00_006620.1	EsuBft963_6a-00001	0.01263	0.1319	0.09579	1	95987	1794	1869	48	8	27	1815	9711	122	1973	1973	94	94	8	1866	1866	0	3635	9426
Ec-00_006700.2	EsuBft977_5a-00001	0.07318	0.1629	0.4492	8	65341	345	528	65	6	118	367	6951	1	528	528	100	100	1	410	410	0	610	1572
Ec-00_006770.1	EsuBft330_7a-00001	0.08181	0.193	0.4238	8	81168	556	685	68	7	61	577	8423	45	699	701	93	93	12	665	667	0	1050	2716
Ec-00_006790.1	EsuBft330_5a-00001	0.0171	0.1079	0.1584	3	96218	458	476	18	0	0	467	9811	67	542	542	88	88	1	476	476	0	935	2416
Ec-00_006800.1	EsuBft330_4a-00001	0.05175	0.099	0.5227	9	8522	542	636	75	5	19	558	8774	33	655	655	95	95	1	630	630	0	920	2379
Ec-00_006810.1	EsuBft330_3a-00001	0.009607	0.09134	0.1052	2	98451	445	452	7	0	0	449	9934	1	452	553	82	82	1	452	459	0	924	2389
Ec-00_006870.1	EsuBft739_7a-00001	0.03187	0.1406	0.2267	4	87957	745	847	50	6	52	757	8937	1	841	945	89	89	1	801	808	0	1347	3486
Ec-00_006940.1	EsuBft343_4a-00001	0.06555	0.09867	0.6644	10	87619	92	105	13	0	0	96	9143	1	105	112	94	94	1	105	107	1.75e-53	167	423
Ec-00_006950.1	EsuBft343_3a-00001	0.02001	0.09099	0.22	4	95722	895	935	34	2	6	907	9701	11	943	943	99	99	88	1018	1018	0	1652	4279
Ec-00_006960.1	EsuBft797_9a-00001	0.01971	0.106	0.186	3	95927	471	491	20	0	0	479	9756	2	492	492	99	99	4	494	494	0	946	2446
Ec-00_007000.1	EsuBft908_6a-00001	0.02957	0.1076	0.2749	5	9046	531	587	48	5	8	544	9267	35	620	620	95	95	1	580	580	0	879	2272
Ec-00_007030.1	EsuBft578_3a-00001	0.06713	0.232	0.2894	5	90058	154	171	16	1	1	159	9298	241	411	411	42	42	22	191	191	8.78e-95	286	733
Ec-00_007110.1	EsuBft1919_5a-00001	0.2303	0.6696	0.3439	6	67015	321	479	101	5	57	340	7098	48	472	619	69	69	64	539	540	1.54e-103	328	842
Ec-00_007250.1	EsuBft1565_4a-00001	0.09963	0.2052	0.4856	9	74274	179	241	41	1	21	194	805	12	231	231	95	95	3	243	243	2.02e-128	367	941
Ec-00_007310.1	EsuBft1982_6a-00001	0.0318	0.09322	0.3411	6	93388	565	605	39	1	1	583	9636	26	630	630	96	96	1	604	604	0	1085	2805
Ec-00_007320.1	EsuBft1982_5a-00001	0.01591	0.1376	0.1156	2	94714	215	227	7	1	5	215	9471	1	227	227	100	100	1	222	222	1.18e-150	422	1085
Ec-00_007330.1	EsuBft1982_4a-00001	0	0.01644	0	1	100	124	124	0	0	0	124	100	1	124	124	100	100	1	124	124	6.57e-89	258	658
Ec-00_007340.1	EsuBft1982_3a-00001	0.008	0.04699	0.1702	3	98295	173	176	3	0	0	174	9886	1	176	176	100	100	1	176	176	4.67e-127	358	919
Ec-00_007350.1	EsuBft1982_2a-00001	0.0171	0.1263	0.1354	2	96875	279	288	9	0	0	281	9757	1	288	288	100	100	138	425	425	0	568	1463
Ec-00_007370.1	EsuBft500_7a-00001	0.07442	0.1413	0.5265	9	76323	548	718	100	7	70	595	8287	5	656	656	99	99	15	728	728	0	991	2562
Ec-00_007480.1	EsuBft246_2a-00001	0.02214	0.05524	0.4009	7	95054	442	465	23	0	0	450	9677	124	588	588	79	79	1	465	465	0	908	2347
Ec-00_007590.1	EsuBft1242_3a-00001	0.01667	0.135	0.1235	2	9906	527	532	5	0	0	531	9981	1	532	709	90	75	1	532	1367	0	980	2533
Ec-00_007710.1	EsuBft740_9a-00001	0.00623	0.1292	0.04821	1	98621	143	145	2	0	0	143	9862	1	145	145	100	100	520	664	664	1.07e-98	301	772
Ec-00_007720.1	EsuBft740_10a-00001	0.008027	0.06438	0.1247	2	98344	297	302	5	0	0	298	9868	1	302	302	100	100	1	302	302	0	603	1554
Ec-00_007740.1	EsuBft740_12a-00001	0.02278	0.09408	0.2421	4	89545	788	880	38	5	54	800	9091	1	836	836	100	100	1	870	870	0	1412	3655
Ec-00_007750.1	EsuBft1374_5a-00001	0.02858	0.09975	0.2865	5	94118	400	425	25	0	0	409	9624	1	425	425	100	100	62	486	486	0	790	2039
Ec-00_007780.1	EsuBft2407_5a-00001	0.09754	0.3817	0.2555	4	84232	406	482	55	2	21	425	8817	65	543	1127	43	43	17	480	485	0	826	2134
Ec-00_007800.1	EsuBft771_2a-00001	0.1016	0.2706	0.3755	7	68567	493	719	104	9	122	513	7135	33	676	676	95	95	1	672	672	0	885	2288
Ec-00_007820.1	EsuBft771_6a-00001	0.03395	0.1048	0.3239	6	92111	397	431	29	1	5	408	9466	1	431	431	100	100	1	426	426	0	807	2084
Ec-00_007830.1	EsuBft771_7a-00001	0.04164	0.07648	0.5444	9	91584	185	202	17	0	0	190	9406	2	203	203	99	99	7	208	208	4.52e-131	371	952
Ec-00_007840.1	EsuBft418_12a-00001	0.02931	0.111	0.264	5	92375	315	341	20	2	6	321	9413	1	336	336	100	100	241	580	580	0	617	1591
Ec-00_008050.1	EsuBft1226_6a-00001	0.01216	0.09295	0.1308	2	9724	599	616	16	1	1	608	987	1	616	616	100	100	1	615	615	0	1202	3111
Ec-00_008060.1	EsuBft1226_8a-00001	0.02759	0.1488	0.1853	3	95833	299	312	13	0	0	304	9744	85	396	463	67	67	18	329	508	0	627	1617
Ec-00_008110.2	EsuBft3952_3a-00001	0.5107	1.196	0.427	8	43676	221	506	266	9	19	294	581	38	529	539	91	91	32	532	536	7.18e-122	373	958
Ec-00_008200.1	EsuBft558_2a-00001	0.01918	0.1293	0.1484	2	97129	203	209	6	0	0	204	9761	95	303	463	45	45	6	214	215	3.2e-146	418	1074
Ec-00_008240.1	EsuBft2109_2a-00001	0.01475	0.09255	0.1594	3	96566	703	728	25	0	0	708	9725	105	832	869	84	84	1	728	731	0	1431	3704
Ec-00_008290.1	EsuBft300_12a-00001	0.05362	0.1211	0.4427	8	83955	1036	1234	136	21	62	1061	8598	226	1438	1438	84	84	1	1193	1193	0	1353	3503
Ec-00_008350.1	EsuBft495_3a-00001	0.02036	0.1124	0.1812	3	95736	696	727	31	0	0	708	9739	1	727	727	100	100	1	727	727	0	1332	3447
Ec-00_008430.1	EsuBft908_4a-00001	0.03586	0.1344	0.2668	5	84528	1038	1228	114	17	76	1068	8697	1	1177	1653	98	71	1	1203	1810	0	1409	3647
Ec-00_008440.1	EsuBft908_3a-00001	0.02847	0.1221	0.2332	4	89205	785	880	63	9	32	795	9034	1	866	866	100	100	1	862	862	0	1188	3073
Ec-00_008480.1	EsuBft558_3a-00001	0.004235	0.1086	0.039	1	82004	802	978	41	7	135	817	8354	106	948	950	89	89	1	978	1386	0	1600	4143
Ec-00_008490.1	EsuBft1359_7a-00001	0.2575	0.4364	0.5901	10	76301	132	173	32	1	9	142	8208	78	250	250	69	69	151	314	314	1.25e-78	244	622
Ec-00_008660.1	EsuBft2199_4a-00001	0.04984	0.1793	0.278	5	90171	211	234	23	0	0	215	9188	1	234	234	100	100	1	234	234	8.46e-128	365	937
Ec-00_008670.1	EsuBft2572_2a-00001	0.1296	0.2487	0.5212	9	91279	157	172	15	0	0	165	9593	40	211	211	82	82	28	199	199	1.86e-111	321	823
Ec-00_008830.1	EsuBft1094_21a-00001	0.004893	0.09668	0.05061	1	98555	341	346	3	1	2	343	9913	1	346	346	100	100	37	380	380	0	682	1761
Ec-00_008920.1	EsuBft2010_2a-00001	0.09612	0.1789	0.5372	9	81128	1367	1685	284	21	34	1465	8694	1	1676	1684	99	99	1	1660	1675	0	2518	6525
Ec-00_008950.1	EsuBft334_8a-00001	0.07262	0.2338	0.3106	6	98507	264	268	4	0	0	266	9925	213	480	493	54	54	50	317	619	0	550	1418
Ec-00_009020.1	EsuBft1741_2a-00001	0.07757	0.09402	0.825	10	85093	137	161	19	2	5	140	8696	15	175	175	92	92	1	156	156	5.24e-85	251	641
Ec-00_009110.1	EsuBft396_17a-00001	0.01763	0.09076	0.1943	3	94143	434	461	17	3	10	441	9566	1	461	461	100	100	1	451	451	0	865	2236
Ec-00_009120.1	EsuBft396_16a-00001	0.03416	0.1059	0.3224	6	91471	311	340	26	1	3	325	9559	1	340	340	100	100	297	633	633	0	517	1331
Ec-00_009340.1	EsuBft448_9a-00001	0.04534	0.1832	0.2475	4	9129	283	310	22	2	5	291	9387	131	440	529	75	59	9	313	560	3.69e-169	494	1273
Ec-00_009355.1	EsuBft3039_2a-00001	0.05498	0.1181	0.4656	8	74353	316	425	42	4	67	327	7694	1	364	700	52	52	52	470	484	1.02e-167	494	1273
Ec-00_009360.1	EsuBft720_2a-00001	0.02974	0.1219	0.244	4	94242	622	660	38	0	0	635	9621	1	660	662	99	99	167	826	840	0	1244	3218
Ec-00_009520.2	EsuBft1786_3a-00001	0.326	0.7189	0.4535	8	8427	75	89	14	0	0	82	9213	37	125	142	63	63	78	166	189	9.84e-49	159	402
Ec-00_009620.1	EsuBft351_22a-00001	0.02627	0.1098	0.2393	4	90074	608	675	33	4	34	616	9126	4	653	653	99	99	534	1199	1199	0	1090	2818
Ec-00_009680.1	EsuBft1006_5a-00001	0.02953	0.1179	0.2505	4	87183	1306	1498	103	9	89	1326	8852	1	1441	1441	100	100	171	1636	1636	0	2168	5617
Ec-00_009850.1	EsuBft1313_6a-00001	0.07816	0.1772	0.4411	8	77104	394	511	65	3	52	410	8023	48	558	558	92	92	13	471	471	0	758	1957
Ec-00_009880.1	EsuBft2635_3a-00001	0.08458	0.2115	0.4	7	91873	260	283	22	1	1	268	947	41	322	322	88	88	187	469	469	5.74e-142	414	1063
Ec-00_009950.1	EsuBft426_17a-00001	0.06293	0.1854	0.3394	6	79649	544	683	72	8	67	551	8067	4	635	721	88	88	399	1065	1109	0	830	2145
Ec-00_010010.1	EsuBft396_13a-00001	0.0422	0.09177	0.4598	8	75	54	72	3	1	15	55	7639	169	240	600	12	12	1	57	60	1.26e-26	107	268
Ec-00_010170.1	EsuBft1513_4a-00001	0.03472	0.1084	0.3203	6	88194	381	432	41	5	10	391	9051	1	428	428	100	100	448	873	873	0	585	1508
Ec-00_010380.1	EsuBft321_13a-00001	0.06382	0.07783	0.8201	10	85879	596	694	88	2	10	628	9049	1	693	693	100	100	13	697	697	0	1088	2814
Ec-00_010520.1	EsuBft866_6a-00001	0.01613	0.132	0.1222	2	95652	286	299	11	1	2	290	9699	1	297	297	100	100	1	299	299	0	575	1482
Ec-00_010560.1	EsuBft692_18a-00001	0.03483	0.09269	0.3757	7	93557	363	388	25	0	0	369	951	1	388	400	97	97	1	388	389	0	737	1902
Ec-00_010570.1	EsuBft692_17a-00001	0.005088	0.05785	0.08794	1	98765	240	243	3	0	0	243	100	1	243	243	100	100	1	243	243	3.22e-173	481	1237
Ec-00_010610.1	EsuBft985_4a-00001	0.005735	0.05701	0.1006	1	97647	83	85	2	0	0	84	9882	4	88	88	97	97	219	303	303	4.53e-53	171	434
Ec-00_010760.1	EsuBft1261_3a-00001	0.06842	0.1685	0.406	8	76404	272	356	45	2	39	284	7978	1	317	317	100	100	1	356	356	7.07e-163	462	1189
Ec-00_010800.1	EsuBft823_2a-00001	0.03514	0.1854	0.1896	3	91641	592	646	41	1	13	617	9551	52	684	684	93	93	1	646	646	0	1191	3081
Ec-00_010860.1	EsuBft77_4a-00001	0.05836	0.117	0.4987	9	86412	407	471	51	2	13	422	896	181	639	639	72	72	11	480	480	0	733	1893
Ec-00_010880.1	EsuBft147_23a-00001	0.007993	0.08648	0.09242	1	98263	396	403	7	0	0	400	9926	1	403	403	100	100	1	403	403	0	811	2094
Ec-00_010890.1	EsuBft321_10a-00001	0.03009	0.1085	0.2773	5	96164	351	365	14	0	0	355	9726	1	365	381	96	96	1	365	517	0	669	1727
Ec-00_010910.1	EsuBft36_24a-00001	0.06828	0.1094	0.6242	10	74892	519	693	96	4	78	540	7792	308	966	966	68	68	14	662	662	0	957	2475
Ec-00_010930.1	EsuBft144_24a-00001	0.02681	0.07188	0.373	7	98883	177	179	2	0	0	178	9944	13	191	191	94	94	92	270	270	5.78e-130	370	950
Ec-00_010950.1	EsuBft671_2a-00001	0.2008	0.4057	0.495	9	68889	155	225	31	2	39	167	7422	24	248	408	55	55	244	429	478	6.79e-100	310	794
Ec-00_011060.1	EsuBft294_2a-00001	0.05045	0.1238	0.4076	8	89524	188	210	21	1	1	202	9619	20	229	229	92	92	1	209	209	1.02e-140	396	1018
Ec-00_011070.1	EsuBft583_9a-00001	0.04435	0.09914	0.4474	8	90764	1474	1624	143	3	7	1504	9261	1	1617	1617	100	100	226	1849	1849	0	2733	7085
Ec-00_011160.1	EsuBft2855_2a-00001	0.007782	0.06842	0.1137	2	98291	115	117	2	0	0	115	9829	50	166	166	70	70	1	117	117	1.3e-75	223	568
Ec-00_011170.1	EsuBft2855_3a-00001	0.2311	0.3667	0.6301	10	9403	63	67	4	0	0	63	9403	14	80	100	67	67	62	128	150	4.36e-38	129	324
Ec-00_011190.1	EsuBft59_10a-00001	0.03435	0.07063	0.4864	9	92225	344	373	27	1	2	350	9383	1	371	375	99	99	1	373	594	0	535	1379
Ec-00_011390.1	EsuBft846_11a-00001	0.1875	0.5919	0.3167	6	9375	120	128	8	0	0	124	9688	58	185	379	34	34	188	315	327	6.54e-79	250	638
Ec-00_011400.1	EsuBft4467_2a-00001	0.3259	0.4725	0.6897	10	85897	134	156	20	1	2	139	891	70	223	324	48	48	1	156	268	6.28e-73	231	588
Ec-00_011470.1	EsuBft36_25a-00001	0.0435	0.1106	0.3935	7	861	830	964	92	8	42	852	8838	1	944	952	99	99	91	1032	1559	0	1384	3582
Ec-01_000060.1	EsuBft217_4a-00001	0.02211	0.09214	0.24	4	95616	458	479	21	0	0	464	9687	1	479	479	100	100	120	598	598	0	896	2316
Ec-01_000070.1	EsuBft217_5a-00001	0.01034	0.0884	0.1169	2	97493	1478	1516	33	2	5	1490	9828	1	1515	1515	100	100	1	1512	1512	0	3021	7832
Ec-01_000090.1	EsuBft217_6a-00001	0.02686	0.1025	0.262	5	94444	442	468	26	0	0	453	9679	1	468	468	100	100	1	468	468	0	923	2386
Ec-01_000100.1	EsuBft217_7a-00001	0.007182	0.09743	0.07371	1	98427	438	445	7	0	0	439	9865	1	445	445	100	100	1	445	445	0	916	2368
Ec-01_000120.1	EsuBft217_8a-00001	0.04139	0.1458	0.2839	5	94767	670	707	34	1	3	686	9703	30	733	733	96	96	123	829	829	0	1306	3379
Ec-01_000140.1	EsuBft217_9a-00001	0.01806	0.1007	0.1794	3	96244	410	426	16	0	0	413	9695	1	426	426	100	100	1	426	426	0	784	2024
Ec-01_000160.1	EsuBft217_10a-00001	0.036	0.08984	0.4007	7	9313	244	262	16	1	2	247	9427	5	266	266	98	98	45	304	304	9.83e-168	470	1210
Ec-01_000180.1	EsuBft217_13a-00001	0.02315	0.1053	0.2199	4	94493	429	454	23	1	2	441	9714	1	454	454	100	100	1	452	452	0	869	2246
Ec-01_000190.1	EsuBft217_19a-00001	0.005507	0.1116	0.04935	1	98639	145	147	2	0	0	146	9932	45	191	191	77	77	1	147	147	1.6e-105	301	770
Ec-01_000210.1	EsuBft217_20a-00001	0.1883	0.2976	0.6327	10	91498	452	494	42	0	0	462	9352	1	494	676	73	73	1	494	650	0	880	2273
Ec-01_000240.1	EsuBft217_22a-00001	0.02922	0.1316	0.222	4	95084	735	773	38	0	0	751	9715	14	786	786	98	98	22	794	794	0	1445	3741
Ec-01_000250.1	EsuBft217_23a-00001	0.06809	0.1424	0.4781	9	87824	440	501	55	2	6	457	9122	170	669	669	75	75	15	510	510	0	743	1917
Ec-01_000260.1	EsuBft217_25a-00001	0.01415	0.06468	0.2187	4	96465	573	594	18	1	3	582	9798	1	591	649	91	91	103	696	698	0	1153	2983
Ec-01_000270.1	EsuBft217_26a-00001	0.06179	0.1756	0.3519	7	89143	312	350	20	1	18	320	9143	1	350	475	74	74	1	332	365	0	576	1484
Ec-01_000280.1	EsuBft217_27a-00001	0.03632	0.1059	0.3429	6	92571	486	525	36	2	3	498	9486	26	547	547	95	95	4	528	528	0	889	2298
Ec-01_000290.1	EsuBft217_28a-00001	0.009948	0.06286	0.1582	2	97681	337	345	7	1	1	340	9855	1	344	344	100	100	1	345	345	0	677	1748
Ec-01_000310.1	EsuBft217_29a-00001	0.08046	0.1637	0.4915	9	88951	475	534	59	0	0	492	9213	221	754	827	65	65	33	566	571	0	813	2100
Ec-01_000320.1	EsuBft217_32a-00001	0.05649	0.1883	0.3	5	84643	237	280	33	3	10	240	8571	377	655	854	33	33	1	271	295	2.23e-94	303	775
Ec-01_000330.1	EsuBft217_34a-00001	0.005837	0.1265	0.04614	1	98529	402	408	6	0	0	407	9975	344	751	751	54	54	1	408	408	0	841	2172
Ec-01_000340.1	EsuBft217_37a-00001	0.08327	0.1697	0.4906	9	83595	479	573	72	4	22	501	8743	1	568	571	99	99	1	556	566	0	823	2127
Ec-01_000360.1	EsuBft217_38a-00001	0.01478	0.1402	0.1054	2	89041	390	438	12	2	36	392	895	1	403	403	100	100	1	437	437	0	775	2002
Ec-01_000400.1	EsuBft1502_5a-00001	0.02238	0.1025	0.2184	4	95417	229	240	11	0	0	234	975	1	240	240	100	100	1	240	240	2.26e-166	463	1191
Ec-01_000430.1	EsuBft674_3a-00001	0.0131	0.1159	0.113	2	9727	570	586	16	0	0	580	9898	1	586	586	100	100	1	586	586	0	1172	3033
Ec-01_000440.1	EsuBft674_4a-00001	0.04721	0.1426	0.3311	6	87391	603	690	60	5	27	618	8957	7	678	678	99	99	35	715	715	0	1023	2644
Ec-01_000450.1	EsuBft674_6a-00001	0.03212	0.1283	0.2504	4	96026	145	151	6	0	0	147	9735	69	219	219	69	69	8	158	158	4.8e-105	301	771
Ec-01_000460.1	EsuBft674_7a-00001	0.02579	0.0964	0.2675	5	94784	527	556	28	1	1	537	9658	1	556	556	100	100	1	555	555	0	1004	2595
Ec-01_000500.1	EsuBft674_14a-00001	0.02305	0.08314	0.2772	5	94704	769	812	40	3	3	784	9655	1	811	811	100	100	1	810	810	0	1426	3692
Ec-01_000540.1	EsuBft674_12a-00001	0.04614	0.1389	0.3322	6	87626	1650	1883	79	11	154	1680	8922	1	1874	2117	89	89	1	1738	2070	0	2724	7061
Ec-01_000560.1	EsuBft674_11a-00001	0.0271	0.1033	0.2624	5	94452	698	739	40	1	1	714	9662	1	738	738	100	100	1	739	739	0	1183	3061
Ec-01_000570.1	EsuBft674_10a-00001	0.004322	0.09352	0.04621	1	9841	557	566	5	1	4	558	9859	1	566	566	100	100	1	562	562	0	1146	2964
Ec-01_000620.1	EsuBft1436_6a-00001	0.01407	0.1206	0.1166	2	97857	274	280	6	0	0	277	9893	1	280	286	98	98	1	280	317	0	547	1409
Ec-01_000630.1	EsuBft1312_2a-00001	0.04902	0.135	0.3632	7	89483	1021	1141	104	7	16	1059	9281	1	1134	1235	92	92	1	1132	1134	0	1740	4507
Ec-01_000640.1	EsuBft1312_3a-00001	0.02457	0.1109	0.2217	4	91984	918	998	48	4	32	931	9329	1	983	1017	97	97	1	981	1015	0	1649	4269
Ec-01_000660.1	EsuBft1312_8a-00001	0.03294	0.111	0.2966	5	83056	299	360	21	3	40	305	8472	242	577	577	58	58	1	344	344	1.59e-174	502	1292
Ec-01_000690.1	EsuBft640_11a-00001	0.03602	0.06348	0.5674	10	92736	383	413	30	0	0	395	9564	1	413	413	100	100	1	413	413	0	789	2037
Ec-01_000700.1	EsuBft640_10a-00001	0.0326	0.05892	0.5533	9	93281	236	253	16	1	1	242	9565	211	462	463	54	54	1	253	268	3.82e-173	491	1263
Ec-01_000740.1	EsuBft640_6a-00001	0.01454	0.1374	0.1059	2	95549	322	337	11	2	4	326	9674	10	342	342	97	97	246	582	582	0	663	1711
Ec-01_000760.1	EsuBft640_3a-00001	0.0121	0.08772	0.138	2	97233	492	506	13	1	1	502	9921	1	506	506	100	100	1	505	505	0	1019	2636
Ec-01_000780.1	EsuBft640_2a-00001	0.02132	0.1921	0.111	2	98148	583	594	9	1	2	586	9865	42	633	633	94	94	269	862	862	0	1183	3061
Ec-01_000790.1	EsuBft1738_6a-00001	0.09092	0.1703	0.5338	9	74806	962	1286	215	20	109	1023	7955	207	1420	1420	85	85	209	1457	1457	0	1473	3814
Ec-01_000800.1	EsuBft1738_5a-00001	0.02528	0.01988	1.272	10	95238	100	105	5	0	0	102	9714	1	105	105	100	100	1	105	105	7.36e-71	211	536
Ec-01_000810.1	EsuBft1738_4a-00001	0.005171	0.0582	0.08885	1	98905	271	274	3	0	0	272	9927	1	274	274	100	100	112	385	385	0	553	1426
Ec-01_000830.1	EsuBft1738_2a-00001	0.02408	0.1697	0.1419	2	94043	221	235	12	2	2	232	9872	1	233	233	100	100	1	235	235	5.03e-127	363	932
Ec-01_000840.1	EsuBft220_23a-00001	0.03585	0.1242	0.2886	5	91552	466	509	34	1	9	477	9371	20	519	519	96	96	55	563	563	0	931	2405
Ec-01_000850.1	EsuBft220_22a-00001	0.02688	0.122	0.2203	4	94725	413	436	23	0	0	426	9771	41	476	476	92	92	1	436	436	0	796	2056
Ec-01_000860.1	EsuBft220_21a-00001	0.02689	0.09622	0.2794	5	88946	346	389	22	3	21	352	9049	1	370	370	100	100	78	464	464	0	585	1507
Ec-01_000870.1	EsuBft220_20a-00001	0.03123	0.1411	0.2214	4	89164	288	323	28	2	7	298	9226	115	437	452	71	71	1	316	317	3.49e-174	495	1274
Ec-01_000890.1	EsuBft220_18a-00001	0.0369	0.09023	0.4089	8	86085	365	424	38	4	21	376	8868	1	403	403	100	100	1	424	424	0	685	1768
Ec-01_000920.1	EsuBft220_16a-00001	0.02249	0.107	0.2102	3	95726	224	234	9	1	1	229	9786	1	234	234	100	100	1	233	233	4.66e-162	451	1161
Ec-01_000970.1	EsuBft220_12a-00001	0.02882	0.1099	0.2622	5	94051	332	353	21	0	0	341	966	66	418	418	84	84	1	353	353	0	644	1661
Ec-01_000980.1	EsuBft220_11a-00001	0.01039	0.0963	0.1079	2	98137	316	322	6	0	0	317	9845	1	322	322	100	100	1	322	322	0	644	1661
Ec-01_001000.1	EsuBft220_9a-00001	0.02888	0.06563	0.44	8	90463	645	713	45	3	23	662	9285	1	711	758	94	94	1	692	693	0	1097	2837
Ec-01_001010.1	EsuBft220_8a-00001	0.04575	0.1069	0.4281	8	91228	260	285	25	0	0	267	9368	101	385	385	74	74	1	285	285	0	511	1317
Ec-01_001020.1	EsuBft220_7a-00001	0.03879	0.107	0.3624	7	81159	112	138	18	1	8	115	8333	174	311	334	41	41	1	130	153	5.98e-36	132	331
Ec-01_001040.1	EsuBft220_5a-00001	0.04543	0.1442	0.315	6	86207	400	464	49	5	15	410	8836	239	696	696	66	66	4	458	458	0	610	1574
Ec-01_001070.1	EsuBft522_2a-00001	0.015	0.1647	0.09108	1	97354	184	189	5	0	0	185	9788	1	189	452	42	42	1	189	204	7.11e-129	375	964
Ec-01_001080.1	EsuBft522_3a-00001	0.03417	0.06176	0.5532	9	9308	686	737	50	1	1	702	9525	1	737	739	99	99	101	836	838	0	1376	3562
Ec-01_001090.1	EsuBft522_4a-00001	0.00818	0.06865	0.1192	2	97059	561	578	10	1	7	565	9775	1	578	578	100	100	1	571	571	0	1122	2903
Ec-01_001110.1	EsuBft522_6a-00001	0.01594	0.03996	0.3989	7	96788	452	467	15	0	0	457	9786	1	467	467	100	100	1	467	467	0	913	2359
Ec-01_001120.1	EsuBft522_7a-00001	0.02339	0.08331	0.2808	5	95085	445	468	23	0	0	455	9722	1	468	468	100	100	1	468	468	0	773	1997
Ec-01_001140.2	EsuBft522_9a-00001	0.06812	0.1296	0.5257	9	89206	876	982	90	4	16	904	9206	44	1018	1018	96	96	56	1028	1028	0	1646	4263
Ec-01_001150.1	EsuBft522_10a-00001	0.05248	0.0913	0.5748	10	90254	213	236	22	1	1	220	9322	1	236	238	99	99	1	235	237	7.5e-138	388	997
Ec-01_001160.1	EsuBft522_12a-00001	0.04084	0.3421	0.1194	2	100	68	68	0	0	0	68	100	183	250	279	24	24	7	74	81	1.05e-41	142	359
Ec-01_001180.1	EsuBft522_15a-00001	0.02053	0.1282	0.1601	3	94654	301	318	15	1	2	306	9623	1	318	318	100	100	1	316	316	0	526	1356
Ec-01_001190.1	EsuBft522_16a-00001	0.0148	0.1081	0.1369	2	96739	267	276	9	0	0	271	9819	1	276	276	100	100	1	276	276	0	534	1376
Ec-01_001210.1	EsuBft522_18a-00001	0.02783	0.09395	0.2963	5	90323	504	558	39	5	15	520	9319	59	614	614	91	91	1	545	545	0	867	2240
Ec-01_001230.1	EsuBft522_20a-00001	0.04769	0.1208	0.3948	7	90251	648	718	57	5	13	666	9276	1	711	711	100	100	1	712	712	0	1180	3053
Ec-01_001240.1	EsuBft522_21a-00001	0.07394	0.1273	0.5809	10	89817	441	491	48	1	2	458	9328	37	527	538	91	91	1	489	501	0	863	2231
Ec-01_001260.1	EsuBft522_23a-00001	0.09298	0.1845	0.504	9	90751	157	173	16	0	0	164	948	256	428	472	37	37	1	173	194	4.93e-108	323	827
Ec-01_001270.1	EsuBft522_24a-00001	0.03049	0.07716	0.3951	7	93151	748	803	53	1	2	762	9489	43	845	845	95	95	1	801	801	0	1342	3473
Ec-01_001350.1	EsuBft1529_5a-00001	0.00711	0.0924	0.07695	1	98427	438	445	7	0	0	443	9955	1	445	445	100	100	1	445	445	0	872	2252
Ec-01_001370.1	EsuBft1529_4a-00001	0.01243	0.08444	0.1472	2	97183	276	284	8	0	0	281	9894	1	284	284	100	100	1	284	284	0	566	1459
Ec-01_001410.1	EsuBft1529_3a-00001	0.0276	0.06868	0.4019	7	93126	840	902	51	1	11	855	9479	1	891	891	100	100	1	902	902	0	1560	4039
Ec-01_001450.2	EsuBft1596_3a-00001	0.03535	0.1063	0.3324	6	96286	363	377	14	0	0	374	992	1	377	390	97	97	1	377	386	0	756	1952
Ec-01_001470.1	EsuBft1370_3a-00001	0.0327	0.1316	0.2485	4	91266	930	1019	72	7	17	948	9303	1	1016	1016	100	100	1	1005	1005	0	1497	3876
Ec-01_001490.1	EsuBft1370_6a-00001	0.1411	0.3596	0.3924	7	84049	137	163	18	7	8	143	8773	1	159	202	79	79	1	159	392	3.86e-67	215	547
Ec-01_001510.1	EsuBft1244_2a-00001	0.04233	0.078	0.5427	9	93333	98	105	7	0	0	99	9429	5	109	259	41	41	1	105	106	1.27e-62	196	498
Ec-01_001520.1	EsuBft1244_3a-00001	0.05748	0.07828	0.7343	10	90688	224	247	23	0	0	232	9393	1	247	253	98	98	1	247	352	2.58e-157	445	1145
Ec-01_001550.1	EsuBft56_23a-00001	0.04327	0.1191	0.3634	7	87191	1375	1577	142	11	60	1406	8916	409	1973	1973	100	79	460	1988	1988	0	2287	5926
Ec-01_001570.1	EsuBft56_22a-00001	0.03395	0.09566	0.3549	7	93307	697	747	50	0	0	714	9558	1	747	747	100	100	1	747	747	0	1302	3369
Ec-01_001600.1	EsuBft56_20a-00001	0.0156	0.0941	0.1658	3	96678	873	903	29	1	1	882	9767	1	903	903	100	100	60	961	961	0	1774	4595
Ec-01_001610.1	EsuBft56_19a-00001	0.02153	0.1054	0.2043	3	95509	319	334	15	0	0	324	9701	1	334	334	100	100	1	334	334	0	611	1575
Ec-01_001620.1	EsuBft56_18a-00001	0.02623	0.07335	0.3576	7	91468	536	586	46	2	4	552	942	1	582	595	98	98	1	586	598	0	905	2340
Ec-01_001630.1	EsuBft56_17a-00001	0.01152	0.1061	0.1086	2	94131	1267	1346	29	10	50	1275	9473	96	1435	1435	93	93	1	1302	1302	0	2505	6493
Ec-01_001660.1	EsuBft56_16a-00001	0.02664	0.09987	0.2668	5	87064	2147	2466	172	15	147	2199	8917	1	2395	7859	89	30	1	2390	8559	0	3257	8445
Ec-01_001680.1	EsuBft56_15a-00001	0.04549	0.135	0.3371	6	8943	533	596	53	4	10	545	9144	1	589	589	100	100	1	593	593	0	891	2302
Ec-01_001690.1	EsuBft56_14a-00001	0.02571	0.1108	0.232	4	95283	202	212	9	1	1	206	9717	1	212	220	96	96	1	211	226	1.45e-143	404	1038
Ec-01_001700.1	EsuBft56_13a-00001	0.01358	0.1234	0.1101	2	97222	315	324	9	0	0	319	9846	83	406	421	77	77	1	324	328	0	641	1654
Ec-01_001710.1	EsuBft56_12a-00001	0.03191	0.1292	0.247	4	93853	1191	1269	72	4	6	1209	9527	1	1268	1276	99	99	1	1264	1265	0	2036	5274
Ec-01_001720.1	EsuBft56_11a-00001	0.02416	0.109	0.2216	4	94728	557	588	31	0	0	570	9694	1	588	588	100	100	1	588	588	0	1087	2811
Ec-01_001730.1	EsuBft56_10a-00001	0.04451	0.1203	0.37	7	90526	172	190	17	1	1	176	9263	1	189	189	100	100	1	190	190	1.77e-102	297	761
Ec-01_001740.1	EsuBft56_9a-00001	0.007752	0.1227	0.06316	1	9798	291	297	5	1	1	293	9865	1	297	297	100	100	1	296	296	0	598	1541
Ec-01_001750.1	EsuBft56_8a-00001	0.03366	0.1491	0.2258	4	91481	451	493	38	1	4	467	9473	1	493	499	99	99	1	489	522	0	875	2260
Ec-01_001860.1	EsuBft214_7a-00001	0.04072	0.1141	0.357	7	90898	769	846	70	5	7	791	935	1	842	844	99	99	1	843	845	0	1449	3751
Ec-01_001870.1	EsuBft648_2a-00001	0.03826	0.1457	0.2627	5	82599	375	454	12	3	67	380	837	1	405	433	94	94	1	436	444	0	734	1894
Ec-01_001880.1	EsuBft648_3a-00001	0.01624	0.05782	0.281	5	95941	260	271	9	1	2	265	9779	5	275	275	99	99	3	271	271	0	528	1359
Ec-01_001920.1	EsuBft648_6a-00001	0.04339	0.08798	0.4932	9	83198	614	738	79	10	45	633	8577	130	836	836	85	85	234	957	957	0	885	2288
Ec-01_001930.1	EsuBft648_7a-00001	0.2373	0.7325	0.324	6	80769	42	52	9	1	1	46	8846	5	55	74	69	69	156	207	303	1.79e-19	84	206
Ec-01_001950.1	EsuBft648_8a-00001	0.01157	0.07973	0.1451	2	97857	274	280	6	0	0	277	9893	1	280	280	100	100	1	280	280	0	553	1425
Ec-01_001970.1	EsuBft648_10a-00001	0.05611	0.1408	0.3986	7	89958	430	478	48	0	0	453	9477	1	478	504	95	95	1	478	488	0	835	2156
Ec-01_001990.1	EsuBft648_11a-00001	0.02583	0.1208	0.2139	4	78532	428	545	24	3	93	439	8055	13	464	464	97	97	13	557	557	0	765	1976
Ec-01_002020.1	EsuBft1089_7a-00001	0.02322	0.1365	0.1701	3	94032	772	821	37	3	12	785	9562	1	809	809	100	100	1	821	821	0	1481	3833
Ec-01_002040.1	EsuBft1089_4a-00001	0.0167	0.08804	0.1897	3	96537	223	231	8	0	0	225	974	1	231	231	100	100	1	231	231	7.2e-158	438	1127
Ec-01_002050.1	EsuBft1089_3a-00001	0.0368	0.1089	0.338	6	91779	681	742	54	3	7	702	9461	1	741	741	100	100	1	736	736	0	1355	3506
Ec-01_002070.1	EsuBft1731_3a-00001	0.03068	0.07529	0.4075	8	94512	465	492	27	0	0	471	9573	1	492	511	96	96	1	492	511	0	822	2123
Ec-01_002080.1	EsuBft1731_4a-00001	0.02822	0.1327	0.2127	4	92887	222	239	13	1	4	226	9456	1	239	254	94	94	1	235	250	2.55e-121	350	898
Ec-01_002090.1	EsuBft1731_5a-00001	0.02064	0.08878	0.2325	4	95213	358	376	16	1	2	365	9707	1	376	376	100	100	1	374	374	6.31e-168	478	1230
Ec-01_002100.1	EsuBft1731_6a-00001	0.01039	0.1384	0.07507	1	97297	252	259	7	0	0	255	9846	1	259	259	100	100	1	259	259	0	503	1295
Ec-01_002110.1	EsuBft1731_7a-00001	0.05176	0.1028	0.5035	9	84347	555	658	63	4	40	575	8739	1	620	675	92	92	1	656	712	0	950	2456
Ec-01_002130.1	EsuBft724_3a-00001	0.0116	0.07396	0.1569	2	975	234	240	6	0	0	236	9833	1	240	240	100	100	1	240	240	1.28e-169	471	1212
Ec-01_002150.1	EsuBft724_2a-00001	0.03424	0.1222	0.2801	5	92308	552	598	44	2	2	567	9482	1	597	597	100	100	1	597	597	0	1062	2746
Ec-01_002170.1	EsuBft3293_2a-00001	0.06827	0.1371	0.4981	9	8069	234	290	34	2	22	247	8517	115	403	407	71	71	9	277	343	5.78e-157	450	1158
Ec-01_002180.1	EsuBft3390_3a-00001	0.01795	0.07177	0.25	4	97436	152	156	4	0	0	155	9936	1	156	463	34	34	1	156	158	2.54e-105	314	805
Ec-01_002190.1	EsuBft67_31a-00001	0.04478	0.1652	0.2711	5	90157	458	508	41	4	9	469	9232	1	507	507	100	100	1	500	500	0	844	2180
Ec-01_002200.1	EsuBft67_30a-00001	0.03745	0.1483	0.2525	4	92105	350	380	27	1	3	357	9395	1	377	377	100	100	1	380	380	0	667	1720
Ec-01_002220.1	EsuBft67_24a-00001	0.03376	0.07936	0.4254	8	93137	190	204	14	0	0	196	9608	1	204	204	100	100	1	204	204	2.64e-138	389	999
Ec-01_002260.1	EsuBft67_17a-00001	0.01097	0.1293	0.08488	1	97041	164	169	4	1	1	165	9763	1	169	169	100	100	39	206	206	1.5e-117	333	853
Ec-01_002270.1	EsuBft67_16a-00001	0.04568	0.1366	0.3343	6	83085	167	201	22	2	12	172	8557	1	200	200	100	100	1	190	190	9.1e-91	266	679
Ec-01_002290.1	EsuBft67_14a-00001	0	0.1891	0	1	100	106	106	0	0	0	106	100	1	106	106	100	100	1	106	106	4.21e-73	216	551
Ec-01_002300.1	EsuBft67_13a-00001	0.001806	0.1001	0.01804	1	100	275	275	0	0	0	275	100	1	275	275	100	100	1	275	275	0	553	1426
Ec-01_002310.1	EsuBft67_12a-00001	0.05358	0.1504	0.3563	7	8631	1450	1680	179	14	51	1483	8827	135	1787	1787	93	93	27	1682	1682	0	2183	5657
Ec-01_002320.1	EsuBft67_11a-00001	0.02857	0.09088	0.3144	6	91749	278	303	23	2	2	285	9406	1	303	303	100	100	54	354	354	1.83e-173	488	1257
Ec-01_002330.1	EsuBft67_10a-00001	0.01449	0.08923	0.1624	3	96763	269	278	9	0	0	274	9856	1	278	278	100	100	1	278	278	0	558	1439
Ec-01_002340.1	EsuBft67_9a-00001	0.03066	0.1048	0.2927	5	93602	395	422	25	1	2	400	9479	1	420	426	99	99	1	422	423	0	750	1937
Ec-01_002370.1	EsuBft67_7a-00001	0.02442	0.07593	0.3217	6	95161	354	372	18	0	0	361	9704	1	372	372	100	100	1	372	372	0	685	1767
Ec-01_002380.1	EsuBft955_8a-00001	0.01942	0.1152	0.1685	3	95844	392	409	17	0	0	402	9829	1	409	409	100	100	1	409	409	0	793	2048
Ec-01_002390.1	EsuBft955_7a-00001	0.01528	0.1032	0.1481	2	95082	116	122	5	1	1	117	959	376	497	657	19	19	1	121	272	3.66e-39	150	379
Ec-01_002420.1	EsuBft395_11a-00001	0.04248	0.1173	0.3623	7	90973	514	565	38	4	13	522	9239	15	576	599	94	94	15	569	662	0	899	2323
Ec-01_002450.1	EsuBft1351_4a-00001	0.07317	0.2103	0.3479	6	95968	238	248	10	0	0	240	9677	134	381	535	46	46	1	248	281	2.05e-170	487	1254
Ec-01_002460.1	EsuBft1351_9a-00001	0.02478	0.1238	0.2001	3	87719	650	741	26	3	65	658	888	1	716	778	92	92	2	702	713	0	1301	3368
Ec-01_002470.1	EsuBft1351_11a-00001	0.01715	0.1044	0.1643	3	96474	383	397	14	0	0	387	9748	1	397	397	100	100	2	398	398	0	768	1982
Ec-01_002520.1	EsuBft938_2a-00001	0.01087	0.1237	0.08783	1	96627	401	415	10	1	4	404	9735	1	411	411	100	100	1	415	415	0	805	2079
Ec-01_002530.1	EsuBft938_3a-00001	0.01042	0.09276	0.1124	2	97701	255	261	6	0	0	259	9923	1	261	261	100	100	1	261	261	0	525	1353
Ec-01_002540.1	EsuBft938_4a-00001	0.004668	0.09049	0.05159	1	98944	281	284	3	0	0	282	993	1	284	284	100	100	1	284	284	0	586	1510
Ec-01_002550.1	EsuBft938_5a-00001	0.04043	0.1041	0.3885	7	837	190	227	17	1	20	199	8767	1	207	214	97	97	1	227	234	4.5e-130	367	943
Ec-01_002580.1	EsuBft938_8a-00001	0.0325	0.08735	0.3721	7	92179	165	179	14	0	0	168	9385	512	690	691	26	26	2	180	227	2.8e-89	280	716
Ec-01_002600.1	EsuBft938_9a-00001	0.02908	0.09881	0.2943	5	90244	592	656	37	7	27	604	9207	1	649	649	100	100	1	636	636	0	959	2480
Ec-01_002610.1	EsuBft938_10a-00001	0.05467	0.106	0.5156	9	81123	1474	1817	211	17	132	1517	8349	1	1755	1755	100	100	1	1747	1747	0	1946	5040
Ec-01_002640.1	EsuBft920_11a-00001	0.03468	0.06341	0.5468	9	92742	115	124	9	0	0	118	9516	48	171	276	45	45	1	124	125	3.45e-80	242	618
Ec-01_002650.1	EsuBft920_9a-00001	0.01689	0.07517	0.2246	4	96218	458	476	18	0	0	463	9727	1	476	476	100	100	1	476	476	0	926	2394
Ec-01_002660.1	EsuBft920_8a-00001	0.0403	0.09447	0.4266	8	91316	347	380	33	0	0	357	9395	1	380	393	97	97	1	380	393	0	615	1585
Ec-01_002670.1	EsuBft920_7a-00001	0.08693	0.1491	0.5831	10	97273	107	110	3	0	0	110	100	1	110	128	86	86	46	155	206	3.75e-74	223	569
Ec-01_002680.1	EsuBft920_6a-00001	0.03244	0.118	0.2748	5	93935	635	676	38	2	3	646	9556	54	726	726	93	93	18	693	693	0	1078	2787
Ec-01_002690.1	EsuBft920_5a-00001	0.01194	0.0751	0.1589	3	9697	192	198	5	1	1	195	9848	1	198	198	100	100	1	197	197	2.59e-138	389	998
Ec-01_002700.1	EsuBft920_4a-00001	0.03501	0.1084	0.3229	6	92105	175	190	14	1	1	181	9526	1	190	190	100	100	1	189	189	7.25e-107	308	790
Ec-01_002710.1	EsuBft354_10a-00001	0.0214	0.1086	0.197	3	94406	270	286	12	1	4	274	958	63	348	348	82	82	1	282	282	0	543	1398
Ec-01_002720.1	EsuBft354_11a-00001	0.01251	0.1364	0.09169	1	97331	547	562	15	0	0	554	9858	45	606	606	93	93	1	562	562	0	1131	2926
Ec-01_002730.1	EsuBft354_12a-00001	0.03557	0.05344	0.6656	10	93277	111	119	8	0	0	112	9412	1	119	119	100	100	1	119	119	7.07e-78	229	585
Ec-01_002740.1	EsuBft354_13a-00001	0.03811	0.08428	0.4522	8	89211	1017	1140	102	7	21	1041	9132	1	1137	1137	100	100	26	1147	1147	0	1723	4463
Ec-01_002750.1	EsuBft354_14a-00001	0.03611	0.1017	0.3551	7	92593	550	594	42	2	2	560	9428	1	593	593	100	100	1	593	593	0	1026	2653
Ec-01_002770.1	EsuBft354_15a-00001	0.0231	0.09891	0.2336	4	90097	373	414	20	2	21	380	9179	1	414	414	100	100	1	393	393	0	706	1823
Ec-01_002780.1	EsuBft354_16a-00001	0.009205	0.1416	0.065	1	93494	388	415	8	2	19	391	9422	299	694	694	57	57	1	415	415	0	777	2007
Ec-01_002790.1	EsuBft354_18a-00001	0.029	0.1037	0.2797	5	86905	511	588	35	4	42	526	8946	84	634	634	87	87	11	593	593	0	1013	2619
Ec-01_002810.1	EsuBft562_10a-00001	0.02991	0.1371	0.2181	4	93354	604	647	41	1	2	620	9583	1	645	645	100	100	1	647	647	0	1154	2985
Ec-01_002830.1	EsuBft1402_2a-00001	0.03035	0.03622	0.838	10	93498	417	446	29	0	0	429	9619	1	446	446	100	100	1483	1928	1928	0	828	2140
Ec-01_002840.1	EsuBft562_12a-00001	0.005598	0.1399	0.04	1	98739	1410	1428	17	1	1	1421	9951	1	1428	1428	100	100	1	1427	1427	0	2915	7558
Ec-01_002880.1	EsuBft562_15a-00001	0.02445	0.1413	0.173	3	94656	868	917	44	3	5	892	9727	27	940	988	93	93	1	915	916	0	1813	4697
Ec-01_002900.1	EsuBft1603_6a-00001	0.001936	0.06039	0.03206	1	99603	251	252	1	0	0	251	996	1	252	252	100	100	1	252	252	0	519	1337
Ec-01_002920.1	EsuBft1603_4a-00001	0.06844	0.1135	0.6029	10	84423	439	520	71	2	10	456	8769	1	510	510	100	100	1	520	520	0	749	1935
Ec-01_002950.1	EsuBft2771_2a-00001	0.0367	0.1286	0.2854	5	92395	243	263	20	0	0	250	9506	1	263	263	100	100	1	263	263	0	496	1278
Ec-01_002960.1	EsuBft4096_2a-00001	0.146	0.3693	0.3954	7	82249	139	169	27	2	3	141	8343	101	267	267	63	63	17	184	184	5.73e-92	274	700
Ec-01_002970.1	EsuBft2015_2a-00001	0.0598	0.1368	0.437	8	89423	186	208	22	0	0	192	9231	1	208	210	99	99	1	208	264	5.15e-134	381	978
Ec-01_002980.1	EsuBft3245_4a-00001	0.01461	0.06734	0.217	4	96793	332	343	11	0	0	339	9883	1	343	343	100	100	1	343	343	0	682	1761
Ec-01_002990.1	EsuBft3245_3a-00001	0.003142	0.1133	0.02773	1	99363	312	314	2	0	0	312	9936	1	314	314	100	100	1	314	314	0	637	1643
Ec-01_003040.1	EsuBft2473_2a-00001	0.1047	0.4097	0.2555	4	73898	218	295	15	4	62	222	7525	132	364	477	49	49	52	346	353	3.7e-147	426	1095
Ec-01_003050.1	EsuBft1102_7a-00001	0.04644	0.1449	0.3205	6	89357	403	451	35	2	13	420	9313	1	438	948	46	46	1	451	472	0	711	1835
Ec-01_003080.1	EsuBft1102_9a-00001	0.05908	0.1885	0.3135	6	96066	293	305	12	0	0	294	9639	1	305	345	88	88	1	305	527	0	573	1476
Ec-01_003100.2	EsuBft1102_10a-00001	0.03764	0.08376	0.4494	8	80392	492	612	58	7	62	504	8235	1	554	554	100	100	16	623	623	0	865	2236
Ec-01_003130.1	EsuBft1102_13a-00001	0.01677	0.1312	0.1278	2	98537	202	205	1	1	2	202	9854	64	266	313	65	65	10	214	217	4.51e-148	419	1077
Ec-01_003160.1	EsuBft1341_3a-00001	0.03042	0.09928	0.3064	6	91422	373	408	34	1	1	392	9608	311	718	718	57	57	1	407	407	0	697	1799
Ec-01_003180.1	EsuBft1341_5a-00001	0.03831	0.1284	0.2982	5	91459	257	281	22	2	2	262	9324	1	281	453	62	62	1	279	280	4.1e-162	460	1184
Ec-01_003190.1	EsuBft1341_6a-00001	0.1258	0.3451	0.3647	7	96739	89	92	3	0	0	89	9674	5	96	137	67	67	34	125	144	3.34e-60	186	473
Ec-01_003210.1	EsuBft1341_7a-00001	0.01294	0.05156	0.251	4	972	486	500	14	0	0	495	99	1	500	500	100	100	1	500	500	0	1001	2589
Ec-01_003220.1	EsuBft1341_8a-00001	0.04839	0.08627	0.5609	10	87765	1241	1414	142	5	31	1282	9066	79	1491	1491	95	95	1	1384	1384	0	2111	5470
Ec-01_003240.1	EsuBft206_3a-00001	0.005985	0.1005	0.05957	1	98646	510	517	7	0	0	515	9961	1	517	517	100	100	1	517	517	0	1021	2641
Ec-01_003290.1	EsuBft206_6a-00001	0.0583	0.2655	0.2196	4	9306	295	317	7	1	15	298	9401	226	542	583	54	54	47	348	357	0	600	1546
Ec-01_003320.1	EsuBft206_8a-00001	0.02305	0.07895	0.292	5	94898	465	490	23	1	2	473	9653	1	490	490	100	100	1	488	488	0	906	2341
Ec-01_003330.1	EsuBft206_9a-00001	0.01765	0.05736	0.3077	6	96045	170	177	7	0	0	173	9774	1	177	177	100	100	1	177	177	4.47e-120	341	874
Ec-01_003340.1	EsuBft206_10a-00001	0.03092	0.06458	0.4787	9	93043	107	115	8	0	0	113	9826	1	115	115	100	100	1	115	115	5.52e-60	184	467
Ec-01_003350.1	EsuBft206_11a-00001	0.01402	0.0636	0.2205	4	95997	1319	1374	40	3	15	1332	9694	1	1373	1373	100	100	1	1360	1360	0	2695	6985
Ec-01_003370.1	EsuBft206_12a-00001	0.03496	0.06112	0.572	10	92917	446	480	34	0	0	458	9542	1	480	480	100	100	1	480	480	0	857	2213
Ec-01_003380.1	EsuBft206_13a-00001	0.005831	0.08617	0.06767	1	98212	659	671	7	2	5	663	9881	1	671	671	100	100	1	666	666	0	1295	3352
Ec-01_003410.1	EsuBft206_17a-00001	0.01273	0.06098	0.2087	3	97196	832	856	23	1	1	840	9813	1	856	856	100	100	1	855	855	0	1699	4399
Ec-01_003420.1	EsuBft206_20a-00001	0.001486	0.05292	0.02809	1	99639	276	277	1	0	0	277	100	1	277	277	100	100	1	277	277	0	562	1448
Ec-01_003470.1	EsuBft206_26a-00001	0.1019	0.28	0.3641	7	96178	151	157	6	0	0	155	9873	57	213	289	54	54	18	174	189	3.05e-108	316	810
Ec-01_003490.1	EsuBft206_27a-00001	0.01478	0.0596	0.2479	4	96813	486	502	16	0	0	493	9821	93	594	594	85	85	1	502	502	0	999	2583
Ec-01_003520.1	EsuBft1282_4a-00001	0.03213	0.06912	0.4649	8	93533	998	1067	69	0	0	1021	9569	1	1067	1069	99	99	1	1067	1071	0	1929	4997
Ec-01_003540.1	EsuBft1282_3a-00001	0.006641	0.0987	0.06729	1	98665	1035	1049	14	0	0	1044	9952	1	1049	1049	100	100	1	1049	1049	0	2143	5553
Ec-01_003550.1	EsuBft1282_2a-00001	0.01215	0.08692	0.1398	2	97333	365	375	10	0	0	371	9893	1	375	375	100	100	1	375	375	0	765	1976
Ec-01_003570.1	EsuBft1461_9a-00001	0.03564	0.07578	0.4704	9	92192	614	666	48	1	4	628	9429	1	666	666	100	100	1	662	662	0	1240	3209
Ec-01_003590.1	EsuBft1461_8a-00001	0.02978	0.06503	0.4579	8	93451	371	397	25	1	1	377	9496	1	397	397	100	100	1	396	396	0	717	1851
Ec-01_003600.1	EsuBft1461_7a-00001	0.03973	0.05488	0.7239	10	78905	692	877	58	6	127	715	8153	172	921	923	81	81	7	883	885	0	1232	3187
Ec-01_003620.1	EsuBft1826_6a-00001	0.01878	0.0744	0.2525	4	95086	387	407	15	1	5	394	9681	1	407	407	100	100	1	402	402	0	776	2003
Ec-01_003630.1	EsuBft1826_7a-00001	0.004333	0.07379	0.05871	1	99074	321	324	3	0	0	323	9969	1	324	324	100	100	1	324	324	0	639	1649
Ec-01_003640.1	EsuBft1826_8a-00001	0.01616	0.08422	0.1919	3	96376	851	883	25	1	7	858	9717	32	907	907	97	97	6	888	888	0	1748	4528
Ec-01_003650.1	EsuBft81_2a-00001	0.03045	0.06059	0.5025	9	93346	968	1037	65	2	4	990	9547	1	1034	1034	100	100	1	1036	1036	0	1788	4630
Ec-01_003660.1	EsuBft81_3a-00001	0.00999	0.04851	0.2059	3	98039	200	204	4	0	0	200	9804	1	204	204	100	100	1	204	204	5.71e-144	403	1036
Ec-01_003740.1	EsuBft81_8a-00001	0.04581	0.09052	0.506	9	90355	1274	1410	129	2	7	1313	9312	1076	2485	3749	38	38	1	1403	2769	0	2107	5458
Ec-01_003750.1	EsuBft81_9a-00001	0.03625	0.09714	0.3731	7	88438	1132	1280	119	9	29	1163	9086	1	1263	1757	100	72	1	1268	1951	0	1719	4452
Ec-01_003760.1	EsuBft81_10a-00001	0.0133	0.06548	0.2031	3	97106	302	311	9	0	0	304	9775	1	311	311	100	100	1	311	311	0	613	1582
Ec-01_003770.1	EsuBft81_11a-00001	0.03193	0.09305	0.3432	6	90649	698	770	53	5	19	716	9299	242	1011	1011	76	76	1	751	751	0	1285	3326
Ec-01_003780.1	EsuBft81_13a-00001	0.01154	0.1194	0.09662	1	97251	283	291	7	1	1	287	9863	52	342	342	85	85	1	290	290	0	599	1545
Ec-01_003800.1	EsuBft81_15a-00001	0	0.0254	0	1	100	82	82	0	0	0	82	100	1	82	82	100	100	1	82	82	1.37e-55	170	431
Ec-01_003820.1	EsuBft81_16a-00001	0.07123	0.1802	0.3953	7	95205	139	146	7	0	0	140	9589	1	146	339	43	43	1	146	164	9.97e-98	290	743
Ec-01_003830.1	EsuBft81_17a-00001	0.03486	0.0826	0.4221	8	83614	347	415	38	8	30	355	8554	605	1014	1045	39	39	1	390	413	6.66e-144	441	1135
Ec-01_003850.1	EsuBft81_20a-00001	0.008881	0.08651	0.1027	2	98089	154	157	3	0	0	154	9809	1	157	157	100	100	1	157	157	2.54e-106	304	779
Ec-01_003870.1	EsuBft81_23a-00001	0.01098	0.06186	0.1775	3	97657	667	683	16	0	0	675	9883	1	683	683	100	100	1	683	683	0	1391	3600
Ec-01_003880.1	EsuBft81_24a-00001	0.01435	0.05719	0.2509	4	96121	223	232	7	2	2	225	9698	1	231	231	100	100	1	231	231	5.09e-153	429	1102
Ec-01_003890.1	EsuBft81_25a-00001	0.005823	0.08567	0.06797	1	95976	477	497	7	2	13	480	9658	83	579	579	86	86	1	484	484	0	963	2489
Ec-01_003910.1	EsuBft81_27a-00001	0.03029	0.09092	0.3332	6	84873	533	628	48	4	47	544	8662	1	581	581	100	100	25	652	652	0	682	1760
Ec-01_003920.1	EsuBft81_28a-00001	0.02355	0.1636	0.144	2	91111	246	270	17	2	7	252	9333	1	265	265	100	100	1	268	268	4.4e-145	409	1051
Ec-01_003930.1	EsuBft81_29a-00001	0.05433	0.1119	0.4854	9	84284	842	999	101	5	56	871	8719	1	998	1054	95	95	1	944	952	0	1337	3459
Ec-01_003940.1	EsuBft81_30a-00001	0.01209	0.06555	0.1844	3	98039	300	306	6	0	0	302	9869	1	306	306	100	100	1	306	306	0	616	1588
Ec-01_003960.1	EsuBft2787_2a-00001	0.008366	0.06917	0.121	2	99338	150	151	1	0	0	151	100	1	151	213	100	71	31	181	316	5.71e-107	314	805
Ec-01_003990.1	EsuBft1176_4a-00001	0.01597	0.1232	0.1297	2	969	719	742	23	0	0	722	973	1	742	742	100	100	1	742	742	0	1489	3855
Ec-01_004000.1	EsuBft2355_4a-00001	0.05621	0.1016	0.5532	9	88627	226	255	26	2	3	233	9137	1	254	254	100	100	1	253	253	1.04e-117	341	875
Ec-01_004020.1	EsuBft2355_2a-00001	0.04477	0.1176	0.3806	7	91379	371	406	35	0	0	389	9581	1	406	406	100	100	1	406	406	0	723	1865
Ec-01_004030.1	EsuBft982_4a-00001	0.03092	0.1577	0.196	3	86517	924	1068	76	7	68	951	8904	186	1192	2230	45	45	261	1321	1341	0	1771	4586
Ec-01_004050.1	EsuBft982_5a-00001	0.07811	0.2043	0.3823	7	90909	230	253	18	3	5	237	9368	10	259	285	88	88	207	457	572	5.36e-121	362	929
Ec-01_004120.1	EsuBft921_3a-00001	0.008941	0.1114	0.08023	1	98121	731	745	14	0	0	739	9919	1	745	745	100	100	1	745	745	0	1473	3814
Ec-01_004140.1	EsuBft921_5a-00001	0.04006	0.07923	0.5056	9	88518	424	479	37	4	18	438	9144	1	472	472	100	100	1	468	468	0	672	1734
Ec-01_004160.1	EsuBft921_7a-00001	0.01871	0.1883	0.09939	1	95667	287	300	9	2	4	293	9767	223	518	518	57	57	233	532	532	2.71e-152	450	1157
Ec-01_004190.1	EsuBft419_16a-00001	0.0122	0.05547	0.2199	4	97414	113	116	3	0	0	113	9741	1	116	116	100	100	1	116	116	1.45e-78	231	589
Ec-01_004200.1	EsuBft419_15a-00001	0.03183	0.09939	0.3202	6	86591	1143	1320	107	10	70	1162	8803	1426	2695	2695	47	47	1	1300	1300	0	1799	4659
Ec-01_004230.1	EsuBft419_9a-00001	0.0221	0.0711	0.3109	6	9068	827	912	41	4	44	839	92	3	904	904	99	99	1	878	878	0	1462	3786
Ec-01_004240.1	EsuBft419_8a-00001	0.04281	0.1366	0.3133	6	90137	329	365	29	2	7	341	9342	1	358	358	100	100	1	365	365	0	547	1409
Ec-01_004250.1	EsuBft419_7a-00001	0.005994	0.1004	0.05968	1	98102	517	527	7	1	3	522	9905	1	524	524	100	100	1	527	527	0	1071	2771
Ec-01_004270.1	EsuBft419_2a-00001	0.01924	0.1261	0.1526	2	95977	167	174	7	0	0	169	9713	44	217	219	79	79	1	174	196	1.05e-117	337	865
Ec-01_004290.1	EsuBft448_15a-00001	0.02649	0.1769	0.1498	2	94309	348	369	18	2	3	352	9539	1	369	447	83	83	1	366	376	0	607	1565
Ec-01_004300.1	EsuBft448_14a-00001	0.04479	0.09564	0.4683	9	9032	989	1095	91	2	15	1013	9251	1	1085	1085	100	100	1	1090	1090	0	1625	4209
Ec-01_004320.1	EsuBft448_13a-00001	0.009719	0.1109	0.08761	1	97145	1055	1086	29	1	2	1071	9862	18	1103	1103	98	98	1	1084	1084	0	2158	5592
Ec-01_004330.1	EsuBft448_12a-00001	0.008426	0.1005	0.08388	1	98084	256	261	5	0	0	260	9962	1	261	261	100	100	1	261	261	0	520	1340
Ec-01_004340.2	EsuBft448_11a-00001	0.0505	0.0881	0.5732	10	91241	375	411	36	0	0	386	9392	1	411	459	90	90	1	411	414	0	649	1673
Ec-01_004350.1	EsuBft448_10a-00001	0.01449	0.09603	0.1509	2	95624	743	777	22	3	12	754	9704	1	767	767	100	100	1	775	775	0	1506	3900
Ec-01_004370.1	EsuBft321_6a-00001	0.07071	0.141	0.5013	9	89899	445	495	46	2	4	452	9131	234	724	747	66	66	1	495	576	0	569	1467
Ec-01_004390.1	EsuBft321_8a-00001	0.01124	0.09125	0.1232	2	9769	296	303	7	0	0	300	9901	261	563	563	54	54	1	303	303	0	582	1501
Ec-01_004410.1	EsuBft321_5a-00001	0.03676	0.0974	0.3774	7	86145	286	332	16	2	30	292	8795	8	309	619	99	49	289	620	998	0	556	1433
Ec-01_004430.1	EsuBft321_3a-00001	0.01713	0.06	0.2856	5	96454	136	141	5	0	0	140	9929	1	141	141	100	100	1	141	141	7.64e-99	284	727
Ec-01_004440.1	EsuBft321_2a-00001	0.03956	0.09866	0.401	7	8961	345	385	30	5	10	351	9117	224	606	851	45	45	24	400	407	0	606	1562
Ec-01_004480.1	EsuBft954_12a-00001	0.01772	0.06295	0.2814	5	82916	364	439	21	3	54	373	8497	5	390	390	99	99	105	542	542	0	677	1747
Ec-01_004490.1	EsuBft954_11a-00001	0.04719	0.1084	0.4355	8	84772	707	834	97	12	30	728	8729	1	811	811	100	100	83	909	909	0	1104	2855
Ec-01_004510.1	EsuBft954_10a-00001	0.02998	0.1486	0.2018	3	90937	301	331	28	2	2	311	9396	1	330	330	100	100	1	330	330	0	527	1357
Ec-01_004530.1	EsuBft954_9a-00001	0	0.08052	0	1	92	299	325	0	2	26	299	92	1	300	300	100	100	1	324	324	0	593	1528
Ec-01_004540.1	EsuBft954_7a-00001	0.04499	0.1675	0.2686	5	91775	424	462	23	1	15	436	9437	169	615	714	63	63	11	472	491	0	885	2287
Ec-01_004550.1	EsuBft954_3a-00001	0.06242	0.1155	0.5406	9	88184	403	457	52	1	2	418	9147	11	467	467	98	98	1	455	455	0	792	2046
Ec-01_004580.1	EsuBft833_4a-00001	0.06126	0.06218	0.9853	10	71429	160	224	33	4	31	171	7634	283	477	477	41	41	1	222	222	8.68e-79	249	636
Ec-01_004630.1	EsuBft833_7a-00001	0.01613	0.0939	0.1718	3	96667	174	180	6	0	0	178	9889	140	319	319	56	56	5	184	184	5.11e-124	357	916
Ec-01_004690.1	EsuBft833_13a-00001	0.009122	0.1046	0.08717	1	98125	471	480	8	1	1	473	9854	1	480	480	100	100	97	575	575	0	925	2391
Ec-01_004710.1	EsuBft833_15a-00001	0.005404	0.03428	0.1576	2	98889	178	180	2	0	0	179	9944	1	180	180	100	100	3	182	182	6.1e-133	371	952
Ec-01_004720.1	EsuBft833_16a-00001	0.02024	0.1064	0.1902	3	95312	305	320	13	1	2	311	9719	1	318	318	100	100	1	320	320	0	608	1569
Ec-01_004730.1	EsuBft833_17a-00001	0.01381	0.1029	0.1341	2	96175	528	549	16	1	5	537	9781	1	544	544	100	100	1	549	549	0	1083	2802
Ec-01_004740.2	EsuBft833_19a-00001	0.00967	0.06905	0.14	2	96491	165	171	4	1	2	166	9708	1	171	171	100	100	1	169	169	4.59e-119	338	866
Ec-01_004780.1	EsuBft85_2a-00001	0.1306	0.2792	0.4678	9	93952	435	463	22	1	6	440	9503	132	594	699	66	66	1	457	769	0	749	1933
Ec-01_004820.1	EsuBft85_6a-00001	0.03304	0.0888	0.3721	7	88004	961	1092	89	10	42	988	9048	1	1074	1076	99	99	1	1068	1069	0	1574	4076
Ec-01_004830.1	EsuBft85_7a-00001	0.03283	0.1128	0.2911	5	89188	1625	1822	122	13	75	1654	9078	1	1779	1842	97	97	1	1790	1840	0	2544	6593
Ec-01_004840.1	EsuBft85_8a-00001	0.05386	0.1044	0.5159	9	92676	329	355	22	1	4	336	9465	1	355	380	93	93	1	351	366	0	594	1531
Ec-01_004850.1	EsuBft85_9a-00001	0.04577	0.08522	0.537	9	90653	611	674	62	1	1	629	9332	109	782	785	86	86	2	674	677	0	1134	2934
Ec-01_004880.1	EsuBft85_11a-00001	0.01856	0.07924	0.2343	4	9108	388	426	26	1	12	390	9155	1	426	426	100	100	1	414	414	0	710	1833
Ec-01_004900.1	EsuBft85_13a-00001	0.07334	0.1342	0.5466	9	80709	205	254	25	2	24	209	8228	1	254	254	100	100	1	230	230	6.34e-94	280	716
Ec-01_004910.1	EsuBft85_14a-00001	0.02794	0.09702	0.288	5	82228	657	799	46	7	96	672	8411	1	738	738	100	100	38	801	801	0	1139	2946
Ec-01_004930.1	EsuBft85_17a-00001	0.02629	0.09368	0.2806	5	94157	419	445	23	1	3	426	9573	164	608	608	73	73	1	442	442	0	700	1806
Ec-01_004990.1	EsuBft85_21a-00001	0.1365	0.3079	0.4434	8	91358	222	243	20	1	1	223	9177	1	242	304	80	80	1	243	369	2.64e-128	374	961
Ec-01_005060.1	EsuBft85_30a-00001	0.01469	0.04518	0.3252	6	9697	128	132	4	0	0	131	9924	1	132	132	100	100	1	132	132	1.23e-88	258	658
Ec-01_005070.1	EsuBft85_31a-00001	0.01438	0.08892	0.1618	3	96782	391	404	13	0	0	397	9827	1	404	404	100	100	1	404	404	0	771	1990
Ec-01_005100.1	EsuBft85_34a-00001	0.03865	0.09802	0.3943	7	91449	770	842	69	3	3	784	9311	1	840	840	100	100	1	841	841	0	1461	3781
Ec-01_005110.1	EsuBft85_35a-00001	0.007557	0.08161	0.0926	1	98316	467	475	8	0	0	470	9895	1	475	475	100	100	1	475	475	0	944	2440
Ec-01_005140.1	EsuBft85_37a-00001	0.01369	0.1102	0.1243	2	86313	309	358	9	2	40	313	8743	1	318	318	100	100	1	358	358	0	613	1580
Ec-01_005150.1	EsuBft85_38a-00001	0.02251	0.07763	0.2899	5	95315	1119	1174	52	2	3	1136	9676	1	1173	1174	99	99	24	1195	1216	0	2028	5254
Ec-01_005160.1	EsuBft85_39a-00001	0.0226	0.06991	0.3233	6	94662	603	637	33	1	1	614	9639	142	778	779	82	82	1	636	638	0	1225	3169
Ec-01_005180.2	EsuBft647_13a-00001	0.06515	0.09276	0.7023	10	83915	866	1032	131	8	35	901	8731	35	1062	1414	73	73	1	1001	1002	0	1585	4104
Ec-01_005200.1	EsuBft647_10a-00001	0.02414	0.1005	0.2401	4	96314	1019	1058	24	4	15	1026	9698	1	1046	1076	97	97	1	1055	1079	0	2045	5299
Ec-01_005210.1	EsuBft3627_3a-00001	0.4226	0.8053	0.5248	9	80184	174	217	43	0	0	185	8525	1	217	403	54	54	116	332	597	1.5e-106	328	841
Ec-01_005220.1	EsuBft647_9a-00001	0.02395	0.04797	0.4992	9	95733	359	375	16	0	0	361	9627	1	375	378	99	99	1	375	378	0	673	1737
Ec-01_005230.1	EsuBft647_8a-00001	0.04705	0.07311	0.6435	10	90625	145	160	15	0	0	154	9625	268	427	454	35	35	2	161	162	2.21e-99	299	765
Ec-01_005240.1	EsuBft647_2a-00001	0.01673	0.04571	0.3659	7	95683	266	278	10	2	2	269	9676	1	276	276	100	100	1	278	278	0	500	1287
Ec-01_005270.1	EsuBft387_3a-00001	0.04321	0.1475	0.293	5	93359	239	256	17	0	0	244	9531	19	274	274	93	93	6	261	261	6.92e-176	489	1260
Ec-01_005300.1	EsuBft91_5a-00001	0.02759	0.08341	0.3308	6	94077	270	287	15	1	2	272	9477	1	287	287	100	100	5	289	289	3.57e-164	461	1187
Ec-01_005320.1	EsuBft91_8a-00001	0.08403	0.1509	0.5567	9	80907	589	728	109	5	30	612	8407	4	709	711	99	99	144	863	870	0	954	2466
Ec-01_005350.1	EsuBft91_9a-00001	0.02341	0.06953	0.3367	6	93333	518	555	34	1	3	527	9495	1	552	552	100	100	1	555	555	0	1041	2691
Ec-01_005360.1	EsuBft91_10a-00001	0.01309	0.08055	0.1625	3	96082	564	587	18	2	5	571	9727	1	583	583	100	100	1	586	586	0	1148	2969
Ec-01_005380.1	EsuBft91_11a-00001	0.0228	0.09137	0.2496	4	95455	378	396	18	0	0	384	9697	1	396	396	100	100	1	396	396	0	767	1981
Ec-01_005390.1	EsuBft91_12a-00001	0.01925	0.1215	0.1585	3	97799	311	318	7	0	0	313	9843	90	407	407	78	78	15	332	332	0	642	1657
Ec-01_005420.1	EsuBft91_14a-00001	0.05855	0.1226	0.4776	9	87255	178	204	24	2	2	188	9216	1	203	523	39	39	121	323	329	2.56e-116	351	900
Ec-01_005430.1	EsuBft91_15a-00001	0.04664	0.09233	0.5051	9	94455	477	505	28	0	0	490	9703	72	576	576	88	88	19	523	523	0	959	2480
Ec-01_005440.1	EsuBft91_16a-00001	0.01108	0.07562	0.1465	2	97308	470	483	11	2	2	474	9814	1	483	483	100	100	1	481	481	0	928	2398
Ec-01_005470.1	EsuBft91_21a-00001	0.006603	0.07127	0.09264	1	98452	318	323	5	0	0	320	9907	1	323	323	100	100	1	323	323	0	650	1677
Ec-01_005480.1	EsuBft91_22a-00001	0.005273	0.0779	0.06768	1	99197	247	249	2	0	0	248	996	1	249	249	100	100	1	249	249	0	500	1287
Ec-01_005510.1	EsuBft91_23a-00001	0.03507	0.09313	0.3766	7	92405	219	237	18	0	0	230	9705	100	336	347	68	68	1	237	248	6.51e-143	409	1050
Ec-01_005520.1	EsuBft91_24a-00001	0.04577	0.1926	0.2377	4	82007	237	289	13	2	39	242	8374	1	289	731	40	40	1	250	273	1.94e-140	417	1073
Ec-01_005530.1	EsuBft91_26a-00001	0.05467	0.1666	0.3282	6	82993	244	294	32	4	18	251	8537	82	370	639	59	45	1	281	457	5.78e-148	441	1133
Ec-01_005550.1	EsuBft91_28a-00001	0.02149	0.1164	0.1846	3	87727	1015	1157	41	9	101	1026	8868	219	1318	1318	83	83	1	1113	1113	0	1965	5091
Ec-01_005580.1	EsuBft509_10a-00001	0.005366	0.08654	0.06201	1	97923	330	337	4	1	3	331	9822	1	334	334	100	100	1	337	337	0	678	1750
Ec-01_005590.1	EsuBft509_9a-00001	0.02968	0.1097	0.2706	5	91372	646	707	42	4	19	659	9321	1	701	751	100	93	73	766	882	0	1063	2750
Ec-01_005610.1	EsuBft509_8a-00001	0.04666	0.1158	0.403	7	88112	504	572	58	4	10	517	9038	1	568	568	100	100	1	566	566	0	922	2383
Ec-01_005620.1	EsuBft509_7a-00001	0.007963	0.09681	0.08226	1	9806	657	670	11	1	2	663	9896	1	670	670	100	100	1	668	668	0	1313	3398
Ec-01_005640.1	EsuBft509_5a-00001	0.0212	0.0974	0.2177	4	91381	880	963	33	6	50	894	9283	1	960	969	99	99	1	916	923	0	1697	4396
Ec-01_005650.1	EsuBft509_2a-00001	0.03655	0.1097	0.3331	6	88825	461	519	42	3	16	469	9037	1	514	744	69	69	1	508	522	0	739	1909
Ec-01_005670.1	EsuBft1794_2a-00001	0.02311	0.0775	0.2981	5	90889	409	450	39	1	2	412	9156	1	448	448	100	100	1	450	450	0	752	1941
Ec-01_005700.1	EsuBft1583_2a-00001	0.05721	0.1535	0.3727	7	84252	321	381	45	2	15	334	8766	197	562	562	65	65	17	397	397	1.08e-171	496	1277
Ec-01_005710.1	EsuBft1583_3a-00001	0.01884	0.08942	0.2107	4	94301	1820	1930	87	9	23	1839	9528	44	1961	1963	98	98	1	1919	2401	0	3003	7785
Ec-01_005740.1	EsuBft507_2a-00001	0.01771	0.0982	0.1804	3	97405	563	578	15	0	0	567	981	1	578	614	94	94	1	578	582	0	1154	2984
Ec-01_005750.1	EsuBft507_3a-00001	0.01878	0.09035	0.2079	3	88618	436	492	16	2	40	441	8963	374	851	851	100	56	478	943	943	0	852	2200
Ec-01_005760.1	EsuBft507_4a-00001	0.03287	0.09838	0.3341	6	93208	247	265	18	0	0	254	9585	1	265	265	100	100	1	265	265	6.71e-157	441	1134
Ec-01_005790.1	EsuBft507_7a-00001	0.01965	0.1523	0.129	2	96424	809	839	24	3	6	819	9762	13	850	850	99	99	24	857	857	0	1651	4275
Ec-01_005800.1	EsuBft507_8a-00001	0.03942	0.09352	0.4215	8	92069	267	290	22	1	1	274	9448	1	290	290	100	100	1	289	289	8.34e-151	428	1100
Ec-01_005860.1	EsuBft2679_2a-00001	0.03831	0.111	0.3452	6	92988	557	599	42	0	0	574	9583	126	724	724	83	83	1	599	599	0	1137	2941
Ec-01_005880.1	EsuBft2779_4a-00001	0.02919	0.07323	0.3986	7	9373	299	319	18	1	2	305	9561	1	319	329	97	97	1	317	329	1.99e-164	466	1198
Ec-01_005890.1	EsuBft2779_3a-00001	0.03582	0.1222	0.2932	5	92481	123	133	10	0	0	124	9323	1	133	133	100	100	1	133	133	1.69e-83	244	624
Ec-01_005900.1	EsuBft2779_2a-00001	0.0342	0.1103	0.3101	6	92254	262	284	20	1	2	275	9683	134	417	417	68	68	3	284	284	0	528	1360
Ec-01_005930.1	EsuBft632_13a-00001	0.04313	0.08633	0.4996	9	91102	686	753	65	1	2	713	9469	1	753	754	99	99	1	751	753	0	1303	3371
Ec-01_005940.1	EsuBft632_12a-00001	0.05791	0.0686	0.8441	10	84991	923	1086	140	9	23	954	8785	200	1267	1267	99	84	309	1389	1389	0	1249	3232
Ec-01_005970.1	EsuBft632_8a-00001	0.03762	0.1372	0.2741	5	89619	423	472	46	1	3	435	9216	140	608	608	77	77	11	482	482	0	689	1777
Ec-01_005990.1	EsuBft632_6a-00001	0.02409	0.04842	0.4975	9	92895	353	380	25	1	2	362	9526	1	378	378	100	100	1	380	380	0	672	1733
Ec-01_006000.1	EsuBft632_4a-00001	0.01351	0.07311	0.1849	3	91605	371	405	11	1	23	376	9284	1	382	382	100	100	1	405	405	0	741	1914
Ec-01_006010.1	EsuBft632_3a-00001	0.02741	0.06409	0.4278	8	93989	172	183	9	1	2	174	9508	1	181	181	100	100	1	183	183	1.05e-94	277	708
Ec-01_006040.1	EsuBft1272_3a-00001	0.01264	0.1046	0.1208	2	97017	618	637	16	2	3	622	9765	1	637	639	99	99	20	653	655	0	1268	3280
Ec-01_006070.1	EsuBft1527_2a-00001	0.01227	0.08405	0.146	2	97441	457	469	12	0	0	459	9787	1	469	469	100	100	1	469	469	0	943	2437
Ec-01_006080.1	EsuBft1527_4a-00001	0.03726	0.08645	0.431	8	9003	596	662	46	3	20	612	9245	1	645	645	100	100	1	659	659	0	1160	3001
Ec-01_006090.1	EsuBft1527_5a-00001	0.01487	0.1646	0.09033	1	96207	279	290	10	1	1	287	9897	1	290	290	100	100	1	289	289	0	563	1451
Ec-01_006110.1	EsuBft1527_6a-00001	0.005331	0.1123	0.04748	1	98259	395	402	5	1	2	397	9876	1	402	402	100	100	1	400	400	0	803	2073
Ec-01_006140.1	EsuBft1356_5a-00001	0.02902	0.135	0.215	4	88032	331	376	37	2	8	339	9016	81	454	462	81	81	1	370	585	6.5e-165	479	1234
Ec-01_006160.1	EsuBft971_7a-00001	0.00789	0.1145	0.0689	1	98276	228	232	4	0	0	231	9957	1	232	232	100	100	1	232	232	7.05e-166	461	1186
Ec-01_006170.1	EsuBft971_8a-00001	0.06754	0.1305	0.5174	9	8875	426	480	53	1	1	438	9125	1	480	490	98	98	1	479	488	0	771	1992
Ec-01_006190.1	EsuBft971_10a-00001	0.01452	0.104	0.1396	2	93128	664	713	13	1	36	670	9397	19	695	695	97	97	8	720	720	0	1357	3511
Ec-01_006200.1	EsuBft2824_2a-00001	0.02058	0.09911	0.2076	3	91558	282	308	12	1	14	286	9286	51	344	344	85	85	1	308	308	0	580	1496
Ec-01_006280.3	EsuBft2685_4a-00001	0.02161	0.101	0.214	4	95639	307	321	13	1	1	314	9782	19	339	339	95	95	2	321	321	0	634	1635
Ec-01_006300.1	EsuBft1182_3a-00001	0.01219	0.08261	0.1475	2	96286	1063	1104	30	2	11	1081	9792	1	1104	1104	100	100	1	1093	1093	0	2164	5606
Ec-01_006310.1	EsuBft1182_4a-00001	0.05066	0.0613	0.8263	10	8914	197	221	23	1	1	205	9276	1	220	220	100	100	1	221	221	5.97e-126	359	922
Ec-01_006320.1	EsuBft1182_5a-00001	0.003593	0.06061	0.05928	1	99178	724	730	6	0	0	728	9973	1	730	730	100	100	1	730	730	0	1504	3894
Ec-01_006350.1	EsuBft1182_10a-00001	0.03209	0.07407	0.4332	8	89362	420	470	35	2	15	433	9213	76	531	533	99	86	308	776	778	0	739	1909
Ec-01_006370.1	EsuBft2329_5a-00001	0.0539	0.108	0.4991	9	85433	651	762	91	7	20	675	8858	1	754	754	100	100	1	750	750	0	954	2465
Ec-01_006380.1	EsuBft2329_4a-00001	0.0208	0.07073	0.2941	5	94983	549	578	25	1	4	556	9619	360	937	937	62	62	1	574	574	0	1061	2743
Ec-01_006390.1	EsuBft634_11a-00001	0.0207	0.08764	0.2362	4	95034	421	443	18	1	4	428	9661	1	439	439	100	100	1	443	443	0	815	2106
Ec-01_006400.1	EsuBft634_10a-00001	0.007945	0.08943	0.08884	1	97076	166	171	5	0	0	170	9942	1	171	171	100	100	42	212	212	1.37e-116	333	854
Ec-01_006410.1	EsuBft634_9a-00001	0	0.07352	0	1	100	188	188	0	0	0	188	100	1	188	188	100	100	1	188	188	3.32e-137	385	988
Ec-01_006425.1	EsuBft634_7a-00001	0.05509	0.167	0.3299	6	83152	153	184	27	2	4	157	8533	1	181	249	73	73	1	183	189	8.24e-86	258	658
Ec-01_006430.1	EsuBft634_6a-00001	0.02416	0.09037	0.2673	5	94466	239	253	14	0	0	248	9802	1	253	253	100	100	1	253	253	1.94e-178	494	1273
Ec-01_006440.1	EsuBft634_5a-00001	0.02019	0.09724	0.2077	3	91213	872	956	39	2	45	888	9289	1	911	913	99	99	1	956	957	0	1752	4537
Ec-01_006500.1	EsuBft127_2a-00001	0.02864	0.07385	0.3878	7	94366	268	284	16	0	0	275	9683	1	284	284	100	100	1	284	284	0	499	1285
Ec-01_006520.1	EsuBft127_5a-00001	0.00988	0.1207	0.08184	1	98361	60	61	1	0	0	60	9836	1	61	61	100	100	35	95	95	5.02e-37	123	308
Ec-01_006530.1	EsuBft127_6a-00001	0.03085	0.2258	0.1366	2	98667	74	75	1	0	0	75	100	66	140	218	34	34	1	75	83	1.35e-46	153	387
Ec-01_006540.1	EsuBft127_8a-00001	0.03067	0.09535	0.3217	6	93663	473	505	32	0	0	481	9525	1	505	505	100	100	1	505	505	0	895	2313
Ec-01_006580.1	EsuBft127_12a-00001	0.04233	0.1064	0.3979	7	89353	621	695	62	4	12	633	9108	474	1168	1168	60	60	5	687	687	0	1004	2595
Ec-01_006590.1	EsuBft127_13a-00001	0.003955	0.1075	0.0368	1	99088	652	658	6	0	0	658	100	1	658	658	100	100	1	658	658	0	1325	3428
Ec-01_006630.1	EsuBft127_16a-00001	0.04378	0.08863	0.494	9	88235	150	170	18	2	2	156	9176	78	245	245	96	69	166	335	335	2.58e-57	190	482
Ec-01_006640.1	EsuBft127_17a-00001	0.02161	0.1401	0.1542	2	94444	204	216	10	1	2	207	9583	1	214	256	84	84	1	216	258	1.59e-147	417	1071
Ec-01_006660.1	EsuBft127_19a-00001	0.06336	0.08673	0.7305	10	80853	815	1008	118	11	75	844	8373	94	1084	1092	91	91	1	950	951	0	1508	3903
Ec-01_006670.1	EsuBft127_20a-00001	0.02425	0.06637	0.3654	7	95169	394	414	20	0	0	399	9638	1	414	414	100	100	1	414	414	0	709	1829
Ec-01_006680.1	EsuBft127_21a-00001	0.02527	0.09963	0.2536	4	92162	388	421	27	1	6	396	9406	90	510	510	83	83	1	415	415	0	697	1800
Ec-01_006690.1	EsuBft127_22a-00001	0.05417	0.09742	0.5561	9	88652	125	141	15	1	1	129	9149	1	141	142	99	99	1	140	869	1.18e-59	202	513
Ec-01_006710.1	EsuBft127_24a-00001	0.03748	0.08524	0.4398	8	91908	318	346	27	1	1	327	9451	36	381	381	91	91	1	345	345	0	601	1550
Ec-01_006740.1	EsuBft127_25a-00001	0.007535	0.07671	0.09823	1	98413	434	441	7	0	0	437	9909	1	441	441	100	100	1	441	441	0	891	2302
Ec-01_006760.1	EsuBft127_26a-00001	0.03753	0.08904	0.4215	8	91604	491	536	40	3	5	505	9422	243	778	778	69	69	1	531	531	0	712	1838
Ec-01_006770.1	EsuBft127_27a-00001	0.07377	0.2595	0.2842	5	875	91	104	13	0	0	94	9038	74	177	293	35	35	1	104	122	1.41e-51	170	430
Ec-01_006800.1	EsuBft1987_4a-00001	0.01778	0.09407	0.189	3	96037	412	429	16	1	1	419	9767	1	429	429	100	100	1	428	428	0	839	2168
Ec-01_006810.1	EsuBft84_11a-00001	0.01784	0.08151	0.2188	4	96028	411	428	17	0	0	416	972	1	428	428	100	100	1	428	428	0	791	2043
Ec-01_006830.2	EsuBft84_14a-00001	0.01985	0.05658	0.3509	7	96013	289	301	12	0	0	296	9834	1	301	301	100	100	1	301	301	0	566	1460
Ec-01_006840.1	EsuBft84_15a-00001	0.04574	0.05273	0.8674	10	91597	109	119	10	0	0	113	9496	1279	1397	1397	9	9	1	119	119	6.92e-55	191	486
Ec-01_006870.1	EsuBft84_17a-00001	0.03581	0.1185	0.3022	5	90649	950	1048	75	7	23	975	9303	1	1035	1035	100	100	1	1038	1038	0	1603	4152
Ec-01_006880.1	EsuBft84_18a-00001	0.009334	0.1127	0.08278	1	9805	352	359	7	0	0	356	9916	1	359	359	100	100	1	359	359	0	701	1808
Ec-01_006920.1	EsuBft84_19a-00001	0.02032	0.04649	0.4371	8	9586	301	314	13	0	0	307	9777	1	314	314	100	100	1	314	314	0	617	1590
Ec-01_006930.1	EsuBft84_22a-00001	0.01424	0.0689	0.2067	3	96309	287	298	8	1	3	290	9732	42	339	339	88	88	1	295	295	0	581	1497
Ec-01_006940.1	EsuBft84_23a-00001	0	0.09572	0	1	100	154	154	0	0	0	154	100	1	154	154	100	100	1	154	154	3.51e-110	314	804
Ec-01_006950.1	EsuBft84_24a-00001	0.03831	0.09226	0.4153	8	86458	1130	1307	125	13	52	1154	8829	10	1294	1294	99	99	3	1279	1279	0	1776	4600
Ec-01_006960.1	EsuBft84_25a-00001	0.02345	0.09383	0.25	4	94784	636	671	30	3	5	648	9657	1	669	669	100	100	1	668	668	0	1264	3270
Ec-01_006980.1	EsuBft84_26a-00001	0.04245	0.127	0.3342	6	73597	223	303	30	3	50	233	769	1	269	414	65	65	1	287	290	1.84e-107	323	827
Ec-01_006990.1	EsuBft84_27a-00001	0.002166	0.1342	0.01614	1	99459	184	185	1	0	0	185	100	1	185	185	100	100	1	185	185	9.26e-134	376	965
Ec-01_007000.1	EsuBft84_29a-00001	0.001137	0.04941	0.023	1	85404	433	507	2	2	72	435	858	621	1086	1086	43	43	1	476	476	0	810	2092
Ec-01_007010.1	EsuBft84_31a-00001	0.03854	0.1061	0.3631	7	86861	357	411	36	4	18	361	8783	928	1326	1328	30	30	1	405	407	0	628	1620
Ec-01_007020.1	EsuBft84_33a-00001	0.05126	0.08074	0.6349	10	8982	450	501	51	0	0	460	9182	1	501	501	100	100	1	501	501	0	842	2176
Ec-01_007060.1	EsuBft37_35a-00001	0.0178	0.08605	0.2069	3	95676	354	370	11	2	5	357	9649	1	370	384	96	96	117	481	495	0	616	1588
Ec-01_007080.1	EsuBft37_37a-00001	0.0201	0.0966	0.208	3	91897	499	543	40	2	4	509	9374	1	541	541	100	100	1	541	541	0	954	2467
Ec-01_007100.1	EsuBft37_39a-00001	0.006662	0.06661	0.1	1	98294	288	293	4	1	1	290	9898	1	293	293	100	100	1	292	292	0	569	1466
Ec-01_007120.1	EsuBft37_41a-00001	0.03936	0.1929	0.2041	3	91379	212	232	19	1	1	218	9397	39	270	270	86	86	3	233	233	2.09e-151	426	1096
Ec-01_007130.1	EsuBft292_19a-00001	0.01648	0.08021	0.2055	3	96748	357	369	12	0	0	362	981	1	369	369	100	100	1	369	369	0	734	1894
Ec-01_007140.1	EsuBft292_18a-00001	0.03558	0.1376	0.2586	5	88085	207	235	16	1	12	211	8979	20	254	254	93	93	6	228	228	7.92e-145	409	1050
Ec-01_007150.1	EsuBft292_17a-00001	0.01267	0.1012	0.1252	2	97409	188	193	5	0	0	190	9845	1	193	193	100	100	1	193	193	9.12e-135	379	974
Ec-01_007170.1	EsuBft292_15a-00001	0.01796	0.1115	0.161	3	96348	343	356	13	0	0	346	9719	1	356	356	100	100	1	356	356	0	708	1827
Ec-01_007180.1	EsuBft292_14a-00001	0.02294	0.0726	0.316	6	95219	239	251	11	1	1	242	9641	15	265	265	95	95	1	250	250	1.42e-174	485	1249
Ec-01_007190.2	EsuBft292_13a-00001	0.02922	0.08037	0.3636	7	83716	1460	1744	96	11	188	1484	8509	1	1647	1647	100	100	1	1653	1653	0	2591	6717
Ec-01_007210.1	EsuBft292_12a-00001	0.07346	0.2231	0.3292	6	92806	129	139	10	0	0	133	9568	47	185	419	66	33	24	162	321	3.16e-87	272	696
Ec-01_007230.1	EsuBft292_11a-00001	0.03173	0.08305	0.382	7	89371	782	875	65	2	28	802	9166	1	853	853	100	100	1	869	869	0	1437	3719
Ec-01_007240.1	EsuBft292_10a-00001	0.007225	0.05646	0.128	2	98529	134	136	2	0	0	134	9853	1	136	136	100	100	1	136	136	3.28e-93	270	689
Ec-01_007260.1	EsuBft292_7a-00001	0.01001	0.08464	0.1182	2	98235	334	340	6	0	0	337	9912	31	370	372	91	91	1	340	342	0	681	1756
Ec-01_007270.1	EsuBft292_6a-00001	0.0566	0.09998	0.5661	10	92357	145	157	12	0	0	147	9363	84	240	240	65	65	9	165	165	2.79e-80	242	618
Ec-01_007350.1	EsuBft65_4a-00001	0.01555	0.08947	0.1738	3	96115	470	489	17	2	2	477	9755	1	488	488	100	100	1	488	488	0	964	2491
Ec-01_007370.1	EsuBft65_5a-00001	0.01794	0.05923	0.3028	5	96544	447	463	16	0	0	454	9806	1	463	463	100	100	1	463	463	0	919	2376
Ec-01_007380.1	EsuBft65_6a-00001	0.05058	0.07237	0.699	10	90291	186	206	20	0	0	192	932	1	206	206	100	100	1	206	206	2.21e-114	329	843
Ec-01_007450.1	EsuBft65_11a-00001	0.009911	0.09385	0.1056	2	98206	219	223	4	0	0	220	9865	1	223	223	100	100	1	223	223	1.26e-162	452	1163
Ec-01_007470.1	EsuBft65_13a-00001	0.005959	0.106	0.0562	1	98567	344	349	5	0	0	347	9943	1	349	349	100	100	60	408	408	0	706	1822
Ec-01_007560.1	EsuBft65_20a-00001	0.05037	0.1022	0.4931	9	9039	649	718	68	1	1	673	9373	211	928	940	76	76	1	717	729	0	1225	3169
Ec-01_007570.1	EsuBft65_21a-00001	0.04472	0.1536	0.2912	5	86292	491	569	44	1	34	506	8893	17	585	634	90	90	25	559	563	0	974	2518
Ec-01_007590.1	EsuBft65_23a-00001	0.03797	0.1457	0.2607	5	85345	297	348	26	1	25	307	8822	1	323	530	61	61	1	348	362	3.04e-150	439	1129
Ec-01_007600.1	EsuBft1376_4a-00001	0.008435	0.1403	0.06011	1	98095	103	105	2	0	0	104	9905	1	105	105	100	100	1	105	105	2.96e-71	211	538
Ec-01_007610.1	EsuBft1376_5a-00001	0.0173	0.1081	0.1599	3	96571	169	175	6	0	0	170	9714	1	175	175	100	100	63	237	237	3.29e-90	267	683
Ec-01_007630.1	EsuBft1376_9a-00001	0.04431	0.104	0.4262	8	88995	841	945	77	7	27	865	9153	1	923	1392	66	66	1	940	945	0	1470	3806
Ec-01_007650.1	EsuBft123_12a-00001	0.01631	0.04267	0.3823	7	94009	204	217	8	1	5	206	9493	663	879	879	25	25	1	212	212	5.3e-133	398	1022
Ec-01_007670.1	EsuBft123_14a-00001	0.04992	0.2078	0.2402	4	97938	95	97	2	0	0	96	9897	1	97	142	68	68	1	97	106	1.43e-66	201	512
Ec-01_007690.1	EsuBft123_15a-00001	0.02187	0.09138	0.2393	4	9627	413	429	16	0	0	420	979	1	429	578	74	74	126	554	565	0	853	2204
Ec-01_007700.1	EsuBft123_16a-00001	0.02456	0.1438	0.1707	3	91479	365	399	32	2	2	370	9273	1	397	397	100	100	1	399	399	0	659	1700
Ec-01_007720.1	EsuBft123_17a-00001	0.01442	0.08495	0.1697	3	96985	193	199	6	0	0	195	9799	97	295	295	67	67	1	199	199	1.15e-122	353	906
Ec-01_007750.1	EsuBft123_20a-00001	0.02095	0.05575	0.3758	7	94479	308	326	14	2	4	313	9601	1	322	322	100	100	1	326	326	0	583	1502
Ec-01_007770.1	EsuBft123_22a-00001	0.02165	0.09677	0.2238	4	958	479	500	21	0	0	487	974	12	511	511	98	98	12	511	511	0	934	2415
Ec-01_007830.1	EsuBft365_22a-00001	0.02272	0.07794	0.2915	5	94633	529	559	28	1	2	534	9553	1	557	557	100	100	1	559	559	0	1039	2686
Ec-01_007840.1	EsuBft365_19a-00001	0.06559	0.1241	0.5284	9	85091	1170	1375	184	7	21	1227	8924	234	1600	1600	85	85	4	1365	1365	0	2105	5454
Ec-01_007845.1	EsuBft365_17a-00001	0.02881	0.09904	0.2909	5	91783	525	572	30	1	17	537	9388	463	1034	2601	41	22	1	555	1039	0	1046	2705
Ec-01_007850.1	EsuBft365_15a-00001	0.03088	0.08811	0.3504	7	9403	252	268	16	0	0	257	959	1	268	268	100	100	1	268	268	7.15e-157	441	1135
Ec-01_007870.1	EsuBft365_13a-00001	0.009066	0.06893	0.1315	2	98171	161	164	3	0	0	164	100	1	164	164	100	100	1	164	164	4.73e-119	337	864
Ec-01_007880.1	EsuBft365_12a-00001	0.0101	0.07618	0.1326	2	98047	502	512	10	0	0	506	9883	1	512	512	100	100	1	512	512	0	1040	2690
Ec-01_007890.1	EsuBft365_9a-00001	0.06403	0.1968	0.3254	6	86828	501	577	59	9	17	524	9081	238	803	1124	50	50	31	601	609	0	744	1921
Ec-01_007920.1	EsuBft365_8a-00001	0.04478	0.1309	0.342	6	83929	235	280	37	3	8	246	8786	113	389	410	68	68	1	275	288	3.6e-102	306	785
Ec-01_007930.1	EsuBft365_7a-00001	0.04548	0.1427	0.3188	6	92308	216	234	18	0	0	224	9573	1	234	506	46	46	60	293	306	1.51e-142	416	1070
Ec-01_007990.1	EsuBft365_3a-00001	0.1485	0.2845	0.5221	9	91346	190	208	13	1	5	199	9567	99	306	367	57	57	48	250	251	2.3e-113	332	851
Ec-01_008000.1	EsuBft219_2a-00001	0.03498	0.07834	0.4465	8	84983	1279	1505	98	9	128	1309	8698	733	2223	2235	67	67	12	1402	1414	0	2016	5222
Ec-01_008040.1	EsuBft219_5a-00001	0.004673	0.09292	0.0503	1	98792	409	414	4	1	1	410	9903	1	414	414	100	100	1	413	413	0	837	2163
Ec-01_008050.3	EsuBft312_9a-00001	0.02727	0.09661	0.2823	5	9475	740	781	41	0	0	759	9718	1	781	781	100	100	561	1341	1341	0	1499	3882
Ec-01_008070.1	EsuBft219_8a-00001	0.02887	0.1149	0.2512	4	91169	351	385	22	1	12	361	9377	1	373	373	100	100	1	385	385	0	610	1573
Ec-01_008100.1	EsuBft219_10a-00001	0.0269	0.08728	0.3082	6	94703	590	623	33	0	0	601	9647	1	623	623	100	100	1	623	623	0	1028	2659
Ec-01_008140.1	EsuBft219_16a-00001	0.02157	0.07098	0.3039	6	87856	463	527	54	3	10	470	8918	3	527	527	99	99	304	822	822	0	662	1708
Ec-01_008180.1	EsuBft716_7a-00001	0.01811	0.07206	0.2513	4	9771	256	262	6	0	0	259	9885	696	957	976	27	27	4	265	266	0	541	1393
Ec-01_008190.1	EsuBft716_10a-00001	0.02029	0.08156	0.2488	4	9366	650	694	37	2	7	662	9539	1	690	690	100	100	1	691	691	0	1228	3176
Ec-01_008200.1	EsuBft716_11a-00001	0.03821	0.09638	0.3965	7	92905	275	296	21	0	0	287	9696	76	371	371	80	80	6	301	301	0	546	1406
Ec-01_008210.1	EsuBft166_2a-00001	0.01423	0.09385	0.1516	2	96829	458	473	11	3	4	465	9831	247	716	716	100	66	358	829	829	0	855	2210
Ec-01_008220.1	EsuBft166_3a-00001	0.04396	0.07771	0.5657	10	89831	371	413	38	3	4	380	9201	1	410	410	100	100	1	412	412	0	680	1754
Ec-01_008230.1	EsuBft166_4a-00001	0.02141	0.1173	0.1825	3	90837	803	884	45	5	36	818	9253	204	1073	1073	81	81	1	862	862	0	1393	3605
Ec-01_008240.1	EsuBft166_5a-00001	0.02651	0.1061	0.2498	4	94179	453	481	24	2	4	458	9522	1	481	481	100	100	1	477	477	0	835	2157
Ec-01_008250.1	EsuBft166_7a-00001	0.02098	0.04225	0.4965	9	9781	134	137	3	0	0	135	9854	1	137	344	40	40	1	137	138	1.39e-89	269	687
Ec-01_008260.1	EsuBft166_8a-00001	0.0547	0.09137	0.5986	10	89218	331	371	40	0	0	346	9326	1	371	371	100	100	147	517	517	0	605	1559
Ec-01_008280.1	EsuBft166_9a-00001	0.01019	0.1035	0.09839	1	96715	471	487	12	2	4	474	9733	1	486	486	100	100	1	484	484	0	951	2459
Ec-01_008300.1	EsuBft166_10a-00001	0.01096	0.083	0.1321	2	96454	136	141	4	1	1	137	9716	1	140	140	100	100	1	141	141	3.83e-95	275	702
Ec-01_008340.1	EsuBft166_13a-00001	0.02988	0.06577	0.4543	8	85607	684	799	48	6	67	698	8736	1	775	775	100	100	1	756	756	0	1286	3329
Ec-01_008350.1	EsuBft166_14a-00001	0.01146	0.08511	0.1347	2	9726	284	292	8	0	0	287	9829	208	499	499	59	59	1	292	292	0	583	1504
Ec-01_008360.1	EsuBft166_15a-00001	0.01306	0.07409	0.1763	3	97085	333	343	10	0	0	335	9767	49	391	391	88	88	2	344	344	0	689	1777
Ec-01_008370.1	EsuBft166_16a-00001	0.02959	0.1208	0.245	4	92593	400	432	30	2	2	412	9537	72	503	503	86	86	1	430	430	0	711	1834
Ec-01_008380.1	EsuBft166_17a-00001	0.03409	0.09738	0.35	6	9265	479	517	36	1	2	489	9458	1	517	517	100	100	1	515	515	0	814	2103
Ec-01_008390.1	EsuBft166_18a-00001	0.008259	0.08246	0.1002	1	97196	416	428	8	2	4	418	9766	1	424	424	100	100	1	428	428	0	846	2185
Ec-01_008400.1	EsuBft166_19a-00001	0.02722	0.06889	0.3951	7	92342	410	444	30	1	4	417	9392	1	444	444	100	100	1	440	440	0	724	1869
Ec-01_008410.1	EsuBft166_20a-00001	0.03163	0.1107	0.2856	5	90411	396	438	35	3	7	403	9201	1	434	434	100	100	1	435	435	0	687	1774
Ec-01_008430.1	EsuBft166_22a-00001	0.01886	0.1087	0.1735	3	89	534	600	34	3	32	544	9067	43	639	639	93	93	1	571	571	0	972	2514
Ec-01_008440.1	EsuBft2319_3a-00001	0.05602	0.1333	0.4202	8	80066	241	301	14	3	46	246	8173	48	320	332	82	82	6	288	389	4.21e-161	459	1182
Ec-01_008450.1	EsuBft2319_2a-00001	0.006496	0.06132	0.1059	2	98639	290	294	4	0	0	293	9966	1	294	294	100	100	1	294	294	0	588	1515
Ec-01_008480.1	EsuBft985_8a-00001	0.0144	0.08286	0.1738	3	97071	232	239	7	0	0	235	9833	126	364	524	76	46	1	239	627	2.91e-155	461	1186
Ec-01_008510.1	EsuBft985_6a-00001	0.02506	0.1077	0.2326	4	92585	437	472	30	2	5	446	9449	3	474	488	97	97	63	529	530	0	816	2108
Ec-01_008550.1	EsuBft207_2a-00001	0.06126	0.1526	0.4015	7	91892	1088	1184	52	6	44	1100	9291	91	1230	1230	93	93	67	1250	1250	0	1895	4909
Ec-01_008560.1	EsuBft207_3a-00001	0.01211	0.1033	0.1172	2	97007	940	969	25	3	4	950	9804	1	969	969	100	100	1	965	965	0	1923	4981
Ec-01_008570.1	EsuBft207_4a-00001	0.002071	0.05575	0.03715	1	99485	193	194	1	0	0	194	100	1	194	194	100	100	1	194	194	6.19e-137	385	988
Ec-01_008590.1	EsuBft207_8a-00001	0.03945	0.1541	0.2559	4	94198	276	293	14	1	3	280	9556	1	293	523	56	56	1	290	307	0	523	1347
Ec-01_008610.1	EsuBft207_10a-00001	0.1598	0.4101	0.3897	7	91323	421	461	34	3	6	435	9436	1	456	641	71	71	1	460	661	0	683	1762
Ec-01_008620.2	EsuBft207_11a-00001	0.03285	0.1129	0.2909	5	90391	254	281	19	1	8	261	9288	118	398	398	71	71	1	273	273	0	510	1314
Ec-01_008630.1	EsuBft207_12a-00001	0.01048	0.07035	0.149	2	97878	369	377	8	0	0	373	9894	1	377	377	100	100	1	377	377	0	765	1975
Ec-01_008650.1	EsuBft207_14a-00001	0.01049	0.1096	0.09576	1	91061	489	537	9	1	39	493	9181	64	561	626	80	80	2	538	541	0	990	2560
Ec-01_008740.1	EsuBft207_20a-00001	0.02423	0.1105	0.2193	4	89559	832	929	45	6	52	842	9064	8	933	933	99	99	462	1341	1341	0	1308	3384
Ec-01_008750.1	EsuBft362_7a-00001	0.05321	0.09461	0.5624	10	82705	746	902	121	10	35	770	8537	154	1033	1033	85	85	3	891	891	0	971	2509
Ec-01_008760.1	EsuBft1319_5a-00001	0.02914	0.1084	0.269	5	86765	472	544	57	4	15	484	8897	1	542	542	100	100	1	531	531	0	671	1731
Ec-01_008790.1	EsuBft207_21a-00001	0.03179	0.09351	0.3399	6	92453	735	795	50	4	10	748	9409	1	795	823	97	97	1	785	812	0	1331	3444
Ec-01_008800.1	EsuBft207_22a-00001	0.03354	0.1026	0.327	6	93333	126	135	9	0	0	133	9852	1	135	137	99	99	208	342	344	4.61e-77	236	602
Ec-01_008810.1	EsuBft207_23a-00001	0.02008	0.08151	0.2463	4	95639	307	321	14	0	0	313	9751	1	321	321	100	100	1	321	321	0	644	1660
Ec-01_008830.1	EsuBft207_25a-00001	0.04037	0.1459	0.2768	5	94485	257	272	15	0	0	266	9779	17	288	288	94	94	20	291	291	3.04e-175	489	1260
Ec-01_008850.1	EsuBft2539_3a-00001	0.03554	0.08356	0.4253	8	83009	640	771	70	7	61	662	8586	1	766	766	100	100	1	715	715	0	1014	2622
Ec-01_008860.1	EsuBft618_4a-00001	0.00992	0.05598	0.1772	3	97908	234	239	5	0	0	236	9874	1	239	239	100	100	1	239	239	8.3e-169	466	1200
Ec-01_008920.1	EsuBft618_9a-00001	0.02338	0.138	0.1694	3	95597	152	159	7	0	0	154	9686	30	188	188	85	85	1	159	159	2.75e-88	260	665
Ec-01_008950.2	EsuBft618_13a-00001	0.04556	0.1263	0.3608	7	94203	195	207	11	1	1	199	9614	1	206	220	94	94	1	207	337	9.37e-128	368	945
Ec-01_008960.1	EsuBft618_15a-00001	0.03436	0.1167	0.2945	5	93137	190	204	14	0	0	195	9559	1	204	204	100	100	1	204	204	1.37e-139	392	1008
Ec-01_008970.1	EsuBft618_16a-00001	0.03272	0.06056	0.5403	9	94611	158	167	9	0	0	160	9581	41	207	666	25	25	1	167	174	4.88e-72	235	599
Ec-01_008980.1	EsuBft92_2a-00001	0.03254	0.08617	0.3776	7	9359	365	390	25	0	0	374	959	1	390	390	100	100	1	390	390	0	694	1791
Ec-01_009010.1	EsuBft92_3a-00001	0.005942	0.0915	0.06494	1	98759	955	967	12	0	0	961	9938	1	967	967	100	100	1	967	967	0	1987	5147
Ec-01_009030.1	EsuBft92_7a-00001	0.0184	0.1019	0.1805	3	95139	411	432	20	1	1	421	9745	1	431	431	100	100	1	432	432	0	783	2022
Ec-01_009050.1	EsuBft92_9a-00001	0.0005399	0.1604	0.003366	1	100	377	377	0	0	0	377	100	1	377	377	100	100	1	377	377	0	786	2031
Ec-01_009070.1	EsuBft92_12a-00001	0.007271	0.06262	0.1161	2	98374	242	246	4	0	0	242	9837	1	246	246	100	100	49	294	294	1.67e-175	488	1257
Ec-01_009140.1	EsuBft92_15a-00001	0.02548	0.06434	0.396	7	95175	217	228	11	0	0	221	9693	30	257	257	89	89	30	257	257	2.29e-144	409	1050
Ec-01_009160.1	EsuBft92_16a-00001	0.01105	0.09568	0.1155	2	97674	420	430	10	0	0	425	9884	1	430	430	100	100	1	430	430	0	882	2278
Ec-01_009180.1	EsuBft92_18a-00001	0.009295	0.09721	0.09562	1	96215	305	317	6	1	6	306	9653	1	311	311	100	100	1	317	317	0	628	1620
Ec-01_009200.1	EsuBft92_19a-00001	0.03514	0.1251	0.2808	5	89023	957	1075	76	5	42	978	9098	1	1062	1062	100	100	102	1147	1147	0	1690	4376
Ec-01_009220.1	EsuBft92_21a-00001	0.03458	0.1031	0.3354	6	92969	238	256	9	2	9	244	9531	60	310	449	56	56	10	261	262	2.9e-166	470	1209
Ec-01_009240.1	EsuBft92_22a-00001	0.1127	0.2441	0.4617	8	83051	294	354	40	2	20	303	8559	31	384	443	80	80	1	334	665	0	582	1499
Ec-01_009270.1	EsuBft92_27a-00001	0.02666	0.08418	0.3167	6	92407	718	777	58	1	1	745	9588	1	777	864	90	90	1	776	777	0	1418	3671
Ec-01_009320.1	EsuBft92_32a-00001	0.02929	0.09639	0.3039	6	90813	771	849	70	5	8	792	9329	1	844	844	100	100	1	846	846	0	1401	3626
Ec-01_009390.1	EsuBft1241_6a-00001	0.01206	0.07466	0.1615	3	97585	404	414	10	0	0	410	9903	1	414	414	100	100	1	414	414	0	831	2147
Ec-01_009410.1	EsuBft1241_4a-00001	0.02835	0.1247	0.2274	4	92845	532	573	34	3	7	542	9459	1	570	570	100	100	85	653	653	0	1034	2674
Ec-01_009440.1	EsuBft1464_5a-00001	0.0174	0.08581	0.2027	3	94673	622	657	30	2	5	632	9619	1	654	654	100	100	1	655	655	0	1147	2966
Ec-01_009450.1	EsuBft1464_6a-00001	0.002133	0.07058	0.03022	1	98919	183	185	2	0	0	185	100	213	397	397	47	47	4	188	188	3.65e-133	384	985
Ec-01_009460.1	EsuBft204_32a-00001	0.09016	0.1289	0.6995	10	75312	241	320	49	5	30	253	7906	1	317	317	100	100	1	293	293	2.53e-133	385	988
Ec-01_009500.1	EsuBft204_8a-00001	0.01037	0.062	0.1672	3	96278	595	618	19	1	4	606	9806	38	655	655	94	94	138	751	751	0	1217	3150
Ec-01_009570.1	EsuBft204_13a-00001	0.1112	0.2689	0.4134	8	91898	397	432	29	3	6	402	9306	145	574	793	54	54	8	435	603	0	736	1900
Ec-01_009600.1	EsuBft204_15a-00001	0.02274	0.09436	0.241	4	91064	428	470	37	2	5	436	9277	1	467	1159	40	40	1	468	469	0	623	1607
Ec-01_009620.1	EsuBft204_19a-00001	0.04699	0.1353	0.3473	6	87831	498	567	46	5	23	512	903	20	572	843	66	66	1	558	611	0	826	2133
Ec-01_009640.1	EsuBft204_20a-00001	0.04429	0.07709	0.5745	10	91729	976	1064	88	0	0	1006	9455	1	1064	1064	100	100	1	1064	1064	0	1850	4793
Ec-01_009660.1	EsuBft204_22a-00001	0.01975	0.1071	0.1844	3	95833	253	264	11	0	0	257	9735	1	264	264	100	100	1	264	264	0	516	1328
Ec-01_009670.1	EsuBft204_23a-00001	0.01084	0.09921	0.1092	2	97814	358	366	8	0	0	362	9891	1	366	366	100	100	1	366	366	0	734	1894
Ec-01_009700.1	EsuBft204_26a-00001	0.0237	0.08009	0.2959	5	93301	390	418	24	1	4	398	9522	1	414	415	99	99	1	418	420	0	737	1903
Ec-01_009710.1	EsuBft204_27a-00001	0.01669	0.1086	0.1537	2	96175	176	183	7	0	0	177	9672	1	183	183	100	100	1	183	183	8.87e-128	361	926
Ec-01_009720.1	EsuBft204_28a-00001	0.07635	0.1973	0.3869	7	82431	624	757	83	6	50	643	8494	1	746	746	100	100	1	718	718	0	1135	2936
Ec-01_009740.1	EsuBft204_30a-00001	0.01689	0.1113	0.1517	2	96774	210	217	7	0	0	215	9908	1	217	217	100	100	1	217	217	1.58e-153	429	1102
Ec-01_009750.1	EsuBft204_31a-00001	0.003124	0.1054	0.02964	1	99351	459	462	3	0	0	461	9978	1	462	462	100	100	1	462	462	0	950	2455
Ec-01_009770.1	EsuBft1246_2a-00001	0.02439	0.08517	0.2864	5	94109	639	679	33	3	7	645	9499	1	673	673	100	100	1	678	678	0	1251	3236
Ec-01_009780.1	EsuBft1246_3a-00001	0.1087	0.2637	0.4123	8	81319	148	182	33	1	1	156	8571	1	181	253	72	72	1	182	184	3.59e-101	296	759
Ec-01_009810.1	EsuBft1246_5a-00001	0.02987	0.08769	0.3406	6	93559	276	295	19	0	0	284	9627	1	295	295	100	100	1	295	295	0	529	1362
Ec-01_009820.1	EsuBft1246_6a-00001	0.03293	0.1507	0.2186	4	9125	292	320	26	1	2	302	9438	1	320	369	87	87	1	318	364	3.58e-153	440	1131
Ec-01_009830.1	EsuBft1246_7a-00001	0.03366	0.0994	0.3387	6	8961	345	385	36	2	4	354	9195	1	385	385	100	100	332	712	712	0	563	1452
Ec-01_009860.1	EsuBft291_27a-00001	0.04629	0.1027	0.4509	8	82934	1487	1793	242	16	64	1535	8561	52	1817	1817	97	97	1	1756	1756	0	2096	5430
Ec-01_009870.1	EsuBft291_28a-00001	0.005225	0.0647	0.08076	1	98942	187	189	2	0	0	188	9947	1	189	189	100	100	1	189	189	6.43e-135	379	974
Ec-01_009950.1	EsuBft978_2a-00001	0.1589	0.1571	1.012	10	68639	116	169	52	1	1	127	7515	89	256	256	66	66	2	170	170	2.05e-60	192	489
Ec-01_010010.1	EsuBft1244_6a-00001	0.01583	0.07464	0.2121	4	95143	333	350	12	2	5	339	9686	1	345	345	100	100	1	350	350	0	675	1742
Ec-01_010040.1	EsuBft705_2a-00001	0.04523	0.2904	0.1558	2	90909	120	132	12	0	0	122	9242	385	516	517	26	26	1	132	371	3.8e-78	251	642
Ec-01_010060.1	EsuBft705_6a-00001	0.05765	0.07335	0.786	10	80905	322	398	46	3	30	330	8291	287	654	654	56	56	262	659	659	2.05e-152	460	1183
Ec-01_010070.1	EsuBft705_7a-00001	0.01807	0.07028	0.2571	5	96842	184	190	6	0	0	185	9737	1	190	190	100	100	1	190	190	1.59e-124	353	906
Ec-01_010080.1	EsuBft705_8a-00001	0.006715	0.05943	0.113	2	98492	196	199	3	0	0	197	9899	1	199	199	100	100	62	260	260	6.05e-142	400	1028
Ec-01_010090.1	EsuBft705_9a-00001	0.02078	0.09147	0.2272	4	93942	1132	1205	57	7	16	1151	9552	1	1205	1236	97	97	1	1189	1220	0	1923	4981
Ec-01_010100.1	EsuBft652_3a-00001	0.07394	0.1769	0.4181	8	82759	120	145	24	1	1	126	869	142	285	323	45	45	1	145	199	1.01e-55	184	467
Ec-01_010150.1	EsuBft1500_3a-00001	0.01045	0.09493	0.1101	2	9816	160	163	3	0	0	161	9877	1	163	163	100	100	1	163	163	3.06e-113	322	826
Ec-01_010170.1	EsuBft1500_4a-00001	0.05554	0.0987	0.5627	10	87799	1360	1549	164	10	25	1406	9077	10	1544	1562	98	98	168	1705	1721	0	2258	5851
Ec-01_010200.1	EsuBft1500_5a-00001	0.1442	0.2028	0.711	10	77846	253	325	66	3	6	259	7969	23	343	389	83	83	52	374	377	1.44e-137	402	1032
Ec-01_010230.1	EsuBft652_14a-00001	0.03672	0.08135	0.4515	8	87435	835	955	66	3	54	861	9016	1	918	918	100	100	1	938	938	0	1367	3538
Ec-01_010250.1	EsuBft652_9a-00001	0.05314	0.1068	0.4978	9	90217	166	184	16	2	2	173	9402	1	182	510	65	36	1	184	445	5.91e-83	269	687
Ec-01_010260.1	EsuBft652_8a-00001	0.05275	0.1287	0.4097	8	74349	1200	1614	173	14	241	1239	7677	11	1571	2672	93	58	1	1426	2336	0	1857	4810
Ec-01_010270.1	EsuBft652_5a-00001	0.03769	0.1149	0.3279	6	91767	535	583	44	1	4	547	9383	1	579	587	99	99	1	583	584	0	1006	2602
Ec-01_010330.1	EsuBft1051_3a-00001	0.0465	0.1232	0.3773	7	87796	705	803	83	5	15	732	9116	1	802	804	99	99	1	789	791	0	1018	2633
Ec-01_010350.1	EsuBft1051_5a-00001	0.02309	0.05123	0.4507	8	97059	99	102	3	0	0	99	9706	221	322	322	32	32	93	194	194	1.48e-51	173	439
Ec-01_010360.1	EsuBft1051_6a-00001	0.1667	0.3295	0.506	9	93333	28	30	2	0	0	30	100	1	30	46	65	65	1	30	88	2.63e-13	624	150
Ec-01_010410.1	EsuBft760_3a-00001	0.0138	0.1557	0.08863	1	92661	303	327	22	2	2	311	9511	1	325	325	100	100	127	453	453	0	540	1392
Ec-01_010420.1	EsuBft760_4a-00001	0.004965	0.09383	0.05291	1	9901	100	101	1	0	0	100	9901	84	184	184	55	55	1	101	101	5.78e-69	209	532
Ec-01_010440.1	EsuBft760_8a-00001	0.06322	0.1132	0.5585	9	81772	323	395	62	6	10	343	8684	1	390	412	95	95	1	390	413	5.29e-134	395	1014
Ec-01_010450.1	EsuBft760_9a-00001	0.01958	0.1559	0.1256	2	75728	234	309	10	3	65	236	7638	205	470	496	54	54	1	287	291	5.39e-153	442	1136
Ec-01_010460.1	EsuBft760_11a-00001	0.01931	0.1248	0.1547	2	97403	525	539	14	0	0	529	9814	1	539	610	88	88	1	539	550	0	1069	2765
Ec-01_010480.1	EsuBft83_3a-00001	0.0681	0.1295	0.5258	9	84433	678	803	74	4	51	703	8755	36	791	791	96	96	93	891	891	0	1192	3085
Ec-01_010510.1	EsuBft83_5a-00001	0.02769	0.08828	0.3136	6	88235	435	493	43	3	15	442	8966	1	493	493	100	100	1	478	478	0	672	1733
Ec-01_010520.1	EsuBft83_6a-00001	0.01116	0.1116	0.1	1	97632	371	380	9	0	0	375	9868	1	380	380	100	100	1	380	380	0	773	1996
Ec-01_010530.1	EsuBft83_7a-00001	0.04428	0.07264	0.6095	10	89099	425	477	46	2	6	438	9182	459	932	932	51	51	1	474	474	0	735	1898
Ec-01_010535.1	EsuBft83_8a-00001	0.01792	0.0792	0.2262	4	93989	516	549	29	3	4	519	9454	1	548	548	100	100	2	547	547	0	898	2320
Ec-01_010570.1	EsuBft83_12a-00001	0.02288	0.09786	0.2338	4	91774	714	778	35	5	29	722	928	1	752	752	100	100	1	775	775	0	1360	3519
Ec-01_010590.1	EsuBft83_14a-00001	0.01851	0.1293	0.1431	2	96575	141	146	5	0	0	143	9795	1	146	146	100	100	1	146	146	1.06e-99	286	733
Ec-01_010600.1	EsuBft83_15a-00001	0.006641	0.09676	0.06864	1	98208	603	614	9	1	2	611	9951	1	614	614	100	100	365	976	976	0	1252	3240
Ec-01_010620.1	EsuBft83_17a-00001	0.04291	0.1355	0.3168	6	89175	1005	1127	110	3	12	1040	9228	1	1116	1116	100	100	1	1126	1126	0	1929	4998
Ec-01_010650.1	EsuBft83_20a-00001	0.0205	0.1119	0.1832	3	89796	396	441	33	5	12	401	9093	1	433	433	100	100	1	437	437	3.86e-171	491	1264
Ec-01_010710.1	EsuBft129_2a-00001	0.01712	0.08875	0.193	3	96748	238	246	8	0	0	242	9837	1	246	246	100	100	166	411	411	3.8e-168	472	1214
Ec-01_010730.1	EsuBft129_3a-00001	0.04608	0.05024	0.9173	10	93182	82	88	6	0	0	84	9545	241	328	328	27	27	1	88	88	6.7e-38	132	332
Ec-01_010750.1	EsuBft129_7a-00001	0.01374	0.017	0.8084	10	96947	127	131	4	0	0	130	9924	1	131	131	100	100	1	131	131	5.62e-93	268	686
Ec-01_010790.1	EsuBft129_10a-00001	0.03912	0.09193	0.4256	8	92519	371	401	30	0	0	382	9526	1	401	401	100	100	1	401	401	0	729	1882
Ec-01_010820.1	EsuBft129_13a-00001	0.04761	0.1629	0.2923	5	96524	361	374	10	1	3	364	9733	1	374	402	93	93	1	371	427	0	725	1871
Ec-01_010830.1	EsuBft129_14a-00001	0.009094	0.1232	0.07379	1	98104	207	211	3	1	1	208	9858	1	211	211	100	100	1	210	210	4.78e-150	419	1078
Ec-01_010840.1	EsuBft129_15a-00001	0.02218	0.1108	0.2002	3	95833	483	504	21	0	0	489	9702	1	504	504	100	100	1	504	504	0	981	2535
Ec-01_010850.1	EsuBft129_16a-00001	0.01983	0.1044	0.1899	3	95135	176	185	8	1	1	177	9568	1	184	184	100	100	1	185	185	9.23e-115	328	841
Ec-01_010870.1	EsuBft129_18a-00001	0.02565	0.09188	0.2792	5	92778	758	817	52	3	7	778	9523	1	815	815	100	100	1	812	812	0	1427	3695
Ec-01_010880.1	EsuBft129_19a-00001	0.009711	0.07508	0.1293	2	97645	456	467	10	1	1	463	9914	1	466	466	100	100	1	467	467	0	933	2412
Ec-01_010890.1	EsuBft129_20a-00001	0.005384	0.06971	0.07724	1	99035	308	311	3	0	0	309	9936	1	311	311	100	100	75	385	385	0	635	1637
Ec-01_010920.1	EsuBft129_26a-00001	0.01744	0.1333	0.1308	2	96447	380	394	14	0	0	389	9873	1	394	394	100	100	1	394	394	0	797	2058
Ec-01_010940.1	EsuBft129_28a-00001	0.0329	0.08129	0.4047	7	89527	701	783	70	7	12	720	9195	1	774	774	100	100	1	780	780	0	1175	3039
Ec-01_010950.1	EsuBft129_29a-00001	0.02641	0.1117	0.2365	4	94945	432	455	23	0	0	444	9758	1	455	455	100	100	1	455	455	0	875	2261
Ec-01_010970.1	EsuBft1441_2a-00001	0.05153	0.1696	0.3039	6	88626	600	677	40	4	37	612	904	1	641	750	85	85	1	676	691	0	1096	2834
Ec-01_011000.1	EsuBft1941_2a-00001	0.02944	0.09069	0.3246	6	93588	540	577	35	2	2	551	9549	1	577	577	100	100	1	575	575	0	1012	2616
Ec-01_011030.1	EsuBft169_27a-00001	0.07986	0.146	0.5471	9	80684	731	906	120	4	55	776	8565	1	903	904	99	99	1	854	859	0	1395	3610
Ec-01_011040.1	EsuBft169_26a-00001	0.004733	0.07592	0.06234	1	98982	486	491	5	0	0	487	9919	1	491	491	100	100	1	491	491	0	1005	2598
Ec-01_011050.1	EsuBft169_25a-00001	0.00953	0.03181	0.2996	5	97642	207	212	5	0	0	210	9906	49	260	260	82	82	1	212	212	7.76e-155	434	1115
Ec-01_011070.1	EsuBft169_23a-00001	0.03817	0.1647	0.2317	4	96552	252	261	9	0	0	255	977	55	315	611	43	43	3	263	284	0	525	1351
Ec-01_011080.1	EsuBft169_21a-00001	0.0193	0.1071	0.1801	3	9316	681	731	36	4	14	688	9412	1	730	762	96	96	1	718	745	0	1222	3162
Ec-01_011110.1	EsuBft169_18a-00001	0.01954	0.06571	0.2973	5	94154	451	479	26	2	2	460	9603	1	479	479	100	100	2	478	478	0	865	2235
Ec-01_011120.1	EsuBft169_17a-00001	0.02348	0.1191	0.1972	3	95204	536	563	24	2	3	546	9698	1	562	562	100	100	1	561	561	0	1062	2747
Ec-01_011130.1	EsuBft169_16a-00001	0.027	0.1294	0.2086	3	94249	295	313	18	0	0	302	9649	11	323	323	97	97	1	313	313	0	584	1506
Ec-01_011150.1	EsuBft169_14a-00001	0.0499	0.09612	0.5191	9	90566	240	265	25	0	0	246	9283	1	265	266	99	99	1	265	283	8.75e-142	404	1037
Ec-01_011160.1	EsuBft169_12a-00001	0.008507	0.09962	0.08539	1	98227	277	282	5	0	0	279	9894	1	282	282	100	100	1	282	282	0	563	1451
Ec-01_011180.1	EsuBft169_10a-00001	0.04166	0.1186	0.3512	7	90675	282	311	29	0	0	295	9486	1	311	311	100	100	1	311	311	0	583	1502
Ec-01_011190.1	EsuBft169_9a-00001	0.02076	0.113	0.1837	3	95604	261	273	12	0	0	267	978	12	284	284	96	96	10	282	282	0	542	1397
Ec-01_011200.1	EsuBft169_8a-00001	0.05207	0.1122	0.464	8	89362	252	282	29	1	1	264	9362	4	285	285	99	99	3	283	283	0	520	1339
Ec-01_011210.1	EsuBft169_7a-00001	0.04039	0.2199	0.1837	3	96853	277	286	7	1	2	281	9825	1	286	367	78	78	1	284	407	0	578	1489
Ec-01_011240.1	EsuBft169_5a-00001	0.04844	0.08773	0.5522	9	89247	332	372	39	1	1	343	922	1	372	372	100	100	1	371	371	0	513	1321
Ec-01_011260.1	EsuBft169_4a-00001	0.03627	0.2102	0.1726	3	98343	178	181	3	0	0	179	989	52	232	355	51	51	1	181	201	7.32e-131	377	967
Ec-01_011270.1	EsuBft169_3a-00001	0.006998	0.07214	0.09702	1	98172	537	547	8	1	2	539	9854	1	545	545	100	100	1	547	547	0	1095	2831
Ec-01_011310.1	EsuBft3346_2a-00001	0.3632	1.257	0.2889	5	84722	61	72	9	1	2	61	8472	3	74	239	30	30	124	193	772	2.5e-27	112	279
Ec-01_011350.1	EsuBft592_12a-00001	0.2736	0.8375	0.3267	6	58286	612	1050	327	11	111	701	6676	205	1147	1339	83	70	85	1130	1151	0	1077	2786
Ec-01_011410.1	EsuBft103_23a-00001	0.01745	0.1329	0.1313	2	95694	200	209	8	1	1	205	9809	1	209	209	100	100	1	208	208	9.51e-145	405	1042
Ec-01_011420.1	EsuBft103_22a-00001	0.3049	0.5696	0.5354	9	6311	207	328	53	7	68	221	6738	128	389	415	63	63	100	425	427	2.39e-114	345	886
Ec-01_011430.1	EsuBft103_21a-00001	0.0467	0.08859	0.5272	9	91097	440	483	42	1	1	451	9337	1	483	483	100	100	1	482	482	0	883	2282
Ec-01_011470.1	EsuBft103_12a-00001	0.03937	0.1355	0.2905	5	94109	655	696	40	1	1	668	9598	1	696	813	86	86	209	903	923	0	1218	3151
Ec-01_011500.1	EsuBft103_8a-00001	0.01263	0.08875	0.1423	2	97368	333	342	9	0	0	337	9854	1	342	342	100	100	1	342	342	0	660	1703
Ec-01_011520.1	EsuBft103_6a-00001	0.02579	0.1012	0.2547	4	94802	693	731	37	1	1	708	9685	1	730	730	100	100	1	731	731	0	1290	3338
Ec-01_011530.1	EsuBft103_3a-00001	0.02719	0.07562	0.3596	7	94	282	300	16	1	2	289	9633	61	358	358	83	83	1	300	300	0	541	1395
Ec-01_011570.1	EsuBft103_2a-00001	0.05857	0.08407	0.6967	10	88605	381	430	49	0	0	393	914	1	430	430	100	100	38	467	467	0	744	1920
Ec-01_011600.1	EsuBft51_33a-00001	0.02091	0.0628	0.333	6	95619	1113	1164	49	2	2	1133	9734	1	1163	1163	100	100	1	1163	1163	0	2226	5768
Ec-01_011610.1	EsuBft51_31a-00001	0.03475	0.09338	0.3722	7	91975	722	785	58	3	5	733	9338	1	782	1161	67	67	1	783	787	0	1379	3570
Ec-01_011640.1	EsuBft51_28a-00001	0.02637	0.1591	0.1657	3	88477	453	512	25	5	34	461	9004	119	627	871	58	58	1	481	486	0	870	2249
Ec-01_011700.1	EsuBft51_23a-00001	0.04103	0.08819	0.4653	8	91245	865	948	81	2	2	885	9335	1	948	948	100	100	1	946	946	0	1575	4078
Ec-01_011710.1	EsuBft51_22a-00001	0.05335	0.08217	0.6493	10	89286	225	252	26	1	1	235	9325	1	251	257	98	98	1	252	394	2e-166	465	1196
Ec-01_011720.1	EsuBft51_21a-00001	0.01935	0.06214	0.3114	6	95761	384	401	17	0	0	390	9726	1	401	401	100	100	1	401	401	0	759	1961
Ec-01_011730.1	EsuBft51_20a-00001	0.0241	0.1034	0.2331	4	89362	1932	2162	135	13	95	1969	9107	243	2389	2389	90	90	1	2082	2082	0	2986	7741
Ec-01_011750.1	EsuBft51_19a-00001	0.01045	0.112	0.09328	1	97802	356	364	8	0	0	356	978	1	364	364	100	100	1	364	364	0	733	1892
Ec-01_011760.1	EsuBft51_18a-00001	0.01595	0.05587	0.2855	5	96396	107	111	4	0	0	109	982	1	111	111	100	100	1	111	111	6.27e-70	209	531
Ec-01_011770.1	EsuBft51_17a-00001	0.01116	0.0806	0.1384	2	96863	741	765	22	2	2	744	9725	1	764	764	100	100	1	764	764	0	1504	3894
Ec-01_011790.1	EsuBft51_16a-00001	0.02021	0.1054	0.1918	3	94017	330	351	15	1	6	337	9601	102	446	446	77	77	1	351	351	0	645	1664
Ec-01_011820.1	EsuBft51_14a-00001	0.03477	0.1303	0.2668	5	93177	833	894	59	1	2	858	9597	3	896	896	99	99	136	1027	1027	0	1623	4203
Ec-01_011830.1	EsuBft51_13a-00001	0.02913	0.1039	0.2803	5	94764	181	191	10	0	0	185	9686	1	191	206	93	93	1	191	205	2.93e-126	358	920
Ec-01_011840.1	EsuBft51_12a-00001	0.08539	0.1517	0.563	10	89901	365	406	41	0	0	379	9335	39	444	483	84	84	1	406	478	0	728	1880
Ec-01_011850.1	EsuBft472_2a-00001	0.007431	0.09578	0.07758	1	98529	134	136	2	0	0	136	100	1	136	136	100	100	20	155	155	6.52e-95	275	702
Ec-01_011860.1	EsuBft472_3a-00001	0.003215	0.1815	0.01771	1	99194	123	124	1	0	0	123	9919	1	124	124	100	100	1	124	124	3.04e-86	251	641
Ec-01_011870.1	EsuBft472_4a-00001	0.01114	0.08782	0.1268	2	97817	224	229	5	0	0	225	9825	1	229	229	100	100	1	229	229	1.23e-165	460	1184
Ec-01_011920.1	EsuBft472_8a-00001	0.01513	0.08471	0.1786	3	95973	715	745	23	3	7	728	9772	1	739	739	100	100	1	744	744	0	1443	3735
Ec-01_011930.1	EsuBft472_9a-00001	0.0248	0.09159	0.2708	5	9408	445	473	26	1	2	455	9619	38	510	510	93	93	1	471	471	0	685	1767
Ec-01_011940.1	EsuBft472_10a-00001	0.01071	0.05868	0.1826	3	91475	279	305	6	1	20	282	9246	1	305	305	100	100	1	285	285	0	566	1458
Ec-01_011950.1	EsuBft472_11a-00001	0.002085	0.06367	0.03275	1	99497	198	199	1	0	0	199	100	1	199	199	100	100	1	199	199	1.52e-144	404	1039
Ec-01_011970.1	EsuBft472_13a-00001	0.006653	0.09406	0.07074	1	97821	404	413	6	1	3	405	9806	1	413	413	100	100	1	410	410	0	822	2124
Ec-01_011980.1	EsuBft472_14a-00001	0.021	0.0884	0.2375	4	95399	311	326	15	0	0	317	9724	1	326	326	100	100	1	326	326	0	637	1644
Ec-01_012030.1	EsuBft1175_2a-00001	0.01591	0.1416	0.1123	2	92971	873	939	33	3	33	884	9414	1	907	910	99	99	1	938	939	0	1737	4498
Ec-01_012040.1	EsuBft1175_3a-00001	0.07213	0.1692	0.4262	8	79265	539	680	69	8	72	555	8162	35	644	644	95	95	145	822	822	0	805	2078
Ec-01_012060.1	EsuBft1175_4a-00001	0.009609	0.1399	0.06869	1	97007	778	802	17	3	7	785	9788	1	797	797	100	100	1	800	800	0	1560	4038
Ec-01_012070.1	EsuBft1175_5a-00001	0	0.07528	0	1	100	76	76	0	0	0	76	100	1	76	76	100	100	1	76	76	3.3e-49	151	381
Ec-01_012090.1	EsuBft370_12a-00001	0.04682	0.1018	0.4601	8	87288	412	472	54	3	6	428	9068	1	468	499	94	94	1	470	471	0	654	1688
Ec-01_012130.1	EsuBft324_17a-00001	0.02526	0.07956	0.3175	6	95349	451	473	22	0	0	461	9746	1	473	473	100	100	1	473	473	0	935	2417
Ec-01_012150.1	EsuBft324_16a-00001	0.02883	0.1087	0.2651	5	93049	415	446	26	2	5	423	9484	1	446	451	99	99	1	441	445	0	732	1890
Ec-01_012160.1	EsuBft324_15a-00001	0.03454	0.09209	0.3751	7	87695	506	577	47	4	24	519	8995	1	576	576	100	100	1	554	554	0	763	1970
Ec-01_012170.1	EsuBft324_14a-00001	0.02819	0.1424	0.1979	3	94168	436	463	27	0	0	444	959	1	463	463	100	100	1	463	463	0	847	2189
Ec-01_012190.1	EsuBft324_8a-00001	0.09864	0.2368	0.4166	8	87081	182	209	20	1	7	188	8995	205	413	413	51	51	35	236	236	8.46e-124	362	930
Ec-01_012250.1	EsuBft324_7a-00001	0.03841	0.171	0.2246	4	86232	238	276	18	2	20	242	8768	23	297	317	87	87	1	257	262	6.52e-161	453	1166
Ec-01_012290.1	EsuBft1184_7a-00001	0.01075	0.1444	0.07444	1	95215	398	418	10	1	10	403	9641	219	636	636	66	66	3	410	410	0	779	2011
Ec-02_000060.1	EsuBft1874_3a-00001	0.06496	0.1245	0.5217	9	74507	491	659	103	6	65	514	78	28	621	621	96	96	12	670	670	0	819	2115
Ec-02_000070.1	EsuBft1874_4a-00001	0.116	0.2915	0.398	7	97521	118	121	3	0	0	120	9917	88	208	217	56	56	29	149	150	1.96e-83	249	635
Ec-02_000090.1	EsuBft1262_2a-00001	0.02511	0.1489	0.1686	3	9451	241	255	14	0	0	250	9804	19	273	273	93	93	1	255	255	0	504	1297
Ec-02_000100.1	EsuBft1262_3a-00001	0.0439	0.09225	0.4759	9	90955	181	199	18	0	0	185	9296	15	213	213	93	93	1	199	199	2.33e-112	323	829
Ec-02_000120.1	EsuBft1262_5a-00001	0.03495	0.131	0.2668	5	92409	280	303	21	2	2	288	9505	1	303	303	100	100	1	301	301	0	565	1457
Ec-02_000130.1	EsuBft1262_6a-00001	0.04784	0.1899	0.252	4	89866	736	819	76	3	7	762	9304	1	813	813	100	100	1	818	818	0	1286	3328
Ec-02_000180.1	EsuBft407_7a-00001	0.06755	0.1079	0.6259	10	83346	1106	1327	185	9	36	1156	8711	223	1518	1518	85	85	1	1322	1322	0	1891	4898
Ec-02_000190.1	EsuBft407_8a-00001	0.06033	0.166	0.3633	7	79741	492	617	64	5	61	506	8201	1	616	633	97	97	1	557	558	0	944	2441
Ec-02_000210.1	EsuBft407_9a-00001	0.006048	0.1105	0.05472	1	97273	214	220	3	1	3	215	9773	1	217	217	100	100	1	220	220	4.91e-147	412	1060
Ec-02_000260.1	EsuBft407_11a-00001	0.08469	0.144	0.588	10	74444	268	360	53	3	39	284	7889	1	344	344	100	100	1	337	337	2.55e-158	451	1160
Ec-02_000270.1	EsuBft407_12a-00001	0.09744	0.2609	0.3734	7	8169	232	284	5	2	47	232	8169	51	287	308	77	77	22	305	350	4.42e-162	459	1182
Ec-02_000300.1	EsuBft1357_6a-00001	0.04749	0.1356	0.3502	6	90126	429	476	46	1	1	450	9454	1	475	475	100	100	1	476	476	0	864	2233
Ec-02_000320.1	EsuBft814_5a-00001	0.05221	0.1033	0.5055	9	80687	493	611	77	4	41	505	8265	1	602	602	100	100	1	579	579	2.53e-163	483	1243
Ec-02_000340.1	EsuBft814_7a-00001	0.015	0.1337	0.1122	2	95434	648	679	21	1	10	658	9691	1	679	682	99	99	1	669	675	0	1343	3475
Ec-02_000350.1	EsuBft814_8a-00001	0.0241	0.1269	0.1899	3	94656	372	393	21	0	0	381	9695	1	393	393	100	100	1	393	393	0	773	1995
Ec-02_000370.1	EsuBft1265_4a-00001	0.08616	0.2247	0.3834	7	87261	137	157	7	1	13	143	9108	29	185	185	85	85	83	226	226	7.59e-78	236	602
Ec-02_000390.1	EsuBft1265_9a-00001	0.1337	0.2278	0.587	10	86275	132	153	21	0	0	137	8954	15	167	167	92	92	33	185	185	6.52e-88	259	662
Ec-02_000410.1	EsuBft1903_7a-00001	0.0202	0.161	0.1255	2	95858	162	169	7	0	0	165	9763	1	169	169	100	100	1	169	169	3.19e-99	287	735
Ec-02_000420.1	EsuBft2388_2a-00001	0.04842	0.08982	0.5392	9	71465	278	389	43	3	68	290	7455	1	343	343	100	100	1	367	367	1.22e-161	461	1185
Ec-02_000430.1	EsuBft1636_3a-00001	0.0331	0.1017	0.3253	6	92442	159	172	13	0	0	169	9826	1	172	172	100	100	3	174	174	1.01e-106	306	785
Ec-02_000440.1	EsuBft1636_4a-00001	0.03073	0.1071	0.2869	5	89402	329	368	22	1	17	337	9158	1	351	383	92	92	1	368	369	0	634	1635
Ec-02_000450.1	EsuBft1636_5a-00001	0.0987	0.2586	0.3817	7	84946	158	186	11	1	17	161	8656	67	252	252	74	74	31	199	199	2.6e-101	295	755
Ec-02_000510.1	EsuBft1560_2a-00001	0.05583	0.1671	0.3342	6	88822	1033	1163	101	4	29	1075	9243	143	1279	1520	75	75	1	1160	1207	0	2074	5374
Ec-02_000540.1	EsuBft1560_7a-00001	0.02991	0.1129	0.2648	5	84018	368	438	24	1	46	377	8607	1	392	392	100	100	1	438	438	0	694	1792
Ec-02_000590.1	EsuBft1094_17a-00001	0.01527	0.1142	0.1337	2	93574	466	498	18	3	14	472	9478	1	495	495	100	100	1	487	487	0	840	2169
Ec-02_000610.1	EsuBft1094_16a-00001	0.01811	0.1064	0.1701	3	95522	1280	1340	49	3	11	1299	9694	1	1340	1340	100	100	31	1359	1359	0	2540	6584
Ec-02_000620.1	EsuBft375_12a-00001	0.03278	0.1009	0.3248	6	92126	585	635	40	5	10	598	9417	1	634	852	74	74	497	1122	1331	0	847	2187
Ec-02_000640.1	EsuBft375_11a-00001	0.05779	0.1507	0.3834	7	82459	865	1049	130	12	54	889	8475	1	1032	1032	100	100	1	1012	1012	0	1216	3147
Ec-02_000650.1	EsuBft375_10a-00001	0.05719	0.185	0.3092	6	81911	480	586	67	8	39	503	8584	394	959	959	64	59	159	725	725	0	569	1466
Ec-02_000660.1	EsuBft375_9a-00001	0.02896	0.108	0.2681	5	89914	838	932	82	7	12	857	9195	1	925	1147	81	81	1	927	1152	0	1252	3239
Ec-02_000680.1	EsuBft375_7a-00001	0.03406	0.1376	0.2475	4	92308	336	364	24	2	4	343	9423	1	364	1050	35	35	1	360	370	0	606	1563
Ec-02_000720.1	EsuBft375_5a-00001	0.03758	0.09321	0.4032	7	92032	231	251	18	1	2	236	9402	58	306	306	81	81	1	251	251	1.63e-115	338	866
Ec-02_000740.1	EsuBft375_2a-00001	0.05592	0.08821	0.634	10	91049	356	391	35	0	0	364	9309	1	391	395	99	99	1	391	406	0	682	1761
Ec-02_000830.1	EsuBft1414_7a-00001	0.01718	0.108	0.159	3	96528	417	432	15	0	0	423	9792	71	502	502	86	86	1	432	432	0	862	2227
Ec-02_000840.1	EsuBft709_10a-00001	0.009871	0.1236	0.07989	1	96622	1001	1036	25	2	10	1013	9778	1	1028	1257	100	82	1	1034	1342	0	2054	5321
Ec-02_000850.1	EsuBft709_9a-00001	0.02843	0.1189	0.2391	4	93548	203	217	14	0	0	211	9724	1	217	217	100	100	1	217	217	1.25e-146	411	1057
Ec-02_000870.1	EsuBft709_7a-00001	0.009352	0.1182	0.0791	1	88536	865	977	15	5	97	874	8946	84	963	1110	79	79	3	979	982	0	1740	4506
Ec-02_000890.1	EsuBft709_5a-00001	0.09147	0.1178	0.7762	10	73981	708	957	167	8	82	745	7785	1	915	931	98	98	1	917	933	0	1221	3158
Ec-02_000900.1	EsuBft709_4a-00001	0.06286	0.115	0.5465	9	85903	195	227	27	2	5	206	9075	1	224	224	100	100	1	225	225	2.19e-127	363	932
Ec-02_000910.1	EsuBft709_3a-00001	0.0503	0.09051	0.5558	9	88969	371	417	42	3	4	380	9113	1	416	416	100	100	1	414	414	0	550	1416
Ec-02_000920.1	EsuBft398_10a-00001	0.03015	0.1009	0.2989	5	93923	510	543	32	1	1	521	9595	1	542	542	100	100	1	543	543	0	974	2518
Ec-02_000930.1	EsuBft398_9a-00001	0.01935	0.1034	0.1871	3	90668	1331	1468	65	5	72	1356	9237	180	1627	1627	89	89	29	1444	1444	0	2305	5973
Ec-02_000950.1	EsuBft398_7a-00001	0.09417	0.1683	0.5596	9	78506	431	549	85	1	33	460	8379	69	617	1137	48	48	17	532	534	0	792	2046
Ec-02_000960.1	EsuBft398_5a-00001	0.04615	0.1377	0.3352	6	82327	736	894	79	6	79	755	8445	1	892	892	100	100	1	817	817	0	1049	2712
Ec-02_000980.1	EsuBft2682_2a-00001	0.08564	0.2009	0.4262	8	66742	295	442	49	4	98	311	7036	34	394	554	65	65	8	432	444	1.27e-175	508	1307
Ec-02_000990.1	EsuBft2196_3a-00001	0.06053	0.1359	0.4454	8	96552	224	232	7	1	1	227	9784	16	247	258	90	90	14	244	350	3.95e-161	455	1170
Ec-02_001000.1	EsuBft1235_6a-00001	0.04056	0.1256	0.3229	6	87719	150	171	12	1	9	153	8947	49	219	394	74	43	1	162	278	1.04e-75	241	614
Ec-02_001020.1	EsuBft1235_3a-00001	0.005748	0.06685	0.08598	1	98707	458	464	6	0	0	461	9935	1	464	464	100	100	1	464	464	0	942	2435
Ec-02_001110.1	EsuBft1659_3a-00001	0.0374	0.1044	0.3583	7	92322	493	534	41	0	0	506	9476	1	534	534	100	100	1	534	534	0	990	2559
Ec-02_001120.4	EsuBft1256_9a-00001	0.02895	0.1107	0.2616	5	92153	458	497	29	3	10	467	9396	1	497	497	100	100	1	487	487	0	835	2156
Ec-02_001160.1	EsuBft187_13a-00001	0.04818	0.142	0.3392	6	79391	1564	1970	248	20	158	1633	8289	33	1940	1940	98	98	180	2053	2053	0	2664	6904
Ec-02_001210.1	EsuBft1421_4a-00001	0.007917	0.1115	0.071	1	98261	339	345	6	0	0	342	9913	1	345	345	100	100	1	345	345	0	697	1799
Ec-02_001250.1	EsuBft1421_2a-00001	0.2084	0.5001	0.4168	8	93407	170	182	12	0	0	176	967	134	315	315	58	58	89	270	270	1.65e-121	354	908
Ec-02_001280.1	EsuBft1183_4a-00001	0.00585	0.09601	0.06093	1	78613	272	346	3	2	71	275	7948	1	346	346	100	100	1	275	275	0	528	1360
Ec-02_001290.1	EsuBft1183_3a-00001	0.0419	0.09685	0.4326	8	82154	1289	1569	139	14	141	1335	8509	482	2013	2013	76	76	1	1465	1465	0	1938	5020
Ec-02_001380.1	EsuBft1233_11a-00001	0.02448	0.07504	0.3262	6	93869	444	473	27	2	2	452	9556	154	625	625	76	76	1	472	472	0	863	2229
Ec-02_001390.1	EsuBft2845_3a-00001	0.02926	0.0667	0.4387	8	86162	660	766	47	4	59	680	8877	53	763	763	93	93	1	762	762	0	1231	3186
Ec-02_001400.1	EsuBft140_20a-00001	0.003555	0.07165	0.04961	1	9918	363	366	3	0	0	364	9945	1	366	366	100	100	1	366	366	0	758	1957
Ec-02_001450.1	EsuBft140_17a-00001	0.01393	0.05005	0.2783	5	97087	300	309	9	0	0	304	9838	1	309	309	100	100	130	438	438	0	613	1581
Ec-02_001460.1	EsuBft140_16a-00001	0.01269	0.09059	0.1401	2	97323	618	635	17	0	0	625	9843	1	635	635	100	100	62	696	696	0	1285	3324
Ec-02_001470.1	EsuBft140_15a-00001	0	0.09367	0	1	100	180	180	0	0	0	180	100	1	180	180	100	100	21	200	200	1.84e-130	368	945
Ec-02_001480.1	EsuBft140_14a-00001	0.0203	0.06649	0.3054	6	95838	806	841	35	0	0	824	9798	1	841	841	100	100	1	841	841	0	1640	4248
Ec-02_001490.1	EsuBft140_13a-00001	0.02213	0.06629	0.3338	6	93518	1183	1265	53	5	29	1202	9502	1	1242	1242	100	100	1	1259	1259	0	2362	6121
Ec-02_001510.1	EsuBft140_11a-00001	0.01379	0.05875	0.2348	4	97155	444	457	13	0	0	449	9825	53	509	509	90	90	6	462	462	0	847	2189
Ec-02_001530.1	EsuBft140_7a-00001	0.001664	0.08865	0.01877	1	99602	250	251	1	0	0	251	100	94	344	344	73	73	1	251	251	0	514	1323
Ec-02_001540.1	EsuBft140_5a-00001	0.05611	0.174	0.3224	6	70698	152	215	12	1	51	157	7302	34	248	388	55	55	1	164	184	1.83e-86	265	676
Ec-02_001550.1	EsuBft140_4a-00001	0.0256	0.09286	0.2757	5	96667	87	90	3	0	0	89	9889	1	90	719	13	13	72	161	167	7.11e-53	185	469
Ec-02_001560.1	EsuBft140_3a-00001	0.02358	0.07395	0.3188	6	95091	523	550	26	1	1	528	96	1	550	550	100	100	1	549	549	0	903	2334
Ec-02_001580.1	EsuBft140_2a-00001	0.01438	0.07435	0.1934	3	95631	197	206	9	0	0	201	9757	150	355	788	26	26	2	207	212	2.35e-134	401	1031
Ec-02_001620.1	EsuBft1489_2a-00001	0.02776	0.06417	0.4325	8	94562	313	331	18	0	0	317	9577	1	331	331	100	100	1	331	331	1.94e-171	483	1244
Ec-02_001640.1	EsuBft1489_3a-00001	0.04857	0.09287	0.523	9	89744	805	897	90	2	2	828	9231	1	895	895	100	100	1	897	897	0	1497	3875
Ec-02_001680.1	EsuBft453_8a-00001	0.0972	0.2401	0.4048	8	92105	175	190	15	0	0	178	9368	223	412	486	39	39	2	191	213	1.86e-106	320	820
Ec-02_001710.1	EsuBft453_6a-00001	0.03341	0.08021	0.4165	8	92033	566	615	43	2	6	576	9366	1	615	615	100	100	1	609	609	0	914	2361
Ec-02_001720.1	EsuBft453_5a-00001	0.02787	0.08499	0.3279	6	94131	417	443	26	0	0	430	9707	1	443	443	100	100	1	443	443	0	770	1989
Ec-02_001740.1	EsuBft453_4a-00001	0.01182	0.07897	0.1497	2	97603	285	292	7	0	0	289	9897	1	292	292	100	100	1	292	292	0	589	1519
Ec-02_001750.1	EsuBft919_3a-00001	0.03226	0.0571	0.5651	10	92961	383	412	26	2	3	391	949	1	412	412	100	100	1	409	409	0	771	1992
Ec-02_001760.1	EsuBft919_4a-00001	0.01986	0.06063	0.3276	6	95359	678	711	32	1	1	689	9691	1	710	710	100	100	1	711	711	0	1382	3577
Ec-02_001930.1	EsuBft1662_5a-00001	0.05108	0.3668	0.1393	2	83796	181	216	29	2	6	190	8796	3	215	215	99	99	186	398	398	1.62e-98	296	757
Ec-02_001950.1	EsuBft1271_9a-00001	0.03591	0.1329	0.2703	5	93868	597	636	31	5	8	605	9513	1	633	633	100	100	1	631	631	0	1191	3082
Ec-02_001960.1	EsuBft1271_8a-00001	0.05543	0.07777	0.7128	10	89209	124	139	15	0	0	129	9281	1	139	139	100	100	1	139	139	1.49e-69	210	534
Ec-02_001970.1	EsuBft2546_2a-00001	0.02208	0.08853	0.2494	4	96135	398	414	16	0	0	402	971	1	414	414	100	100	1	414	414	0	736	1900
Ec-02_001980.1	EsuBft2283_3a-00001	0.01504	0.1319	0.1141	2	93182	533	572	17	7	22	538	9406	1	571	571	100	100	1	551	551	0	984	2543
Ec-02_002000.1	EsuBft2283_4a-00001	0.03303	0.1001	0.3298	6	90963	463	509	32	2	14	477	9371	30	524	528	94	94	1	509	510	0	919	2375
Ec-02_002020.1	EsuBft564_15a-00001	0	0.05803	0	1	100	143	143	0	0	0	143	100	1	143	143	100	100	1	143	143	5.64e-105	300	767
Ec-02_002040.1	EsuBft564_13a-00001	0.016	0.1158	0.1382	2	9638	426	442	15	1	1	432	9774	1	441	441	100	100	1	442	442	0	858	2216
Ec-02_002050.1	EsuBft564_12a-00001	0.1745	0.3752	0.4651	8	71635	149	208	29	3	30	154	7404	155	361	454	46	46	20	198	215	2.31e-91	280	717
Ec-02_002080.1	EsuBft564_5a-00001	0.03103	0.1172	0.2649	5	92026	427	464	32	3	5	437	9418	1	464	464	100	100	1	459	459	0	637	1642
Ec-02_002090.1	EsuBft564_4a-00001	0.05264	0.1211	0.4348	8	84854	465	548	70	4	13	480	8759	6	543	543	99	99	187	731	731	0	620	1598
Ec-02_002100.1	EsuBft564_3a-00001	0	0.2364	0	1	100	40	40	0	0	0	40	100	1	40	46	87	87	1	40	323	4.84e-19	816	200
Ec-02_002110.1	EsuBft564_2a-00001	0.2041	0.6576	0.3103	6	78	39	50	11	0	0	45	90	1	50	76	66	66	1	50	266	1.56e-17	786	192
Ec-02_002170.1	EsuBft853_7a-00001	0.01277	0.09341	0.1367	2	97436	456	468	12	0	0	463	9893	1	468	468	100	100	1	468	468	0	924	2387
Ec-02_002210.1	EsuBft853_4a-00001	0.0264	0.05378	0.4909	9	94762	199	210	11	0	0	203	9667	1	210	210	100	100	1	210	210	5.79e-140	394	1011
Ec-02_002220.1	EsuBft853_3a-00001	0.01892	0.1252	0.1511	2	92804	1006	1084	72	4	6	1021	9419	1	1083	1083	100	100	1	1079	1290	0	1655	4286
Ec-02_002270.1	EsuBft1553_4a-00001	0.02742	0.1659	0.1653	3	97081	632	651	19	0	0	636	977	1	651	664	98	98	1	651	702	0	1309	3388
Ec-02_002280.1	EsuBft1553_5a-00001	0.03177	0.1061	0.2994	5	90581	452	499	38	3	9	458	9178	1	490	490	100	100	1	499	499	0	665	1716
Ec-02_002320.1	EsuBft906_9a-00001	0.04537	0.1422	0.319	6	91973	275	299	16	3	8	277	9264	152	442	1051	81	28	1	299	1203	2.13e-144	468	1203
Ec-02_002330.1	EsuBft906_10a-00001	0.02552	0.1099	0.2323	4	94225	310	329	19	0	0	318	9666	3	331	338	97	97	91	419	422	0	614	1584
Ec-02_002510.1	EsuBft660_9a-00001	0.1715	0.1639	1.046	10	85526	195	228	33	0	0	201	8816	1	228	262	87	87	1	228	279	4.05e-68	216	551
Ec-02_002560.1	EsuBft1661_2a-00001	0.06859	0.1293	0.5303	9	8031	983	1224	175	10	66	1015	8292	1	1184	1188	99	99	159	1356	1357	0	1384	3581
Ec-02_002570.1	EsuBft1661_5a-00001	0.01873	0.1076	0.174	3	96078	490	510	18	1	2	495	9706	1	510	552	92	92	1	508	567	0	905	2339
Ec-02_002580.1	EsuBft2932_4a-00001	0.3484	1.097	0.3177	6	48869	108	221	54	6	59	130	5882	1	164	250	66	66	1	219	225	4.57e-55	181	458
Ec-02_002670.1	EsuBft635_3a-00001	0.03325	0.08274	0.4018	7	89267	341	382	25	5	16	353	9241	442	808	808	45	45	2	382	382	0	536	1381
Ec-02_002690.1	EsuBft635_6a-00001	0.228	0.4346	0.5247	9	100	49	49	0	0	0	49	100	1	49	81	60	60	1	49	123	1.01e-25	963	238
Ec-02_002730.1	EsuBft635_11a-00001	0.04858	0.07921	0.6132	10	88713	1627	1834	177	7	30	1681	9166	1	1820	1820	100	100	1	1818	1818	0	2693	6980
Ec-02_002740.1	EsuBft635_12a-00001	0.05182	0.1756	0.295	5	95755	203	212	8	1	1	206	9717	1	211	499	42	42	1	212	237	7.15e-139	404	1038
Ec-02_002750.1	EsuBft658_10a-00001	0.0387	0.08239	0.4697	9	86012	744	865	82	10	39	765	8844	1	844	844	100	100	1	847	847	0	1135	2936
Ec-02_002760.1	EsuBft658_7a-00001	0.08472	0.2154	0.3934	7	82075	87	106	17	2	2	93	8774	2	107	178	60	60	1	104	107	1.46e-52	167	424
Ec-02_002790.1	EsuBft658_2a-00001	0.01696	0.08956	0.1894	3	96021	362	377	13	2	2	366	9708	232	608	608	62	62	1	375	375	0	749	1934
Ec-02_002820.1	EsuBft928_7a-00001	0.02049	0.1885	0.1087	2	94785	309	326	15	1	2	312	9571	121	446	446	73	73	1	324	324	0	585	1508
Ec-02_002830.1	EsuBft928_5a-00001	0.04379	0.1224	0.3579	7	90972	262	288	23	1	3	272	9444	1	288	291	99	99	1	285	353	1.04e-132	384	987
Ec-02_002850.1	EsuBft928_4a-00001	0.03829	0.1105	0.3466	6	91695	541	590	47	1	2	556	9424	1	590	593	99	99	1	588	590	0	1015	2625
Ec-02_002870.1	EsuBft928_3a-00001	0.003817	0.09669	0.03947	1	99057	105	106	1	0	0	106	100	1	106	106	100	100	1	106	106	9.43e-75	220	561
Ec-02_002880.1	EsuBft928_2a-00001	0.02059	0.07155	0.2877	5	78178	412	527	30	6	85	418	7932	1	445	445	100	100	1	524	524	0	684	1764
Ec-02_002940.1	EsuBft2221_2a-00001	0.04636	0.1128	0.4109	8	89801	995	1108	104	6	9	1024	9242	1	1103	1103	100	100	1	1104	1104	0	1725	4467
Ec-02_002970.1	EsuBft1860_4a-00001	0.04708	0.1518	0.3101	6	9128	492	539	46	1	1	512	9499	92	629	629	86	86	1	539	539	0	1008	2605
Ec-02_003050.1	EsuBft651_4a-00001	0.002026	0.05504	0.03681	1	99502	200	201	1	0	0	201	100	1	201	201	100	100	1	201	201	3.44e-146	409	1050
Ec-02_003080.1	EsuBft651_8a-00001	0.0354	0.08141	0.4348	8	92115	257	279	21	1	1	263	9427	193	470	470	59	59	5	283	283	0	516	1330
Ec-02_003090.1	EsuBft651_9a-00001	0.04537	0.1128	0.4023	7	8006	1614	2016	268	24	134	1652	8194	173	2079	2097	91	91	289	2279	2495	0	2224	5764
Ec-02_003100.1	EsuBft651_10a-00001	0.01061	0.06894	0.1539	2	94725	413	436	9	3	14	418	9587	1	425	425	100	100	1	433	433	0	813	2099
Ec-02_003110.1	EsuBft1138_2a-00001	0.05172	0.07368	0.702	10	86842	693	798	89	5	16	712	8922	1	786	786	100	100	1	794	794	0	1147	2967
Ec-02_003120.1	EsuBft1138_4a-00001	0.0368	0.08354	0.4404	8	92188	236	256	19	1	1	240	9375	1	256	287	89	89	1	255	286	6.71e-118	344	883
Ec-02_003270.1	EsuBft312_6a-00001	0.05217	0.154	0.3389	6	84665	795	939	109	10	35	818	8711	374	1293	1293	71	71	17	939	939	0	1303	3373
Ec-02_003300.1	EsuBft312_11a-00001	0.01019	0.1029	0.09903	1	9038	404	447	6	2	37	407	9105	42	479	481	91	91	1	419	420	0	807	2084
Ec-02_003320.1	EsuBft312_13a-00001	0.04518	0.07636	0.5916	10	90524	363	401	37	1	1	372	9277	1	401	401	100	100	1	400	400	0	534	1376
Ec-02_003330.1	EsuBft171_2a-00001	0.01942	0.07653	0.2537	4	95822	344	359	15	0	0	351	9777	1	359	359	100	100	1	359	359	0	679	1751
Ec-02_003340.1	EsuBft171_3a-00001	0.03015	0.1049	0.2874	5	94393	303	321	17	1	1	310	9657	1	320	324	99	99	1	321	325	0	616	1589
Ec-02_003350.1	EsuBft171_5a-00001	0.0136	0.0745	0.1825	3	97468	308	316	8	0	0	313	9905	1	316	316	100	100	1	316	316	0	627	1618
Ec-02_003360.1	EsuBft171_6a-00001	0.05156	0.1198	0.4305	8	81245	1031	1269	165	12	73	1069	8424	1	1239	1239	100	100	1	1226	1226	0	1596	4132
Ec-02_003390.1	EsuBft171_8a-00001	0.0459	0.1196	0.3837	7	88777	791	891	76	7	24	805	9035	1	872	872	100	100	1	886	886	0	1261	3263
Ec-02_003410.1	EsuBft171_10a-00001	0.001121	0.06899	0.01625	1	98656	367	372	1	2	4	368	9892	1	372	372	100	100	1	368	368	0	749	1933
Ec-02_003425.1	EsuBft171_12a-00001	0.01817	0.06582	0.276	5	9557	151	158	7	0	0	154	9747	76	233	233	68	68	1	158	158	5.7e-107	307	786
Ec-02_003430.1	EsuBft171_13a-00001	0.01332	0.06703	0.1987	3	97222	70	72	2	0	0	70	9722	1	72	72	100	100	25	96	96	3.9e-44	139	349
Ec-02_003440.1	EsuBft171_14a-00001	0.004214	0.08447	0.04988	1	85315	122	143	1	1	20	123	8601	79	221	221	65	65	1	123	123	1.72e-78	235	600
Ec-02_003450.1	EsuBft171_15a-00001	0.008316	0.09962	0.08347	1	98242	447	455	8	0	0	453	9956	1	455	455	100	100	1	455	455	0	913	2360
Ec-02_003510.1	EsuBft171_18a-00001	0.02978	0.06504	0.4578	8	92754	384	414	27	1	3	395	9541	30	443	445	93	93	1	411	412	0	673	1736
Ec-02_003530.1	EsuBft171_21a-00001	0.02877	0.1291	0.2229	4	92929	460	495	31	1	4	477	9636	1	491	491	100	100	1	495	495	0	933	2411
Ec-02_003550.1	EsuBft189_2a-00001	0.09158	0.2431	0.3767	7	82028	178	217	25	3	14	187	8618	597	804	873	24	24	1	212	219	6.93e-85	275	703
Ec-02_003560.1	EsuBft189_3a-00001	0.01582	0.08574	0.1845	3	96457	490	508	17	1	1	496	9764	1	507	507	100	100	1	508	508	0	985	2547
Ec-02_003570.1	EsuBft189_4a-00001	0.02814	0.08634	0.3259	6	93665	207	221	12	1	2	213	9638	1	221	221	100	100	1	219	219	3.1e-151	421	1081
Ec-02_003590.1	EsuBft189_5a-00001	0.03126	0.09616	0.325	6	82099	399	486	24	3	63	405	8333	88	510	513	82	82	1	486	487	0	761	1965
Ec-02_003600.1	EsuBft189_6a-00001	0.02714	0.1411	0.1923	3	95333	429	450	19	1	2	436	9689	1	448	453	99	99	1	450	459	0	802	2071
Ec-02_003630.1	EsuBft189_8a-00001	0.02369	0.07313	0.3239	6	94706	805	850	41	2	4	825	9706	1	847	847	100	100	1	849	849	0	1284	3323
Ec-02_003650.1	EsuBft189_12a-00001	0.03255	0.08326	0.3909	7	93258	83	89	6	0	0	84	9438	432	520	520	17	17	1	89	89	5.65e-46	160	405
Ec-02_003660.1	EsuBft189_13a-00001	0.04725	0.09787	0.4828	9	82192	960	1168	145	10	63	999	8553	92	1214	1214	93	93	1	1150	1150	0	1585	4103
Ec-02_003670.1	EsuBft2947_3a-00001	0.05481	0.1796	0.3052	6	79128	254	321	30	4	37	264	8224	338	657	1273	25	25	17	301	302	3.2e-114	361	926
Ec-02_003740.1	EsuBft391_11a-00001	0.00426	0.06938	0.0614	1	99091	327	330	3	0	0	330	100	1	330	330	100	100	1	330	330	0	677	1746
Ec-02_003750.1	EsuBft391_10a-00001	0	0.07198	0	1	100	302	302	0	0	0	302	100	1	302	302	100	100	1	302	302	0	619	1596
Ec-02_003760.1	EsuBft391_9a-00001	0.01303	0.132	0.09875	1	97358	258	265	6	1	1	259	9774	1	265	265	100	100	253	516	516	0	529	1362
Ec-02_003770.1	EsuBft391_8a-00001	0.03221	0.0749	0.4301	8	92715	280	302	18	1	4	288	9536	1	302	302	100	100	3	300	300	0	553	1426
Ec-02_003780.1	EsuBft391_7a-00001	0.02444	0.08615	0.2837	5	9476	217	229	12	0	0	219	9563	1	229	229	100	100	1	229	229	1.05e-146	412	1060
Ec-02_003840.1	EsuBft391_4a-00001	0.01825	0.07279	0.2507	4	96393	294	305	9	1	2	300	9836	1	303	305	99	99	1	305	307	0	607	1564
Ec-02_003850.1	EsuBft391_3a-00001	0.03341	0.08739	0.3823	7	83108	861	1036	85	10	90	884	8533	1	956	969	99	99	1	1026	1040	0	1337	3460
Ec-02_003880.1	EsuBft1381_3a-00001	0.03666	0.1218	0.3009	5	91519	723	790	60	3	7	740	9367	562	1349	1349	58	58	1	785	785	0	1355	3507
Ec-02_003890.1	EsuBft258_2a-00001	0.02279	0.1643	0.1387	2	93913	108	115	6	1	1	110	9565	1	114	154	74	74	1	115	153	1.44e-39	135	340
Ec-02_003900.1	EsuBft258_3a-00001	0.03044	0.1104	0.2757	5	87829	267	304	35	2	2	278	9145	1	303	512	100	59	1	303	567	2.29e-144	431	1108
Ec-02_003920.1	EsuBft258_5a-00001	0.01488	0.1033	0.1441	2	95865	255	266	8	1	3	258	9699	1	266	307	87	87	1	263	264	0	500	1287
Ec-02_003940.1	EsuBft258_7a-00001	0.02058	0.1307	0.1574	2	8883	676	761	38	6	47	686	9014	1	731	1263	58	58	1	744	745	0	1160	3001
Ec-02_003980.1	EsuBft258_10a-00001	0.05291	0.1095	0.483	9	78596	683	869	133	10	53	717	8251	30	860	1278	98	65	10	863	1699	0	927	2395
Ec-02_004010.1	EsuBft258_12a-00001	0.04601	0.2295	0.2005	3	88865	830	934	40	5	64	844	9036	1	934	1048	89	89	1	870	1636	0	1099	2843
Ec-02_004050.1	EsuBft258_20a-00001	0.004566	0.1374	0.03324	1	99074	107	108	1	0	0	107	9907	1	108	108	100	100	1	108	108	1.27e-73	218	554
Ec-02_004080.1	EsuBft258_22a-00001	0.01052	0.1025	0.1026	2	97909	515	526	11	0	0	517	9829	147	672	676	78	78	1	526	527	0	1071	2770
Ec-02_004090.1	EsuBft798_2a-00001	0.003817	0.121	0.03156	1	90121	447	496	2	1	47	447	9012	1	449	449	100	100	1	496	496	0	889	2296
Ec-02_004100.1	EsuBft798_3a-00001	0.02852	0.08976	0.3178	6	94393	202	214	12	0	0	206	9626	1	214	214	100	100	1	214	214	2.18e-139	392	1008
Ec-02_004110.1	EsuBft798_4a-00001	0.01804	0.1499	0.1204	2	96939	95	98	3	0	0	97	9898	1	98	98	100	100	1	98	98	6.23e-62	187	476
Ec-02_004130.1	EsuBft798_6a-00001	0.009553	0.119	0.08025	1	98065	304	310	6	0	0	308	9935	1	310	310	100	100	1	310	310	0	598	1541
Ec-02_004150.1	EsuBft798_7a-00001	0.03736	0.1664	0.2246	4	8709	796	914	71	6	47	818	895	2	870	894	97	97	68	979	1671	0	1409	3648
Ec-02_004250.1	EsuBft594_5a-00001	0.02049	0.07901	0.2593	5	93377	282	302	13	2	7	289	957	1	295	295	100	100	1	302	302	0	531	1368
Ec-02_004270.1	EsuBft452_9a-00001	0.02774	0.1177	0.2357	4	96875	217	224	6	1	1	218	9732	22	245	260	86	86	25	247	647	7.29e-136	401	1031
Ec-02_004290.1	EsuBft452_7a-00001	0.02731	0.1066	0.2562	4	94429	339	359	20	0	0	345	961	23	381	381	94	94	1	359	359	0	635	1638
Ec-02_004300.1	EsuBft452_6a-00001	0.04039	0.1401	0.2884	5	90744	451	497	44	1	2	461	9276	1	497	511	97	97	1	495	511	0	768	1983
Ec-02_004320.1	EsuBft452_5a-00001	0.002879	0.09707	0.02965	1	99408	168	169	1	0	0	168	9941	1	169	169	100	100	1	169	169	4.61e-119	337	865
Ec-02_004340.1	EsuBft540_2a-00001	0.03705	0.2178	0.1701	3	95806	297	310	6	2	7	299	9645	1	303	393	77	77	1	310	333	0	603	1556
Ec-02_004350.1	EsuBft540_3a-00001	0.02093	0.104	0.2013	3	95722	179	187	8	0	0	183	9786	1	187	187	100	100	1	187	187	3.07e-110	317	811
Ec-02_004360.1	EsuBft540_4a-00001	0.05787	0.09937	0.5824	10	81161	1146	1412	181	16	85	1192	8442	310	1698	1698	82	82	1	1350	1350	0	1561	4041
Ec-02_004390.1	EsuBft540_10a-00001	0.01857	0.1166	0.1592	3	92348	881	954	52	7	21	892	935	115	1050	1050	89	89	2	952	952	0	1338	3464
Ec-02_004400.1	EsuBft540_12a-00001	0.05004	0.135	0.3707	7	88483	315	356	34	1	7	329	9242	1	349	349	100	100	1	356	356	0	566	1459
Ec-02_004410.1	EsuBft540_13a-00001	0.03994	0.07663	0.5211	9	91765	312	340	28	0	0	320	9412	1	340	340	100	100	1	340	340	0	604	1558
Ec-02_004500.2	EsuBft2517_4a-00001	0.01883	0.108	0.1743	3	92467	491	531	24	2	16	504	9492	3	533	533	99	99	2	516	516	0	925	2390
Ec-02_004520.1	EsuBft1229_8a-00001	0.02561	0.1062	0.2411	4	92138	375	407	27	3	5	384	9435	25	430	430	94	94	286	688	688	0	596	1537
Ec-02_004570.1	EsuBft795_3a-00001	0.02048	0.1107	0.1849	3	91826	865	942	51	8	26	881	9352	1	927	927	100	100	1	931	931	0	1511	3912
Ec-02_004580.1	EsuBft795_4a-00001	0.005357	0.1832	0.02924	1	98795	410	415	5	0	0	412	9928	1	415	415	100	100	1	415	415	0	847	2187
Ec-02_004600.1	EsuBft795_6a-00001	0.03582	0.09953	0.3599	7	89535	231	258	18	3	9	234	907	1	258	258	100	100	1	249	249	6.06e-83	253	646
Ec-02_004660.1	EsuBft1202_4a-00001	0.04799	0.1978	0.2427	4	90219	535	593	21	4	37	546	9207	41	601	601	93	93	32	619	619	0	1078	2787
Ec-02_004740.1	EsuBft1202_6a-00001	0.02549	0.1106	0.2305	4	94915	504	531	27	0	0	518	9755	1	531	531	100	100	1	531	531	0	969	2506
Ec-02_004760.1	EsuBft1817_3a-00001	0.1479	0.2828	0.5232	9	79095	367	464	44	4	53	381	8211	44	469	634	67	67	160	608	613	0	667	1721
Ec-02_004770.1	EsuBft3070_3a-00001	0.04368	0.1263	0.3457	6	91954	160	174	10	3	4	162	931	1	172	177	97	97	1	172	342	2.23e-86	261	668
Ec-02_004790.1	EsuBft698_8a-00001	0.04815	0.1136	0.424	8	88433	711	804	70	2	23	735	9142	122	912	1442	55	55	3	796	807	0	1144	2960
Ec-02_004800.1	EsuBft698_7a-00001	0.002949	0.1281	0.02301	1	98512	331	336	2	1	3	332	9881	1	333	333	100	100	1	336	336	0	684	1766
Ec-02_004820.1	EsuBft698_3a-00001	0.04691	0.1219	0.3847	7	87332	1103	1263	134	10	26	1137	9002	1	1248	1260	99	99	1	1252	1524	0	1631	4224
Ec-02_004860.1	EsuBft521_11a-00001	0.08772	0.2142	0.4094	8	86617	233	269	26	3	10	238	8848	1	263	263	100	100	1	265	265	1.17e-155	438	1126
Ec-02_004870.1	EsuBft521_10a-00001	0.01494	0.1239	0.1205	2	97735	302	309	7	0	0	306	9903	46	354	354	87	87	22	330	330	0	621	1602
Ec-02_004890.1	EsuBft521_8a-00001	0.1021	0.234	0.4365	8	97143	204	210	6	0	0	205	9762	1	210	258	81	81	35	244	310	4.78e-144	410	1054
Ec-02_004900.1	EsuBft521_7a-00001	0.02985	0.0749	0.3986	7	93858	596	635	39	0	0	612	9638	1	635	635	100	100	1	635	635	0	1242	3214
Ec-02_004960.1	EsuBft1249_16a-00001	0.02528	0.1057	0.2391	4	9529	263	276	13	0	0	270	9783	1	276	276	100	100	1	276	276	0	534	1375
Ec-02_004990.1	EsuBft1249_9a-00001	0.1073	0.1307	0.8209	10	74332	278	374	55	1	41	292	7807	117	449	453	74	74	15	388	392	9.13e-145	423	1088
Ec-02_005010.1	EsuBft1249_8a-00001	0.01502	0.09686	0.1551	2	96618	200	207	7	0	0	203	9807	1	207	207	100	100	1	207	207	2.12e-145	407	1046
Ec-02_005020.1	EsuBft1249_7a-00001	0.03444	0.1029	0.3347	6	87418	535	612	49	7	28	544	8889	1	597	597	100	100	1	599	599	0	875	2261
Ec-02_005040.1	EsuBft1249_6a-00001	0.008329	0.07944	0.1048	2	97816	403	412	8	1	1	408	9903	1	411	411	100	100	104	515	515	0	801	2070
Ec-02_005050.1	EsuBft1249_5a-00001	0.03338	0.08166	0.4088	8	84424	374	443	28	3	41	384	8668	1	404	404	100	100	89	529	529	0	636	1640
Ec-02_005080.1	EsuBft2510_2a-00001	0.02687	0.06796	0.3954	7	94881	278	293	14	1	1	284	9693	1	293	295	99	99	1	292	294	0	544	1401
Ec-02_005090.1	EsuBft2510_3a-00001	0.04111	0.1645	0.2499	4	92143	258	280	21	1	1	268	9571	208	487	487	57	57	15	293	293	0	534	1376
Ec-02_005100.1	EsuBft285_3a-00001	0.08502	0.1956	0.4348	8	84636	314	371	51	3	6	327	8814	52	422	1688	22	22	1	365	392	9.59e-166	512	1319
Ec-02_005110.1	EsuBft285_5a-00001	0.03265	0.1158	0.2819	5	93955	373	397	24	0	0	381	9597	133	529	529	100	75	255	651	651	0	776	2003
Ec-02_005130.1	EsuBft285_8a-00001	0.0227	0.1108	0.2049	3	95139	137	144	7	0	0	140	9722	1	144	144	100	100	1	144	144	1.2e-96	276	706
Ec-02_005150.1	EsuBft285_9a-00001	0.001796	0.07332	0.02449	1	99649	284	285	1	0	0	284	9965	1	285	285	100	100	1	285	285	0	567	1461
Ec-02_005170.2	EsuBft285_12a-00001	0.0318	0.1334	0.2384	4	85905	1030	1199	87	7	82	1052	8774	190	1343	1343	86	86	57	1218	1218	0	1783	4619
Ec-02_005190.1	EsuBft1955_2a-00001	0.009646	0.07858	0.1228	2	97978	533	544	11	0	0	539	9908	1	544	544	100	100	14	557	557	0	1114	2881
Ec-02_005200.1	EsuBft1955_3a-00001	0.03076	0.09387	0.3277	6	92749	307	331	21	2	3	315	9517	1	329	329	100	100	1	330	330	0	571	1471
Ec-02_005220.1	EsuBft2159_3a-00001	0.01103	0.0759	0.1453	2	97611	286	293	7	0	0	289	9863	1	293	293	100	100	81	373	373	0	578	1491
Ec-02_005230.1	EsuBft2159_4a-00001	0.01561	0.05724	0.2727	5	96644	288	298	10	0	0	292	9799	1	298	298	100	100	1	298	298	0	575	1483
Ec-02_005280.1	EsuBft992_7a-00001	0.04978	0.1335	0.3729	7	89873	426	474	46	1	2	441	9304	1	472	472	100	100	1	474	474	0	852	2201
Ec-02_005300.1	EsuBft992_5a-00001	0.01085	0.09573	0.1134	2	97727	172	176	4	0	0	174	9886	1	176	176	100	100	1	176	176	6.28e-127	358	918
Ec-02_005310.1	EsuBft992_4a-00001	0.0087	0.09916	0.08774	1	98279	628	639	11	0	0	634	9922	1	639	639	100	100	1	639	639	0	1289	3336
Ec-02_005320.1	EsuBft992_3a-00001	0.007682	0.1277	0.06017	1	98834	932	943	11	0	0	941	9979	19	961	961	98	98	9	951	951	0	1935	5014
Ec-02_005330.1	EsuBft148_44a-00001	0.01272	0.1178	0.108	2	97059	363	374	11	0	0	367	9813	299	672	774	48	48	4	377	381	0	737	1902
Ec-02_005350.1	EsuBft148_43a-00001	0.09698	0.2657	0.365	7	82932	379	457	48	8	30	388	849	1	453	632	72	72	1	431	500	0	625	1612
Ec-02_005360.1	EsuBft148_42a-00001	0.03554	0.09907	0.3587	7	90995	869	955	74	5	12	900	9424	1	948	948	100	100	1	950	950	0	1675	4339
Ec-02_005410.1	EsuBft148_41a-00001	0.0308	0.09641	0.3194	6	88759	379	427	27	1	21	385	9016	1	427	501	85	85	1	406	408	0	631	1628
Ec-02_005440.1	EsuBft148_38a-00001	0.02475	0.0931	0.2659	5	9497	321	338	17	0	0	327	9675	13	350	350	97	97	25	362	362	9.34e-170	481	1238
Ec-02_005450.1	EsuBft148_37a-00001	0.02566	0.08405	0.3053	6	94051	743	790	40	3	7	754	9544	1	790	790	100	100	144	926	926	0	1324	3427
Ec-02_005510.1	EsuBft148_29a-00001	0.01017	0.08661	0.1174	2	97967	530	541	11	0	0	533	9852	1	541	541	100	100	71	611	611	0	1090	2818
Ec-02_005540.1	EsuBft148_25a-00001	0	0.08478	0	1	100	137	137	0	0	0	137	100	1	137	137	100	100	1	137	137	1.21e-97	281	718
Ec-02_005570.1	EsuBft148_22a-00001	0.02812	0.1	0.2811	5	93769	301	321	20	0	0	312	972	290	610	628	79	51	243	563	579	0	591	1523
Ec-02_005590.1	EsuBft148_20a-00001	0.02587	0.06986	0.3703	7	9511	389	409	19	1	1	390	9535	1	408	408	100	100	1	409	409	0	785	2026
Ec-02_005600.1	EsuBft148_19a-00001	0.008415	0.06273	0.1341	2	98222	221	225	4	0	0	222	9867	1	225	225	100	100	71	295	295	2.91e-162	454	1168
Ec-02_005640.1	EsuBft148_14a-00001	0.01905	0.1044	0.1825	3	96186	454	472	18	0	0	461	9767	70	541	541	87	87	1	472	472	0	887	2293
Ec-02_005650.1	EsuBft148_13a-00001	0.03614	0.1159	0.3117	6	92781	347	374	20	2	7	354	9465	1	369	383	96	96	1	372	501	0	673	1737
Ec-02_005660.1	EsuBft148_12a-00001	0.02357	0.08529	0.2763	5	94857	332	350	17	1	1	340	9714	1	349	362	96	96	34	383	396	0	667	1722
Ec-02_005710.1	EsuBft148_8a-00001	0.02974	0.1039	0.2862	5	93558	305	326	20	1	1	313	9601	1	325	325	100	100	1	326	326	0	599	1544
Ec-02_005720.1	EsuBft148_6a-00001	0.08791	0.1866	0.4711	9	87594	466	532	66	0	0	488	9173	1	532	603	88	88	1	532	1053	0	783	2022
Ec-02_005730.2	EsuBft148_5a-00001	0.05249	0.1353	0.388	7	84744	661	780	67	6	52	678	8692	1	735	735	100	100	1	773	773	0	1089	2816
Ec-02_005760.2	EsuBft1965_3a-00001	0.07181	0.1371	0.5237	9	86147	199	231	25	2	7	205	8874	64	293	293	78	78	26	250	250	1.01e-135	388	997
Ec-02_005780.1	EsuBft2951_3a-00001	0.02703	0.07485	0.3611	7	93503	1396	1493	95	2	2	1429	9571	1	1492	1492	100	100	1	1492	1492	0	2320	6013
Ec-02_005790.1	EsuBft68_3a-00001	0.0444	0.0863	0.5144	9	89252	764	856	78	5	14	778	9089	1	849	851	99	99	1	849	867	0	1278	3306
Ec-02_005800.1	EsuBft68_4a-00001	0.04597	0.146	0.3149	6	9116	495	543	40	4	8	506	9319	1	541	541	100	100	1	537	537	0	970	2507
Ec-02_005810.1	EsuBft68_6a-00001	0.008102	0.07758	0.1044	2	98155	266	271	5	0	0	268	9889	1	271	271	100	100	1	271	271	0	519	1336
Ec-02_005820.1	EsuBft68_7a-00001	0.00188	0.09302	0.02021	1	99543	218	219	1	0	0	218	9954	1	219	219	100	100	148	366	366	2.86e-163	459	1181
Ec-02_005830.1	EsuBft68_8a-00001	0.0255	0.1036	0.2462	4	8689	570	656	34	3	52	581	8857	1	651	651	100	100	1	609	609	0	983	2542
Ec-02_005840.1	EsuBft68_9a-00001	0.02114	0.07909	0.2673	5	94975	567	597	26	2	4	577	9665	1	594	594	100	100	1	596	596	0	1157	2993
Ec-02_005850.1	EsuBft68_10a-00001	0.02008	0.0936	0.2145	4	94749	848	895	36	2	11	859	9598	1	895	895	100	100	431	1314	1314	0	1744	4517
Ec-02_005890.1	EsuBft68_12a-00001	0.02321	0.1297	0.1789	3	95082	116	122	6	0	0	119	9754	346	467	467	26	26	1	122	122	6.54e-66	212	540
Ec-02_005910.1	EsuBft68_14a-00001	0.009037	0.0805	0.1123	2	98046	552	563	11	0	0	559	9929	1	563	563	100	100	1	563	563	0	1103	2854
Ec-02_005930.1	EsuBft68_15a-00001	0.005337	0.0961	0.05554	1	97615	573	587	7	3	7	576	9813	103	689	689	85	85	1	580	580	0	1165	3013
Ec-02_005970.1	EsuBft68_17a-00001	0.006238	0.1046	0.05964	1	97982	534	545	8	1	3	539	989	1	542	542	100	100	1	545	545	0	1071	2769
Ec-02_005990.1	EsuBft68_19a-00001	0.02653	0.1966	0.135	2	86772	328	378	41	2	9	331	8757	1	376	376	100	100	1	371	371	9.23e-99	302	774
Ec-02_006000.1	EsuBft68_20a-00001	0.007632	0.09571	0.07974	1	98459	703	714	11	0	0	707	9902	1	714	714	100	100	1	714	714	0	1471	3809
Ec-02_006010.1	EsuBft68_21a-00001	0.0181	0.09351	0.1935	3	9627	671	697	26	0	0	684	9813	1	697	697	100	100	65	761	761	0	1357	3512
Ec-02_006020.1	EsuBft68_22a-00001	0.008497	0.07253	0.1172	2	97765	175	179	4	0	0	177	9888	112	290	290	62	62	1	179	179	6.49e-127	363	932
Ec-02_006030.1	EsuBft68_23a-00001	0.05188	0.09739	0.5327	9	91228	52	57	5	0	0	52	9123	1	57	57	100	100	1	57	57	3.87e-28	994	246
Ec-02_006060.1	EsuBft68_24a-00001	0.01918	0.1041	0.1843	3	96543	391	405	14	0	0	397	9802	1	405	405	100	100	1	405	405	0	808	2086
Ec-02_006070.1	EsuBft68_25a-00001	0.01033	0.1376	0.07503	1	97717	214	219	5	0	0	216	9863	1	219	219	100	100	1	219	219	3.51e-153	428	1100
Ec-02_006080.1	EsuBft68_26a-00001	0	0.3	0	1	100	74	74	0	0	0	74	100	1	74	74	100	100	44	117	117	1.41e-46	148	374
Ec-02_006090.1	EsuBft68_27a-00001	0.04852	0.07922	0.6125	10	89837	663	738	73	2	2	675	9146	1	736	736	100	100	1	738	738	0	1159	2997
Ec-02_006100.1	EsuBft68_28a-00001	0.03263	0.09365	0.3485	6	92366	968	1048	77	3	3	982	937	24	1069	1069	98	98	1	1047	1047	0	1668	4319
Ec-02_006130.1	EsuBft1386_7a-00001	0.04032	0.132	0.3055	6	90239	490	543	45	5	8	505	93	423	964	964	88	56	1	536	536	0	776	2005
Ec-02_006140.1	EsuBft1386_5a-00001	0.04524	0.07682	0.5888	10	90759	550	606	56	0	0	570	9406	1	606	606	100	100	1	606	606	0	1076	2782
Ec-02_006160.1	EsuBft1386_3a-00001	0.02004	0.07274	0.2755	5	95695	289	302	13	0	0	296	9801	1	302	317	95	95	1	302	319	0	590	1521
Ec-02_006170.1	EsuBft1386_2a-00001	0.01498	0.07622	0.1966	3	96491	165	171	6	0	0	169	9883	1	171	171	100	100	1	171	171	1.91e-120	341	875
Ec-02_006190.1	EsuBft1378_2a-00001	0.06875	0.1683	0.4086	8	87438	529	605	51	7	25	545	9008	1	597	629	95	95	1	588	625	0	794	2051
Ec-02_006210.1	EsuBft1378_3a-00001	0.02841	0.06744	0.4212	8	87182	857	983	61	5	65	877	8922	1	954	954	100	100	1	947	947	0	1610	4168
Ec-02_006260.1	EsuBft1096_10a-00001	0.0279	0.1088	0.2565	4	91995	678	737	48	1	11	689	9349	1	737	737	100	100	1	726	726	0	1201	3107
Ec-02_006310.1	EsuBft190_12a-00001	0.007985	0.0916	0.08717	1	98408	618	628	10	0	0	623	992	1	628	628	100	100	1	628	628	0	1237	3201
Ec-02_006320.1	EsuBft190_11a-00001	0.01793	0.06155	0.2912	5	93778	211	225	8	2	6	214	9511	1	225	225	100	100	1	219	219	1.49e-126	361	926
Ec-02_006330.1	EsuBft190_10a-00001	0.141	0.3429	0.4111	8	90809	247	272	20	1	5	252	9265	119	390	465	58	58	1	267	313	0	507	1305
Ec-02_006370.1	EsuBft190_8a-00001	0.4054	0.7279	0.5569	9	95181	79	83	4	0	0	81	9759	1	83	316	26	26	1	83	211	3.51e-47	162	411
Ec-02_006380.1	EsuBft190_7a-00001	0.02076	0.09515	0.2182	4	95533	663	694	27	2	4	671	9669	1	694	694	100	100	1	690	690	0	1239	3206
Ec-02_006390.1	EsuBft190_6a-00001	0.02332	0.07516	0.3103	6	95319	224	235	11	0	0	227	966	1	235	235	100	100	1	235	235	3.04e-152	427	1097
Ec-02_006400.1	EsuBft190_5a-00001	0.03522	0.07328	0.4806	9	8716	224	257	22	2	11	229	8911	1	248	248	100	100	1	255	255	1.48e-112	328	840
Ec-03_000010.1	EsuBft326_11a-00001	0.0166	0.09202	0.1803	3	96608	655	678	22	1	1	664	9794	71	748	748	91	91	1	677	677	0	1342	3474
Ec-03_000020.1	EsuBft326_9a-00001	0.02396	0.1038	0.2309	4	94876	574	605	31	0	0	591	9769	73	677	677	89	89	1	605	605	0	1196	3093
Ec-03_000060.1	EsuBft936_6a-00001	0.009392	0.1307	0.07188	1	99502	200	201	1	0	0	201	100	1	201	287	70	70	1	201	206	2e-148	413	1062
Ec-03_000100.1	EsuBft936_9a-00001	0.04235	0.07386	0.5734	10	90341	318	352	28	1	6	320	9091	4	355	357	99	99	1	346	348	0	603	1554
Ec-03_000110.1	EsuBft936_10a-00001	0.00661	0.06008	0.11	2	98487	586	595	9	0	0	591	9933	1	595	595	100	100	1	595	595	0	1216	3146
Ec-03_000150.1	EsuBft1510_3a-00001	0.03778	0.1249	0.3024	5	91743	500	545	40	2	5	516	9468	223	765	765	71	71	1	542	542	0	884	2283
Ec-03_000220.1	EsuBft252_6a-00001	0.006315	0.06032	0.1047	2	98596	562	570	8	0	0	568	9965	1	570	570	100	100	1	570	570	0	1153	2982
Ec-03_000280.1	EsuBft252_4a-00001	0.0222	0.1289	0.1722	3	94719	574	606	29	2	3	585	9653	1	605	605	100	100	1	604	604	0	1042	2695
Ec-03_000290.1	EsuBft1751_3a-00001	0.04856	0.1218	0.3987	7	89902	276	307	29	2	2	284	9251	1	307	309	99	99	1	305	315	2.03e-150	429	1102
Ec-03_000300.1	EsuBft1751_4a-00001	0.03844	0.1291	0.2977	5	9683	1069	1104	35	0	0	1080	9783	1	1104	1219	91	91	1	1104	1154	0	1630	4220
Ec-03_000310.1	EsuBft1751_5a-00001	0.01175	0.1071	0.1098	2	9442	643	681	18	7	20	649	953	1	666	666	100	100	1	676	676	0	1240	3208
Ec-03_000320.1	EsuBft1718_5a-00001	0.02476	0.1585	0.1562	2	92742	460	496	32	2	4	472	9516	158	652	652	76	76	12	504	504	0	765	1975
Ec-03_000330.1	EsuBft1718_4a-00001	0.03476	0.1629	0.2134	4	87054	390	448	8	2	50	393	8772	1	413	572	72	72	1	433	456	0	767	1981
Ec-03_000370.1	EsuBft3780_3a-00001	0.1884	0.5212	0.3615	7	65929	149	226	74	1	3	176	7788	131	356	356	63	63	2	224	224	7.28e-108	319	818
Ec-03_000400.1	EsuBft425_30a-00001	0.02117	0.09374	0.2259	4	92021	888	965	57	4	20	908	9409	1	957	957	100	100	1	953	953	0	1605	4157
Ec-03_000410.1	EsuBft425_29a-00001	0.02723	0.1057	0.2576	5	93985	250	266	14	1	2	256	9624	1	266	266	100	100	1	264	264	3.79e-144	409	1051
Ec-03_000420.1	EsuBft425_28a-00001	0.06177	0.08164	0.7567	10	82675	544	658	85	4	29	562	8541	1	654	654	100	100	1	633	633	0	852	2202
Ec-03_000450.1	EsuBft425_27a-00001	0.06678	0.1077	0.6201	10	82291	934	1135	114	14	87	952	8388	19	1094	1772	99	61	1	1107	2007	0	1378	3566
Ec-03_000480.1	EsuBft425_24a-00001	0.04574	0.1185	0.3861	7	81288	1742	2143	231	20	170	1789	8348	823	2940	2940	72	72	5	2002	2002	0	2687	6964
Ec-03_000550.1	EsuBft425_21a-00001	0.01752	0.07268	0.2411	4	96382	373	387	14	0	0	381	9845	1	387	387	100	100	1	387	387	0	770	1989
Ec-03_000560.1	EsuBft425_20a-00001	0.01553	0.08138	0.1908	3	96335	184	191	6	1	1	186	9738	1	190	190	100	100	1	191	191	1.23e-130	369	946
Ec-03_000590.1	EsuBft425_17a-00001	0.006098	0.01266	0.4816	9	98795	82	83	1	0	0	83	100	1	83	83	100	100	1	83	83	2.48e-55	169	429
Ec-03_000600.1	EsuBft425_15a-00001	0.05734	0.09897	0.5793	10	8506	1913	2249	266	19	70	1983	8817	2085	4281	4281	51	51	1	2231	2231	0	2931	7598
Ec-03_000650.1	EsuBft425_10a-00001	0.03899	0.1492	0.2613	5	92701	381	411	29	1	1	393	9562	1	411	411	100	100	1	410	410	0	742	1916
Ec-03_000660.1	EsuBft425_9a-00001	0.06317	0.1293	0.4884	9	85343	722	846	103	3	21	759	8972	1	827	827	100	100	1	844	844	0	1264	3270
Ec-03_000670.1	EsuBft425_8a-00001	0.08453	0.103	0.8208	10	71894	353	491	79	4	59	374	7617	279	769	783	63	63	1	432	433	0	536	1382
Ec-03_000680.1	EsuBft425_7a-00001	0.01958	0.1452	0.1349	2	95743	1012	1057	42	1	3	1025	9697	1	1054	1054	100	100	1	1057	1057	0	1743	4515
Ec-03_000740.1	EsuBft1888_5a-00001	0.09677	0.305	0.3172	6	79381	308	388	56	3	24	331	8531	5	370	370	99	99	1	386	386	0	627	1616
Ec-03_000790.1	EsuBft1632_10a-00001	0.01291	0.0902	0.1431	2	97101	335	345	10	0	0	342	9913	1	345	345	100	100	1	345	345	0	683	1762
Ec-03_000800.1	EsuBft1632_8a-00001	0.02541	0.09134	0.2782	5	9322	220	236	12	1	4	228	9661	34	269	269	88	88	1	232	232	4.24e-142	402	1034
Ec-03_000820.1	EsuBft1632_6a-00001	0.01138	0.1159	0.09821	1	97403	225	231	6	0	0	228	987	1	231	231	100	100	1	231	231	8.1e-169	466	1199
Ec-03_000840.1	EsuBft1632_5a-00001	0.0165	0.1285	0.1284	2	97059	462	476	14	0	0	467	9811	1	476	476	100	100	1	476	476	0	952	2460
Ec-03_000880.1	EsuBft631_16a-00001	0.0104	0.1014	0.1026	2	97959	192	196	3	1	1	195	9949	1	195	196	99	99	1	196	199	7.05e-142	397	1021
Ec-03_000890.1	EsuBft631_15a-00001	0.1515	0.3297	0.4595	8	97561	80	82	2	0	0	82	100	99	180	208	39	39	1	82	141	1.18e-51	167	424
Ec-03_000920.1	EsuBft631_14a-00001	0.03515	0.1317	0.2669	5	90594	549	606	44	3	13	559	9224	1	596	596	100	100	1	603	603	0	971	2510
Ec-03_000930.2	EsuBft631_13a-00001	0.03905	0.1193	0.3273	6	85111	846	994	110	8	38	874	8793	1	973	999	97	97	1	977	1005	0	1358	3515
Ec-03_000990.1	EsuBft1400_3a-00001	0.0211	0.2546	0.08287	1	80488	132	164	15	2	17	132	8049	26	189	189	87	87	1	147	147	1.47e-22	932	230
Ec-03_001000.1	EsuBft1400_4a-00001	0.04374	0.1108	0.3949	7	87653	1143	1304	112	12	49	1170	8972	1	1268	1425	89	89	1	1291	1319	0	1743	4514
Ec-03_001010.1	EsuBft1400_5a-00001	0.00643	0.1406	0.04573	1	98802	165	167	2	0	0	166	994	1	167	167	100	100	1	167	167	6.61e-121	342	877
Ec-03_001030.1	EsuBft1114_2a-00001	0.04997	0.03985	1.254	10	8124	485	597	56	4	56	499	8358	1	596	596	100	100	1	542	542	0	916	2367
Ec-03_001070.1	EsuBft1114_4a-00001	0.02312	0.09417	0.2455	4	9361	835	892	50	5	7	849	9518	1	886	886	100	100	1	891	891	0	1402	3629
Ec-03_001080.1	EsuBft588_12a-00001	0.1032	0.1814	0.5687	10	86558	425	491	56	2	10	434	8839	124	604	604	80	80	50	540	540	0	847	2189
Ec-03_001090.1	EsuBft588_5a-00001	0.03455	0.1471	0.2348	4	87153	502	576	55	5	19	516	8958	252	824	1807	38	32	93	652	670	0	815	2104
Ec-03_001100.1	EsuBft588_4a-00001	0.02257	0.08996	0.2509	4	94473	2410	2551	122	7	19	2445	9584	430	2975	3390	75	75	25	2561	2566	0	4311	11181
Ec-03_001140.1	EsuBft2567_2a-00001	0.03757	0.1495	0.2513	4	85116	366	430	30	3	34	374	8698	30	427	427	93	93	2	429	429	0	666	1719
Ec-03_001150.1	EsuBft2567_3a-00001	0.003291	0.09389	0.03505	1	99315	145	146	1	0	0	146	100	306	451	451	32	32	1	146	146	5.47e-105	312	800
Ec-03_001250.1	EsuBft684_3a-00001	0.0352	0.08674	0.4058	8	91736	111	121	10	0	0	116	9587	4	124	124	98	98	69	189	189	4.05e-63	195	495
Ec-03_001280.1	EsuBft1124_6a-00001	0.004555	0.09034	0.05042	1	93164	477	512	5	1	30	480	9375	1	482	482	100	100	93	604	604	0	979	2532
Ec-03_001320.1	EsuBft1124_4a-00001	0.04438	0.1425	0.3114	6	85094	1216	1429	150	11	63	1250	8747	1	1386	1386	100	100	1	1409	1409	0	1873	4851
Ec-03_001330.1	EsuBft255_2a-00001	0.02443	0.1345	0.1816	3	80062	1028	1284	163	15	93	1066	8302	10	1204	1643	99	73	1	1280	1908	0	1493	3864
Ec-03_001360.1	EsuBft255_5a-00001	0	0.1395	0	1	100	449	449	0	0	0	449	100	1	449	449	100	100	1	449	449	0	946	2444
Ec-03_001370.1	EsuBft833_10a-00001	0.007002	0.5776	0.01212	1	99107	444	448	4	0	0	445	9933	1	448	448	100	100	1	448	448	0	936	2419
Ec-03_001400.1	EsuBft255_11a-00001	0.06119	0.1574	0.3888	7	81606	315	386	48	4	23	323	8368	107	491	530	93	73	627	990	1175	1.53e-124	397	1020
Ec-03_001410.1	EsuBft255_13a-00001	0.01665	0.1207	0.1379	2	96203	532	553	19	1	2	541	9783	1	551	717	77	77	1	553	556	0	1082	2799
Ec-03_001420.1	EsuBft255_14a-00001	0.01807	0.09499	0.1903	3	94072	365	388	11	2	12	367	9459	1	376	376	100	100	1	388	388	0	719	1857
Ec-03_001520.1	EsuBft1537_6a-00001	0.07351	0.1006	0.7305	10	78333	1598	2040	328	20	114	1670	8186	355	2360	2744	86	73	394	2353	2637	0	2296	5951
Ec-03_001540.1	EsuBft1321_8a-00001	0.006945	0.06411	0.1083	2	98519	133	135	2	0	0	134	9926	1	135	135	100	100	26	160	160	1.71e-95	276	706
Ec-03_001560.1	EsuBft1321_6a-00001	0.07941	0.1957	0.4057	8	95025	191	201	9	1	1	193	9602	340	539	765	37	26	260	460	462	2.59e-107	340	872
Ec-03_001570.1	EsuBft1321_3a-00001	0.03354	0.262	0.128	2	95652	132	138	6	0	0	135	9783	1	138	1108	12	12	1	138	164	5.19e-78	258	658
Ec-03_001590.1	EsuBft1321_2a-00001	0.005142	0.0993	0.05179	1	100	121	121	0	0	0	121	100	1	121	121	100	100	1	121	121	1.5e-86	249	635
Ec-03_001640.1	EsuBft1247_5a-00001	0	0.08409	0	1	100	94	94	0	0	0	94	100	1	94	94	100	100	82	175	175	3.59e-60	186	471
Ec-03_001650.1	EsuBft1247_6a-00001	0.04245	0.1102	0.3853	7	91498	226	247	20	1	1	230	9312	1	246	319	77	77	1	247	248	7.4e-160	448	1152
Ec-03_001670.1	EsuBft502_12a-00001	0.07721	0.184	0.4197	8	84507	660	781	98	9	23	683	8745	1	773	773	100	100	1	766	766	0	1119	2894
Ec-03_001680.1	EsuBft502_11a-00001	0.01675	0.09952	0.1683	3	96207	279	290	10	1	1	280	9655	23	311	311	93	93	1	290	290	0	558	1437
Ec-03_001690.1	EsuBft502_9a-00001	0.04175	0.1104	0.3783	7	90244	296	328	30	1	2	303	9238	1	326	326	100	100	3	330	330	0	568	1463
Ec-03_001710.1	EsuBft502_5a-00001	0.03506	0.1192	0.2942	5	88807	1087	1224	90	10	47	1108	9052	1	1216	1217	99	99	1	1185	1224	0	1876	4859
Ec-03_001720.1	EsuBft502_4a-00001	0.09083	0.1893	0.4799	9	93503	331	354	21	1	2	340	9605	7	358	395	89	89	1	354	472	0	632	1631
Ec-03_001810.1	EsuBft1608_3a-00001	0.03448	0.1435	0.2402	4	90358	328	363	33	2	2	330	9091	19	381	381	95	95	4	364	364	0	533	1372
Ec-03_001830.1	EsuBft1608_4a-00001	0.01911	0.06513	0.2934	5	91304	21	23	2	0	0	23	100	47	69	147	16	16	1	23	23	1.4e-06	447	104
Ec-03_001860.1	EsuBft1608_9a-00001	0.03813	0.08813	0.4327	8	91983	218	237	19	0	0	226	9536	1	237	250	95	95	1	237	250	4.29e-141	400	1027
Ec-03_001890.1	EsuBft639_5a-00001	0.0297	0.1533	0.1938	3	83442	766	918	45	7	107	783	8529	341	1153	1153	71	71	15	930	930	0	1467	3797
Ec-03_001900.1	EsuBft639_6a-00001	0.03982	0.08003	0.4975	9	89362	210	235	23	1	2	223	9489	1	235	235	100	100	1	233	233	8.48e-141	398	1022
Ec-03_001910.1	EsuBft639_7a-00001	0.01636	0.1212	0.1349	2	95968	476	496	15	3	5	485	9778	1	491	491	100	100	1	496	496	0	957	2475
Ec-03_001960.1	EsuBft639_11a-00001	0.01302	0.06446	0.202	3	96393	294	305	9	1	2	298	977	1	305	305	100	100	4	306	306	0	588	1517
Ec-03_002000.1	EsuBft1040_7a-00001	0.07506	0.1672	0.4489	8	93293	153	164	11	0	0	156	9512	84	247	247	100	66	240	403	403	1.2e-107	318	815
Ec-03_002010.1	EsuBft1040_6a-00001	0.05703	0.1706	0.3343	6	86024	437	508	65	3	6	460	9055	488	991	1269	48	40	78	583	662	0	717	1850
Ec-03_002020.1	EsuBft1040_5a-00001	0.02339	0.1384	0.169	3	9375	300	320	19	1	1	307	9594	1	320	334	96	96	1	319	332	0	593	1528
Ec-03_002040.1	EsuBft1040_3a-00001	0.03656	0.1294	0.2826	5	92893	366	394	28	0	0	373	9467	1	394	394	100	100	38	431	431	0	671	1732
Ec-03_002050.1	EsuBft1040_2a-00001	0.09522	0.1102	0.864	10	79545	175	220	38	3	7	181	8227	1	214	214	100	100	1	219	219	2.07e-60	193	490
Ec-03_002080.1	EsuBft1227_4a-00001	0.07114	0.2187	0.3253	6	67893	203	299	22	2	74	210	7023	1	249	622	40	40	5	279	299	7.93e-113	344	883
Ec-03_002090.1	EsuBft1227_6a-00001	0.04534	0.126	0.3599	7	82062	1130	1377	191	13	56	1163	8446	1	1362	1373	99	99	59	1394	1405	0	1522	3941
Ec-03_002100.1	EsuBft1227_7a-00001	0.0688	0.1017	0.6763	10	77918	1482	1902	267	19	153	1551	8155	152	2020	2034	92	92	3	1784	1786	0	2227	5770
Ec-03_002170.1	EsuBft119_6a-00001	0.02687	0.1324	0.2029	3	93182	369	396	23	2	4	377	952	14	405	407	96	96	109	504	506	0	733	1893
Ec-03_002180.1	EsuBft119_7a-00001	0.0176	0.07736	0.2275	4	9625	385	400	15	0	0	392	98	1	400	400	100	100	1	400	400	0	796	2055
Ec-03_002210.2	EsuBft119_8a-00001	0.05997	0.09883	0.6068	10	81601	581	712	76	4	55	607	8525	1	660	679	97	97	1	709	727	0	986	2548
Ec-03_002270.1	EsuBft119_14a-00001	0.02282	0.1185	0.1926	3	95322	326	342	16	0	0	334	9766	70	411	411	83	83	1	342	342	0	655	1689
Ec-03_002280.1	EsuBft2011_2a-00001	0.03973	0.1087	0.3655	7	91824	730	795	65	0	0	758	9535	1	795	795	100	100	1	795	795	0	1483	3840
Ec-03_002320.1	EsuBft1239_2a-00001	0.09371	0.1989	0.4711	9	7275	291	400	52	8	57	304	76	1	365	376	97	97	1	378	388	0	528	1361
Ec-03_002330.1	EsuBft1239_3a-00001	0.07526	0.1819	0.4137	8	96119	322	335	13	0	0	330	9851	117	451	483	69	69	1	335	411	0	660	1704
Ec-03_002340.1	EsuBft1239_4a-00001	0.03893	0.09338	0.4169	8	90134	740	821	63	5	18	759	9245	147	964	964	85	85	1	806	806	0	1159	2998
Ec-03_002350.1	EsuBft1239_5a-00001	0.1976	0.2507	0.7882	10	78824	134	170	34	1	2	144	8471	15	184	184	92	92	16	183	183	4.44e-65	202	514
Ec-03_002380.1	EsuBft1639_6a-00001	0.06766	0.1644	0.4114	8	86916	279	321	38	1	4	290	9034	140	460	460	70	70	16	332	332	5e-164	465	1196
Ec-03_002420.1	EsuBft234_10a-00001	0.01587	0.1038	0.1528	2	97647	498	510	11	1	1	503	9863	9	517	517	98	98	106	615	615	0	1043	2697
Ec-03_002430.1	EsuBft234_9a-00001	0.0644	0.08933	0.7209	10	76259	212	278	23	1	43	218	7842	1	235	288	82	82	1	278	288	3.57e-113	332	852
Ec-03_002450.1	EsuBft234_6a-00001	0.1514	0.188	0.8055	10	79333	238	300	51	2	11	251	8367	1	289	314	92	92	1	300	329	5.97e-157	446	1147
Ec-03_002470.1	EsuBft234_4a-00001	0.07034	0.1375	0.5114	9	8627	377	437	58	1	2	388	8879	25	459	459	95	95	1	437	437	0	634	1634
Ec-03_002530.1	EsuBft179_17a-00001	0.0517	0.1353	0.382	7	79672	631	792	91	11	70	651	822	1	757	780	97	97	1	757	767	0	812	2097
Ec-03_002540.1	EsuBft179_16a-00001	0.004809	0.1027	0.04683	1	9724	775	797	9	2	13	777	9749	1	784	784	100	100	1	797	797	0	1594	4127
Ec-03_002550.1	EsuBft179_15a-00001	0.2165	0.7625	0.2839	5	100	97	97	0	0	0	97	100	1	97	212	46	46	1	97	394	1.23e-59	196	499
Ec-03_002570.1	EsuBft179_13a-00001	0.1437	0.2728	0.5268	9	97101	268	276	8	0	0	271	9819	88	363	363	76	76	165	440	440	0	555	1431
Ec-03_002600.1	EsuBft179_10a-00001	0.03885	0.1092	0.356	7	80098	656	819	102	13	61	667	8144	1	809	810	99	99	981	1748	1762	0	863	2229
Ec-03_002620.1	EsuBft179_9a-00001	0.02368	0.09832	0.2408	4	95139	137	144	5	1	2	137	9514	1	144	145	99	99	1	142	198	4.24e-97	282	721
Ec-03_002630.1	EsuBft179_8a-00001	0.01676	0.09462	0.1771	3	95281	525	551	19	1	7	533	9673	1	544	544	100	100	1	551	551	0	1083	2801
Ec-03_002640.1	EsuBft179_7a-00001	0.1339	0.3097	0.4322	8	95364	288	302	14	0	0	292	9669	1	302	374	81	81	59	360	458	0	590	1520
Ec-03_002650.1	EsuBft1792_3a-00001	0.06281	0.1243	0.5052	9	81798	364	445	67	3	14	383	8607	138	574	614	71	71	179	617	620	0	716	1847
Ec-03_002680.1	EsuBft426_4a-00001	0.04074	0.1446	0.2818	5	88889	312	351	35	1	4	328	9345	16	366	396	89	89	1	347	452	0	601	1550
Ec-03_002700.1	EsuBft426_7a-00001	0.05579	0.07622	0.732	10	8428	445	528	77	3	6	457	8655	1	524	524	100	100	1	526	526	0	703	1814
Ec-03_002720.1	EsuBft426_8a-00001	0.0218	0.09921	0.2198	4	92943	540	581	26	5	15	549	9449	1	578	578	100	100	1	569	569	0	940	2430
Ec-03_002730.1	EsuBft426_9a-00001	0.03181	0.1007	0.3159	6	87611	693	791	78	6	20	713	9014	452	1233	1233	63	63	15	794	794	0	919	2376
Ec-03_002740.1	EsuBft426_13a-00001	0.02203	0.1413	0.1559	2	94966	566	596	30	0	0	577	9681	1	596	610	98	98	1	596	610	0	1028	2659
Ec-03_002760.1	EsuBft426_15a-00001	0.04797	0.1914	0.2506	4	86819	303	349	38	1	8	315	9026	1	341	341	100	100	136	484	484	0	547	1409
Ec-03_002770.1	EsuBft426_16a-00001	0.04961	0.3114	0.1593	3	87121	115	132	10	1	7	119	9015	20	151	151	87	87	352	476	476	1.11e-57	191	484
Ec-03_002790.1	EsuBft426_18a-00001	0.01273	0.1201	0.106	2	81373	249	306	7	2	50	251	8203	1	256	256	100	100	1	306	306	1.8e-170	474	1220
Ec-03_002840.1	EsuBft125_20a-00001	0.04504	0.1048	0.4298	8	89974	700	778	69	5	9	709	9113	1	771	771	100	100	4	779	779	0	945	2442
Ec-03_002860.1	EsuBft125_18a-00001	0.03375	0.07909	0.4268	8	89189	297	333	26	3	10	302	9069	1	330	330	100	100	1	326	326	0	512	1318
Ec-03_002880.1	EsuBft125_15a-00001	0.04643	0.2145	0.2164	4	85859	170	198	17	3	11	175	8838	1	191	191	100	100	1	194	194	2.73e-99	290	741
Ec-03_002900.1	EsuBft125_14a-00001	0.03857	0.06609	0.5836	10	92308	132	143	11	0	0	135	9441	36	178	178	80	80	1	143	143	2.4e-91	265	676
Ec-03_002910.1	EsuBft125_13a-00001	0.04136	0.1233	0.3353	6	91909	886	964	68	1	10	909	9429	23	986	986	98	98	4	957	957	0	1745	4519
Ec-03_002920.1	EsuBft125_12a-00001	0.04792	0.07865	0.6092	10	91706	387	422	23	2	12	395	936	224	637	648	64	64	1	418	432	0	765	1976
Ec-03_002930.1	EsuBft125_11a-00001	0.01325	0.08306	0.1595	3	96784	331	342	10	1	1	336	9825	1	341	341	100	100	1	342	342	0	670	1729
Ec-03_002950.1	EsuBft125_10a-00001	0.1031	0.1838	0.561	10	79151	429	542	91	9	22	448	8266	328	852	2046	39	26	133	669	1692	3.66e-94	345	885
Ec-03_002970.1	EsuBft125_9a-00001	0.007639	0.1583	0.04825	1	100	53	53	0	0	0	53	100	211	263	263	20	20	5	57	57	2.17e-28	107	267
Ec-03_002980.1	EsuBft125_8a-00001	0.00581	0.1283	0.04528	1	98214	275	280	5	0	0	279	9964	1	280	280	100	100	119	398	398	0	564	1453
Ec-03_002990.1	EsuBft125_7a-00001	0.0285	0.09863	0.2889	5	9228	514	557	37	3	6	523	939	1	556	556	100	100	1	552	552	0	989	2558
Ec-03_003010.1	EsuBft125_6a-00001	0.1351	0.3645	0.3707	7	90084	536	595	51	3	8	549	9227	971	1562	1937	33	31	215	804	805	0	907	2344
Ec-03_003030.1	EsuBft125_4a-00001	0.06639	0.1229	0.54	9	90392	461	510	41	3	8	474	9294	25	529	531	95	95	34	540	542	0	789	2037
Ec-03_003050.1	EsuBft125_2a-00001	0.02161	0.1274	0.1696	3	94228	653	693	36	2	4	671	9683	1	690	690	100	100	1	692	692	0	1351	3496
Ec-03_003060.1	EsuBft827_3a-00001	0.01241	0.1205	0.103	2	97441	533	547	12	1	2	537	9817	1	545	546	99	99	1	547	696	0	1075	2779
Ec-03_003070.1	EsuBft827_4a-00001	0.06132	0.1416	0.433	8	86963	587	675	79	2	9	616	9126	1	675	678	99	99	1	666	669	0	1165	3015
Ec-03_003120.1	EsuBft827_5a-00001	0.02623	0.1083	0.2421	4	94402	624	661	37	0	0	651	9849	3	663	663	99	99	1	661	661	0	1292	3344
Ec-03_003140.1	EsuBft374_20a-00001	0.01742	0.1455	0.1197	2	87669	455	519	21	3	43	469	9037	86	568	675	72	72	3	514	515	0	932	2408
Ec-03_003170.1	EsuBft40_25a-00001	0.03056	0.1392	0.2196	4	91843	304	331	25	1	2	314	9486	369	699	699	58	47	132	460	460	0	550	1418
Ec-03_003220.1	EsuBft40_22a-00001	0.01872	0.07728	0.2422	4	96188	858	892	34	0	0	878	9843	1	892	892	100	100	19	910	910	0	1674	4334
Ec-03_003240.1	EsuBft40_21a-00001	0.02202	0.0645	0.3414	6	94396	539	571	27	2	5	552	9667	1	571	571	100	100	1	566	566	0	1107	2862
Ec-03_003250.1	EsuBft40_20a-00001	0.02288	0.1082	0.2114	4	73295	645	880	65	11	170	665	7557	1	804	804	100	100	2	787	787	0	1093	2826
Ec-03_003290.1	EsuBft40_14a-00001	0.04146	0.06588	0.6294	10	9185	293	319	26	0	0	304	953	1	319	319	100	100	1	319	319	0	590	1520
Ec-03_003300.1	EsuBft40_13a-00001	0.0244	0.07214	0.3383	6	95	152	160	8	0	0	156	975	1	160	160	100	100	1	160	160	3.71e-111	317	812
Ec-03_003320.1	EsuBft40_12a-00001	0.03253	0.08633	0.3768	7	8711	615	706	42	3	49	633	8966	354	1037	1498	46	46	1	679	688	0	1089	2817
Ec-03_003330.1	EsuBft40_11a-00001	0	0.1773	0	1	99265	135	136	0	1	1	135	9926	1	135	135	100	100	1	136	136	4.05e-89	259	662
Ec-03_003360.1	EsuBft40_9a-00001	0.03397	0.05256	0.6462	10	92857	52	56	4	0	0	55	9821	164	219	219	26	26	1	56	56	3.85e-29	108	269
Ec-03_003410.1	EsuBft771_8a-00001	0.3205	0.475	0.6748	10	81579	155	190	26	2	9	166	8737	1	181	334	54	54	320	509	613	1.4e-85	271	694
Ec-03_003420.1	EsuBft444_2a-00001	0.01783	0.09654	0.1847	3	90487	390	431	28	2	13	397	9211	1	423	423	100	100	1	426	426	0	709	1831
Ec-03_003490.1	EsuBft444_7a-00001	0.00937	0.06605	0.1419	2	98058	404	412	8	0	0	408	9903	1	412	412	100	100	1	412	412	0	833	2151
Ec-03_003510.1	EsuBft444_10a-00001	0.007517	0.1394	0.05394	1	98333	118	120	2	0	0	119	9917	1	120	120	100	100	1	120	120	2.95e-80	235	600
Ec-03_003520.1	EsuBft444_11a-00001	0.007719	0.1607	0.04802	1	98316	467	475	8	0	0	472	9937	1	475	475	100	100	1	475	475	0	962	2488
Ec-03_003530.1	EsuBft444_12a-00001	0.05845	0.09071	0.6444	10	90747	255	281	26	0	0	263	9359	39	319	348	81	81	1	281	311	0	521	1343
Ec-03_003560.1	EsuBft707_8a-00001	0.01149	0.0755	0.1522	2	97468	924	948	23	1	1	933	9842	1	947	947	100	100	1	948	948	0	1853	4800
Ec-03_003580.1	EsuBft707_7a-00001	0.02504	0.08577	0.292	5	94318	249	264	14	1	1	253	9583	1	264	264	100	100	1	263	263	0	498	1281
Ec-03_003590.3	EsuBft707_3a-00001	0.04017	0.1052	0.382	7	88	462	525	25	1	38	468	8914	17	503	503	97	97	25	549	549	0	905	2340
Ec-03_003600.1	EsuBft40_2a-00001	0.002776	0.1128	0.02462	1	9922	636	641	4	1	1	637	9938	10	650	650	99	99	1	640	640	0	1325	3428
Ec-03_003610.1	EsuBft40_3a-00001	0.01396	0.07041	0.1982	3	97068	298	307	9	0	0	302	9837	390	696	696	44	44	1	307	307	0	605	1559
Ec-03_003640.1	EsuBft40_4a-00001	0.007044	0.05991	0.1176	2	98457	319	324	5	0	0	321	9907	1	324	324	100	100	1	324	324	0	664	1714
Ec-03_003660.1	EsuBft147_24a-00001	0.02049	0.0961	0.2132	4	8169	870	1065	127	11	68	918	862	1	998	998	100	100	110	1173	1173	0	1673	4332
Ec-03_003730.1	EsuBft1230_2a-00001	0.04243	0.1554	0.273	5	8597	288	335	37	2	10	298	8896	1	326	335	97	97	1	334	420	1.33e-159	457	1176
Ec-03_003760.1	EsuBft681_4a-00001	0.01193	0.07799	0.153	2	98238	446	454	8	0	0	449	989	1	454	454	100	100	1	454	454	0	928	2398
Ec-03_003770.1	EsuBft452_8a-00001	0	0.04102	0	1	100	150	150	0	0	0	150	100	1	150	150	100	100	81	230	230	2.93e-108	311	798
Ec-03_003780.1	EsuBft681_5a-00001	0.01683	0.1752	0.09602	1	98	49	50	1	0	0	49	98	1	50	57	88	88	1	50	245	1.08e-25	986	244
Ec-03_003790.1	EsuBft681_6a-00001	0.01853	0.08972	0.2066	3	96078	196	204	8	0	0	200	9804	1	204	206	99	99	1	204	252	3.27e-144	406	1043
Ec-03_003810.1	EsuBft681_7a-00001	0.04761	0.1087	0.438	8	89945	492	547	52	3	3	510	9324	1	546	546	100	100	49	593	593	0	904	2337
Ec-03_003830.1	EsuBft2266_3a-00001	0.03484	0.06905	0.5046	9	92199	390	423	31	1	2	402	9504	52	472	472	89	89	1	423	423	0	774	1998
Ec-03_003850.1	EsuBft756_3a-00001	0.009752	0.1666	0.05852	1	71218	193	271	65	5	13	206	7601	185	444	444	90	59	102	370	370	9.17e-114	343	880
Ec-03_003870.1	EsuBft756_5a-00001	0.01223	0.1059	0.1155	2	95625	306	320	10	3	4	309	9656	1	318	318	100	100	1	318	318	0	614	1584
Ec-03_003890.1	EsuBft756_6a-00001	0.0762	0.1962	0.3884	7	90862	348	383	34	1	1	356	9295	4	385	697	55	55	1	383	422	0	634	1636
Ec-03_003900.1	EsuBft3468_2a-00001	0.05409	0.1611	0.3358	6	64744	202	312	11	3	99	208	6667	1	231	360	64	64	1	294	324	9.15e-127	371	953
Ec-03_003910.1	EsuBft1829_3a-00001	0.3108	0.7227	0.4301	8	54135	216	399	161	11	22	276	6917	1	386	387	99	99	66	455	661	1.35e-133	401	1031
Ec-03_003920.1	EsuBft744_4a-00001	0.009152	0.09813	0.09326	1	98696	454	460	6	0	0	456	9913	369	828	828	81	56	8	467	467	0	929	2400
Ec-03_003930.1	EsuBft744_8a-00001	0.02196	0.1041	0.211	4	94918	635	669	28	3	6	644	9626	1	664	666	99	99	1	668	669	0	1159	2999
Ec-03_003940.1	EsuBft744_9a-00001	0.02165	0.1216	0.178	3	90933	351	386	27	5	8	357	9249	1	385	385	100	100	1	379	379	0	672	1733
Ec-03_003950.1	EsuBft744_10a-00001	0.01231	0.03984	0.3089	6	97462	192	197	5	0	0	195	9898	1	197	197	100	100	1	197	197	1.4e-141	394	1013
Ec-03_003960.1	EsuBft744_11a-00001	0.007309	0.09557	0.07648	1	87856	709	807	11	2	87	714	8848	1	807	807	100	100	1	720	720	0	1332	3448
Ec-03_003980.1	EsuBft2500_2a-00001	0.04578	0.09989	0.4583	8	87403	451	516	44	3	21	463	8973	1	495	506	98	98	105	620	631	0	808	2087
Ec-03_003990.1	EsuBft1590_3a-00001	0.1012	0.1798	0.5627	10	67889	463	682	131	9	88	494	7243	1	621	1242	92	50	1	655	1237	0	737	1902
Ec-03_004010.1	EsuBft1590_2a-00001	0.03116	0.1577	0.1976	3	92466	405	438	28	4	5	417	9521	125	561	561	78	78	1	434	434	0	799	2063
Ec-03_004020.1	EsuBft483_11a-00001	0.03027	0.1562	0.1938	3	93933	449	478	14	1	15	455	9519	133	610	610	78	78	22	484	484	0	890	2301
Ec-03_004030.1	EsuBft483_8a-00001	0	0.1309	0	1	100	58	58	0	0	0	58	100	168	225	263	22	22	1	58	61	2.09e-31	115	288
Ec-03_004040.1	EsuBft483_7a-00001	0.02635	0.1895	0.139	2	94343	467	495	23	1	5	476	9616	25	519	1106	45	45	21	510	517	0	900	2327
Ec-03_004050.1	EsuBft483_4a-00001	0.05314	0.07951	0.6684	10	89935	277	308	30	1	1	289	9383	2	308	308	99	99	97	404	404	0	530	1366
Ec-03_004060.1	EsuBft483_3a-00001	0.02959	0.07625	0.3881	7	93833	213	227	14	0	0	217	9559	120	346	346	66	66	1	227	227	4.61e-152	431	1108
Ec-03_004070.1	EsuBft483_2a-00001	0.03446	0.1126	0.306	6	84167	303	360	25	2	32	315	875	1	328	328	100	100	1	360	360	0	580	1495
Ec-03_004110.1	EsuBft283_13a-00001	0.01672	0.0847	0.1974	3	95294	324	340	11	1	5	329	9676	1	340	340	100	100	64	398	398	0	659	1699
Ec-03_004120.1	EsuBft283_12a-00001	0.05552	0.09955	0.5577	9	84296	1138	1350	142	5	70	1174	8696	1	1318	1320	99	99	1	1312	1314	0	1895	4908
Ec-03_004150.1	EsuBft283_11a-00001	0.03909	0.1027	0.3806	7	91906	352	383	31	0	0	362	9452	1	383	383	100	100	1	383	383	0	686	1771
Ec-03_004160.1	EsuBft283_10a-00001	0.03463	0.167	0.2074	3	90823	861	948	74	6	13	888	9367	1	945	945	100	100	1	938	938	0	1511	3913
Ec-03_004180.1	EsuBft283_8a-00001	0.01068	0.1166	0.09162	1	97596	406	416	10	0	0	411	988	54	469	469	89	89	1	416	416	0	832	2148
Ec-03_004210.1	EsuBft283_6a-00001	0.03988	0.1007	0.3962	7	91235	458	502	39	2	5	468	9323	1	501	501	100	100	1	498	498	0	672	1734
Ec-03_004250.1	EsuBft283_5a-00001	0.02969	0.08653	0.3432	6	9434	150	159	9	0	0	155	9748	1	159	161	99	99	1	159	160	1.03e-86	255	651
Ec-03_004330.1	EsuBft84_7a-00001	0.01529	0.1065	0.1436	2	9639	267	277	10	0	0	272	9819	1807	2083	2083	13	13	1	277	277	1.48e-175	540	1390
Ec-03_004340.1	EsuBft84_10a-00001	0.02927	0.1149	0.2547	4	91982	826	898	67	2	5	843	9388	1	898	898	100	100	1	893	893	0	1538	3983
Ec-03_004360.1	EsuBft711_4a-00001	0.02777	0.05375	0.5166	9	88841	207	233	14	1	12	212	9099	7	227	227	97	97	2	234	234	5.12e-141	398	1023
Ec-03_004400.1	EsuBft901_3a-00001	0.1389	0.1643	0.8453	10	88571	248	280	32	0	0	257	9179	1	280	358	78	78	1	280	324	0	506	1304
Ec-03_004420.1	EsuBft901_5a-00001	0.0281	0.09574	0.2935	5	9391	478	509	28	1	3	486	9548	1	506	508	99	99	1	509	511	0	868	2243
Ec-03_004440.1	EsuBft2313_2a-00001	0.02016	0.1368	0.1474	2	86654	448	517	48	4	21	460	8897	1	501	501	100	100	1	512	512	0	731	1887
Ec-03_004480.1	EsuBft1915_4a-00001	0.0292	0.1115	0.262	5	92473	258	279	17	2	4	268	9606	1	278	278	100	100	1	276	276	0	513	1322
Ec-03_004490.1	EsuBft1915_3a-00001	0.05342	0.1765	0.3026	5	84667	254	300	25	4	21	268	8933	1	292	384	76	76	20	306	319	1.04e-150	432	1112
Ec-03_004530.1	EsuBft577_4a-00001	0.05098	0.1225	0.4162	8	89434	474	530	51	2	5	490	9245	375	899	899	58	58	1	530	530	0	886	2289
Ec-03_004550.1	EsuBft577_5a-00001	0.03895	0.1596	0.244	4	78211	341	436	41	5	54	351	805	1	387	438	88	88	1	431	440	0	537	1384
Ec-03_004570.1	EsuBft577_6a-00001	0.07513	0.08271	0.9084	10	86667	52	60	8	0	0	53	8833	1	60	344	17	17	1	60	61	3.87e-10	605	145
Ec-03_004590.1	EsuBft157_7a-00001	0.02373	0.1751	0.1355	2	95129	332	349	17	0	0	337	9656	1	349	349	100	100	1	349	349	0	667	1720
Ec-03_004610.1	EsuBft157_12a-00001	0.02186	0.1021	0.2142	4	92647	189	204	14	1	1	194	951	77	280	294	69	69	1	203	217	1.77e-115	336	861
Ec-03_004620.1	EsuBft157_13a-00001	0.03657	0.1059	0.3455	6	86801	776	894	78	13	40	800	8949	1	893	893	100	100	1	855	855	0	1125	2909
Ec-03_004630.1	EsuBft157_14a-00001	0.02129	0.105	0.2027	3	93968	296	315	14	2	5	303	9619	1	311	311	100	100	1	314	314	0	538	1385
Ec-03_004650.1	EsuBft157_15a-00001	0.06822	0.1138	0.5996	10	86975	207	238	31	0	0	214	8992	50	287	287	83	83	1	238	238	5.94e-149	421	1082
Ec-03_004710.1	EsuBft157_21a-00001	0.04254	0.1247	0.3411	6	88102	311	353	30	1	12	322	9122	1	353	353	100	100	1	341	341	0	603	1554
Ec-03_004720.1	EsuBft157_22a-00001	0.02405	0.09865	0.2438	4	95563	280	293	13	0	0	284	9693	1	293	293	100	100	42	334	334	0	563	1451
Ec-03_004730.1	EsuBft157_23a-00001	0.04061	0.06685	0.6074	10	92453	343	371	28	0	0	351	9461	1	371	371	100	100	1	371	371	0	608	1569
Ec-03_004740.1	EsuBft2052_2a-00001	0.0368	0.08751	0.4205	8	93333	196	210	14	0	0	199	9476	126	335	444	47	47	1	210	214	5.73e-144	414	1063
Ec-03_004750.1	EsuBft79_19a-00001	0.03464	0.1506	0.23	4	91613	426	465	34	3	5	439	9441	71	532	532	87	87	1	463	463	0	763	1971
Ec-03_004770.1	EsuBft79_22a-00001	0.02086	0.1072	0.1946	3	91704	619	675	27	3	29	628	9304	1011	1662	1662	39	39	3	671	671	0	1112	2876
Ec-03_004780.1	EsuBft1236_7a-00001	0.05116	0.1338	0.3823	7	93571	786	840	47	2	7	802	9548	49	881	881	95	95	102	941	941	0	1529	3959
Ec-03_004790.1	EsuBft2228_3a-00001	0.01539	0.1583	0.09721	1	93578	510	545	12	3	23	518	9505	478	1007	1007	53	53	12	548	548	0	1033	2672
Ec-03_004840.1	EsuBft170_4a-00001	0.01977	0.1133	0.1745	3	95573	475	497	21	1	1	484	9738	1	497	497	100	100	42	537	537	0	961	2484
Ec-03_004850.1	EsuBft170_7a-00001	0.06488	0.1288	0.5035	9	8183	1851	2262	282	19	129	1919	8484	1054	3276	3309	67	67	1	2172	2173	0	3009	7802
Ec-03_004860.1	EsuBft170_8a-00001	0.02853	0.133	0.2146	4	83705	714	853	68	5	71	726	8511	1	796	796	100	100	1	839	839	0	1237	3201
Ec-03_004890.1	EsuBft170_10a-00001	0.03575	0.1033	0.3459	6	879	1402	1595	132	12	61	1435	8997	1	1549	1549	100	100	239	1818	1818	0	2052	5316
Ec-03_004910.1	EsuBft170_11a-00001	0.02118	0.1067	0.1985	3	96104	296	308	11	1	1	299	9708	1	307	307	100	100	1	308	308	0	611	1576
Ec-03_004920.1	EsuBft170_12a-00001	0.03677	0.08456	0.4348	8	92945	527	567	40	0	0	541	9541	1	567	567	100	100	1	567	567	0	933	2411
Ec-03_004940.1	EsuBft170_14a-00001	0.0141	0.09894	0.1425	2	96774	270	279	9	0	0	274	9821	62	340	340	82	82	1	279	279	0	528	1360
Ec-03_004950.1	EsuBft170_16a-00001	0.1842	0.3333	0.5526	9	8845	291	329	35	2	3	296	8997	61	389	472	70	70	1	326	420	0	539	1388
Ec-03_004990.1	EsuBft702_4a-00001	0.05514	0.09484	0.5813	10	88852	1076	1211	134	1	1	1121	9257	1	1211	1478	86	82	1	1210	1358	0	1778	4604
Ec-03_005010.1	EsuBft702_6a-00001	0.0424	0.123	0.3449	6	91083	858	942	77	4	7	885	9395	4	939	941	99	99	96	1036	1038	0	1671	4328
Ec-03_005030.1	EsuBft702_9a-00001	0.04352	0.08534	0.51	9	88889	656	738	68	5	14	678	9187	1	732	732	100	100	1	730	730	0	1176	3042
Ec-03_005040.3	EsuBft2297_3a-00001	0.05105	0.1597	0.3196	6	80734	176	218	25	1	17	186	8532	1	218	237	92	92	1	201	221	7.28e-89	266	680
Ec-03_005110.1	EsuBft143_24a-00001	0.03449	0.09052	0.381	7	92333	277	300	20	1	3	282	94	1	300	300	100	100	1	297	297	0	559	1440
Ec-03_005170.1	EsuBft143_21a-00001	0.01721	0.09174	0.1876	3	9637	823	854	31	0	0	838	9813	1	854	854	100	100	1	854	854	0	1677	4342
Ec-03_005180.1	EsuBft143_20a-00001	0.007558	0.09276	0.08148	1	98496	131	133	2	0	0	132	9925	1	133	133	100	100	1	133	133	4.18e-86	251	642
Ec-03_005200.1	EsuBft143_7a-00001	0.04031	0.1211	0.3329	6	92697	660	712	50	2	2	683	9593	1	710	730	97	97	1	712	728	0	1340	3468
Ec-03_005210.1	EsuBft143_3a-00001	0.006577	0.14	0.04697	1	98718	77	78	1	0	0	77	9872	1	78	78	100	100	1	78	78	1.84e-46	147	370
Ec-03_005240.1	EsuBft1735_3a-00001	0.03368	0.1004	0.3355	6	91134	627	688	53	2	8	642	9331	1	680	680	100	100	1	688	688	0	932	2409
Ec-03_005260.1	EsuBft699_5a-00001	0.05369	0.1279	0.4196	8	87763	459	523	56	5	8	481	9197	69	590	590	88	88	1	516	516	0	806	2082
Ec-03_005270.1	EsuBft699_7a-00001	0.062	0.1291	0.4803	9	80014	1105	1381	184	26	92	1152	8342	1	1350	2402	93	56	1	1320	2415	0	1527	3954
Ec-03_005290.2	EsuBft699_11a-00001	0.06579	0.1073	0.613	10	84138	366	435	57	6	12	382	8782	947	1373	1373	31	31	2	432	432	5.78e-146	455	1171
Ec-03_005310.1	EsuBft699_13a-00001	0.04611	0.128	0.3602	7	89638	545	608	52	2	11	564	9276	1	598	598	100	100	52	658	658	0	1076	2782
Ec-03_005340.1	EsuBft284_7a-00001	0.05002	0.07067	0.7078	10	90343	290	321	30	1	1	298	9283	1	320	320	100	100	1	321	321	5.39e-168	474	1219
Ec-03_005350.1	EsuBft284_8a-00001	0.03836	0.1221	0.3142	6	92647	252	272	20	0	0	256	9412	1	272	272	100	100	1	272	272	1.16e-112	330	845
Ec-04_000030.1	EsuBft937_3a-00001	0.01852	0.1256	0.1475	2	96023	169	176	7	0	0	171	9716	72	247	247	71	71	1	176	176	1.28e-120	345	885
Ec-04_000050.1	EsuBft937_5a-00001	0.03399	0.1326	0.2563	4	92877	326	351	23	1	2	339	9658	54	404	405	87	87	3	351	683	0	641	1653
Ec-04_000060.1	EsuBft937_6a-00001	0.1989	0.7496	0.2653	5	88851	263	296	5	1	28	267	902	279	574	574	52	52	1568	1835	1835	5.24e-174	543	1398
Ec-04_000070.1	EsuBft937_10a-00001	0.004193	0.1036	0.04049	1	82036	274	334	2	2	58	275	8234	436	737	771	39	39	1	308	309	0	530	1365
Ec-04_000130.1	EsuBft2521_5a-00001	0.04727	0.1841	0.2567	5	93625	235	251	15	1	1	241	9602	196	445	1155	22	22	18	268	269	1.26e-158	476	1226
Ec-04_000140.1	EsuBft2026_4a-00001	0.02538	0.1137	0.2231	4	88519	239	270	7	2	24	243	90	1	246	450	55	55	1	270	281	2.43e-171	486	1251
Ec-04_000235.1	EsuBft1510_5a-00001	0.3639	0.9179	0.3965	7	71429	135	189	48	2	6	158	836	61	243	312	59	59	65	253	310	1.36e-92	282	721
Ec-04_000280.1	EsuBft2768_2a-00001	0.01469	0.1582	0.0929	1	85829	321	374	10	4	43	326	8717	76	406	451	73	73	4	377	378	0	626	1615
Ec-04_000330.1	EsuBft464_3a-00001	0.01362	0.1423	0.09576	1	100	81	81	0	0	0	81	100	93	173	173	47	47	6	86	86	1.8e-52	164	414
Ec-04_000370.1	EsuBft464_6a-00001	0.007967	0.1887	0.04221	1	98438	63	64	1	0	0	64	100	1	64	64	100	100	1	64	64	4.29e-41	132	332
Ec-04_000390.1	EsuBft464_7a-00001	0.04052	0.2304	0.1759	3	92308	108	117	9	0	0	111	9487	23	139	139	84	84	455	571	571	7.16e-59	195	496
Ec-04_000420.1	EsuBft464_12a-00001	0.04978	0.2956	0.1684	3	85714	84	98	14	0	0	88	898	859	956	959	10	10	3	100	103	4.98e-49	174	440
Ec-04_000450.1	EsuBft464_16a-00001	0.03337	0.1237	0.2697	5	90491	571	631	45	2	15	583	9239	1	618	618	100	100	1	629	629	0	937	2422
Ec-04_000510.1	EsuBft2205_4a-00001	0.09884	0.1264	0.7817	10	74321	1204	1620	314	21	102	1276	7877	204	1774	1775	89	89	1	1567	1570	0	1347	3487
Ec-04_000520.1	EsuBft145_17a-00001	0.02267	0.1648	0.1376	2	86996	475	546	25	2	46	485	8883	1	500	500	100	100	1	546	546	0	810	2093
Ec-04_000540.1	EsuBft145_16a-00001	0.03692	0.1901	0.1942	3	94118	720	765	38	3	7	734	9595	575	1338	1354	56	56	43	801	817	0	1175	3039
Ec-04_000560.1	EsuBft145_12a-00001	0.01098	0.1075	0.1021	2	9625	77	80	3	0	0	79	9875	1	80	81	99	99	1	80	83	3.81e-50	156	395
Ec-04_000570.1	EsuBft145_11a-00001	0.004093	0.0853	0.04798	1	99065	318	321	3	0	0	320	9969	1	321	321	100	100	1	321	321	0	658	1697
Ec-04_000590.1	EsuBft145_9a-00001	0.02159	0.1646	0.1311	2	95165	374	393	18	1	1	379	9644	1	393	393	100	100	1	392	392	0	670	1729
Ec-04_000610.1	EsuBft145_7a-00001	0.02678	0.121	0.2213	4	86192	387	449	22	2	40	396	882	1	409	409	100	100	1	449	449	0	718	1853
Ec-04_000620.1	EsuBft145_6a-00001	0.0351	0.1115	0.3148	6	92641	214	231	17	0	0	222	961	1	231	231	100	100	1	231	231	5.93e-130	370	950
Ec-04_000650.1	EsuBft145_3a-00001	0.02809	0.1359	0.2067	3	87919	262	298	26	2	10	267	896	242	532	532	55	55	1	295	295	7.71e-100	308	788
Ec-04_000660.1	EsuBft145_2a-00001	0.02746	0.1247	0.2203	4	94044	300	319	19	0	0	309	9687	1	319	339	94	94	1	319	343	0	611	1575
Ec-04_000680.1	EsuBft497_12a-00001	0.02807	0.3187	0.08807	1	90982	454	499	32	3	13	467	9359	519	1005	1005	48	48	1	498	498	0	689	1779
Ec-04_000710.1	EsuBft497_9a-00001	0.03581	0.1134	0.3157	6	92243	547	593	42	2	4	557	9393	1	589	591	99	99	1	593	595	0	990	2559
Ec-04_000720.1	EsuBft497_8a-00001	0.0614	0.1463	0.4196	8	8123	1545	1902	248	20	109	1599	8407	1	1855	1855	100	100	1	1840	1840	0	2578	6683
Ec-04_000730.1	EsuBft497_7a-00001	0.04608	0.1279	0.3604	7	89337	687	769	72	3	10	714	9285	1	769	769	100	100	1	759	759	0	1333	3450
Ec-04_000740.1	EsuBft497_5a-00001	0.02586	0.115	0.2249	4	93892	538	573	34	1	1	551	9616	1	573	573	100	100	1	572	572	0	929	2401
Ec-04_000760.1	EsuBft497_4a-00001	0.03018	0.1135	0.266	5	94207	309	328	19	0	0	317	9665	1	328	328	100	100	1	328	328	0	593	1529
Ec-04_000780.1	EsuBft497_3a-00001	0.03614	0.1564	0.231	4	93671	518	553	35	0	0	539	9747	26	578	580	95	95	83	635	636	0	1071	2771
Ec-04_000790.1	EsuBft614_14a-00001	0.02337	0.1373	0.1702	3	89969	583	648	36	3	29	594	9167	1	621	621	100	100	37	682	682	0	1130	2924
Ec-04_000810.1	EsuBft614_11a-00001	0.01657	0.1373	0.1207	2	96679	262	271	9	0	0	268	9889	1	271	271	100	100	1	271	271	0	527	1357
Ec-04_000860.1	EsuBft614_10a-00001	0.04226	0.1343	0.3147	6	9119	766	840	70	2	4	778	9262	1	840	840	100	100	1	836	836	0	1350	3494
Ec-04_000870.1	EsuBft614_9a-00001	0.01156	0.1165	0.09925	1	96834	367	379	10	1	2	370	9763	1	377	377	100	100	41	419	419	0	747	1928
Ec-04_000890.1	EsuBft614_7a-00001	0.03095	0.1059	0.2923	5	92308	816	884	57	4	11	836	9457	255	1138	1138	78	78	1	873	873	0	1477	3823
Ec-04_000900.1	EsuBft295_14a-00001	0.02687	0.1796	0.1496	2	94846	1049	1106	31	5	26	1063	9611	1	1093	1117	98	98	1	1093	1235	0	2001	5185
Ec-04_000920.1	EsuBft295_13a-00001	0.03418	0.1152	0.2967	5	87239	711	815	80	5	24	733	8994	1	799	799	100	100	1388	2194	2194	0	1126	2912
Ec-04_000940.1	EsuBft295_10a-00001	0.06054	0.1419	0.4266	8	81274	855	1052	112	5	85	883	8394	24	1069	1078	97	97	1	973	986	0	1472	3810
Ec-04_000950.1	EsuBft295_8a-00001	0.01443	0.1314	0.1099	2	96995	710	732	21	1	1	722	9863	1	732	732	100	100	1	731	731	0	1449	3752
Ec-04_000980.1	EsuBft1152_7a-00001	0.2476	1.665	0.1487	2	72269	258	357	99	0	0	302	8459	54	410	410	87	87	75	431	431	0	515	1326
Ec-04_001010.1	EsuBft1658_3a-00001	0.04955	0.1291	0.3837	7	90171	211	234	23	0	0	221	9444	1	234	234	100	100	1	234	234	2.07e-139	394	1013
Ec-04_001020.1	EsuBft1658_4a-00001	0.0197	0.08483	0.2322	4	96094	246	256	10	0	0	249	9727	1	256	256	100	100	1	256	256	0	504	1297
Ec-04_001040.1	EsuBft1658_6a-00001	0.03812	0.1968	0.1937	3	92771	462	498	32	2	4	474	9518	54	548	548	90	90	3	499	499	0	954	2466
Ec-04_001080.1	EsuBft138_10a-00001	0.01412	0.1301	0.1086	2	96588	453	469	15	1	1	460	9808	1	469	469	100	100	55	522	522	0	947	2448
Ec-04_001120.1	EsuBft138_16a-00001	0.03392	0.1668	0.2034	3	9084	238	262	19	3	5	244	9313	1	257	257	100	100	1	262	262	6.41e-153	431	1107
Ec-04_001130.1	EsuBft138_17a-00001	0.008017	0.1145	0.07	1	97455	383	393	6	1	4	387	9847	75	467	467	84	84	1	389	389	0	788	2035
Ec-04_001170.2	EsuBft1726_4a-00001	0.6175	1.254	0.4924	9	90909	20	22	2	0	0	20	9091	146	167	168	13	13	1	22	59	2.76e-05	451	105
Ec-04_001180.1	EsuBft138_24a-00001	0.06887	0.1283	0.5369	9	90492	533	589	56	0	0	551	9355	106	694	694	85	85	32	620	620	0	1033	2672
Ec-04_001200.1	EsuBft138_25a-00001	0.0134	0.1655	0.08097	1	9703	98	101	3	0	0	100	9901	1	101	101	100	100	1	101	101	6.4e-65	192	489
Ec-04_001220.1	EsuBft138_26a-00001	0.02206	0.1174	0.1879	3	95495	424	444	20	0	0	431	9707	13	456	456	97	97	532	975	975	0	854	2207
Ec-04_001260.1	EsuBft138_29a-00001	0.01026	0.1168	0.08778	1	91645	713	778	15	2	50	718	9229	1	728	728	100	100	1	778	778	0	1463	3787
Ec-04_001300.1	EsuBft1100_6a-00001	0.01839	0.09307	0.1977	3	95781	227	237	8	1	2	230	9705	1	237	237	100	100	1	235	235	2.84e-160	447	1150
Ec-04_001390.1	EsuBft2302_3a-00001	0.01614	0.1149	0.1405	2	96313	209	217	8	0	0	212	977	1	217	217	100	100	2	218	218	4.78e-155	432	1112
Ec-04_001470.1	EsuBft282_14a-00001	0.01186	0.1306	0.09077	1	90832	644	709	16	2	49	649	9154	785	1444	1444	46	46	1	709	709	0	1305	3376
Ec-04_001480.1	EsuBft282_13a-00001	0.009028	0.103	0.08769	1	99187	122	123	1	0	0	122	9919	1	123	125	98	98	1	123	161	7.88e-87	254	648
Ec-04_001490.1	EsuBft282_12a-00001	0.01068	0.1695	0.06301	1	97479	232	238	6	0	0	235	9874	1	238	238	100	100	1	238	238	1.01e-167	466	1200
Ec-04_001500.1	EsuBft282_11a-00001	0.01257	0.1096	0.1148	2	97632	371	380	9	0	0	372	9789	1	380	380	100	100	102	481	481	0	747	1929
Ec-04_001520.1	EsuBft282_8a-00001	0.01642	0.06042	0.2718	5	92434	562	608	18	1	28	567	9326	1	580	580	100	100	10	617	617	0	1134	2932
Ec-04_001530.1	EsuBft282_7a-00001	0.01974	0.04898	0.4029	7	95455	84	88	4	0	0	86	9773	1	88	88	100	100	1	88	88	5.84e-58	177	448
Ec-04_001540.1	EsuBft282_4a-00001	0.03301	0.1251	0.2638	5	93061	456	490	32	2	2	465	949	1	490	490	100	100	1	488	488	0	865	2234
Ec-04_001610.1	EsuBft2470_2a-00001	0.00405	0.09264	0.04372	1	98714	614	622	5	1	3	615	9887	1	619	619	100	100	1	622	622	0	1235	3195
Ec-04_001620.1	EsuBft961_3a-00001	0.07485	0.237	0.3158	6	77918	247	317	24	7	46	252	795	626	907	1031	43	27	270	575	581	1.6e-117	375	963
Ec-04_001690.1	EsuBft961_5a-00001	0.0139	0.1216	0.1143	2	96886	280	289	9	0	0	283	9792	1	289	289	100	100	1	289	289	0	570	1470
Ec-04_001700.1	EsuBft961_7a-00001	0.0896	0.4341	0.2064	3	93478	129	138	9	0	0	134	971	269	406	676	20	20	25	162	163	3.15e-79	254	648
Ec-04_001710.1	EsuBft1192_13a-00001	0.09128	0.1775	0.5143	9	81928	1419	1732	231	16	82	1480	8545	195	1902	1983	86	86	1	1674	1744	0	2216	5743
Ec-04_001720.1	EsuBft1192_14a-00001	0.01302	0.07915	0.1645	3	97411	301	309	8	0	0	305	9871	1	309	309	100	100	1	309	309	0	622	1604
Ec-04_001740.1	EsuBft199_16a-00001	0.03887	0.1673	0.2324	4	8733	1668	1910	138	10	104	1722	9016	265	2079	2135	93	85	178	2078	2351	0	3217	8340
Ec-04_001790.1	EsuBft199_15a-00001	0.02879	0.08961	0.3213	6	93629	676	722	41	3	5	686	9501	1	719	719	100	100	1	720	720	0	1150	2974
Ec-04_001810.1	EsuBft199_14a-00001	0.01913	0.1015	0.1885	3	95638	570	596	23	1	3	581	9748	1	593	593	100	100	1	596	596	0	1186	3069
Ec-04_001820.1	EsuBft199_13a-00001	0.01489	0.146	0.102	2	97233	246	253	7	0	0	250	9881	1	253	253	100	100	1	253	253	0	504	1297
Ec-04_001830.1	EsuBft199_12a-00001	0.01279	0.1061	0.1206	2	96443	244	253	8	1	1	247	9763	1	252	252	100	100	1	253	253	1.54e-170	474	1221
Ec-04_001850.1	EsuBft199_11a-00001	0.08201	0.2673	0.3068	6	90296	335	371	30	3	6	346	9326	1	371	435	85	85	32	396	688	3.11e-151	449	1156
Ec-04_001860.1	EsuBft199_10a-00001	0.04349	0.1245	0.3493	6	88706	377	425	44	3	4	385	9059	1	423	423	100	100	1	423	423	0	635	1637
Ec-04_001865.1	EsuBft199_9a-00001	0.03856	0.1191	0.3237	6	90084	854	948	82	6	12	875	923	1	944	944	100	100	36	975	975	0	1560	4039
Ec-04_001870.1	EsuBft199_8a-00001	0.009044	0.09761	0.09265	1	97833	632	646	12	1	2	639	9892	1	644	644	100	100	1	646	646	0	1289	3335
Ec-04_001960.1	EsuBft934_6a-00001	0.1538	0.487	0.3158	6	8032	653	813	131	3	29	705	8672	197	1008	1063	76	76	249	1033	1034	0	1263	3267
Ec-04_001980.1	EsuBft1216_4a-00001	0.0202	0.07944	0.2543	4	94444	493	522	26	2	3	505	9674	3	522	522	99	99	1	521	521	0	923	2385
Ec-04_002000.1	EsuBft309_12a-00001	0.0242	0.1244	0.1945	3	94829	1082	1141	57	2	2	1104	9676	1	1140	1140	100	100	1	1140	1140	0	1844	4777
Ec-04_002010.1	EsuBft309_11a-00001	0.02273	0.1314	0.173	3	92093	594	645	28	7	23	604	9364	1	641	641	100	100	33	658	658	0	996	2575
Ec-04_002020.1	EsuBft309_10a-00001	0.02455	0.1093	0.2247	4	90802	464	511	34	4	13	473	9256	1	500	500	100	100	1	509	509	0	769	1986
Ec-04_002030.1	EsuBft309_9a-00001	0.0331	0.07103	0.466	8	93407	425	455	30	0	0	432	9495	1	455	455	100	100	1	455	455	0	852	2201
Ec-04_002040.1	EsuBft309_8a-00001	0.08158	0.2621	0.3112	6	84659	298	352	23	2	31	301	8551	133	484	496	71	71	27	347	651	1.09e-169	498	1281
Ec-04_002080.1	EsuBft1232_3a-00001	0.02999	0.143	0.2097	3	92371	339	367	23	2	5	348	9482	236	599	599	100	61	323	687	687	0	584	1506
Ec-04_002090.1	EsuBft1232_2a-00001	0.133	0.3057	0.4349	8	84034	300	357	30	2	27	309	8655	78	434	545	76	66	285	614	700	0	567	1462
Ec-04_002132.1	EsuBft2020_3a-00001	0.03907	0.09089	0.4299	8	93333	210	225	14	1	1	217	9644	8	231	333	67	67	79	303	304	1.11e-149	427	1099
Ec-04_002160.1	EsuBft2877_3a-00001	0.1124	0.1382	0.8136	10	7095	889	1253	247	15	117	940	7502	1	1197	1200	99	99	32	1223	1226	0	1285	3324
Ec-04_002170.1	EsuBft363_14a-00001	0.1523	0.3251	0.4686	9	83221	124	149	23	1	2	134	8993	1	149	289	52	52	1	147	179	5.04e-71	221	564
Ec-04_002180.1	EsuBft363_13a-00001	0.02546	0.08623	0.2952	5	9322	385	413	26	2	2	396	9588	2	413	413	99	99	3	414	414	0	710	1833
Ec-04_002190.1	EsuBft363_12a-00001	0.07487	0.2885	0.2595	5	85714	108	126	18	0	0	113	8968	1	126	796	16	16	1	126	134	1.32e-63	214	544
Ec-04_002200.1	EsuBft363_11a-00001	0.03156	0.1111	0.2841	5	90211	470	521	30	2	21	482	9251	1	521	521	100	100	1	500	500	0	916	2368
Ec-04_002210.4	EsuBft363_10a-00001	0.04211	0.1498	0.2812	5	81863	334	408	61	7	13	352	8627	1	403	608	89	66	1	400	533	6e-140	417	1071
Ec-04_002220.1	EsuBft363_8a-00001	0.01608	0.1334	0.1205	2	98155	266	271	5	0	0	269	9926	100	370	370	100	73	227	497	497	0	539	1388
Ec-04_002230.1	EsuBft363_7a-00001	0.05161	0.1188	0.4344	8	83658	645	771	80	10	46	672	8716	8	757	757	99	99	187	932	932	0	979	2531
Ec-04_002240.1	EsuBft363_6a-00001	0	0.06787	0	1	100	137	137	0	0	0	137	100	1	137	137	100	100	1	137	137	3.03e-94	272	696
Ec-04_002250.1	EsuBft363_4a-00001	0.04444	0.1744	0.2548	4	77852	116	149	27	3	6	120	8054	377	520	520	28	28	534	681	681	1.45e-44	172	435
Ec-04_002280.1	EsuBft49_2a-00001	0.008394	0.0584	0.1437	2	98174	215	219	4	0	0	217	9909	1	219	219	100	100	1	219	219	2.72e-154	431	1107
Ec-04_002290.1	EsuBft49_3a-00001	0.0268	0.1188	0.2255	4	93631	588	628	33	2	7	602	9586	1	621	669	93	93	1	628	629	0	1184	3062
Ec-04_002380.1	EsuBft889_10a-00001	0.03705	0.0953	0.3887	7	88036	1376	1563	110	6	77	1413	904	104	1595	1595	94	94	5	1561	1561	0	2285	5922
Ec-04_002390.1	EsuBft889_9a-00001	0.03091	0.1024	0.3019	5	93731	314	335	21	0	0	321	9582	1	335	335	100	100	1	335	335	0	571	1471
Ec-04_002420.1	EsuBft889_7a-00001	0.01064	0.1047	0.1017	2	97483	426	437	9	2	2	430	984	1	437	437	100	100	132	566	566	0	831	2147
Ec-04_002430.1	EsuBft889_6a-00001	0.009313	0.1127	0.08262	1	97661	167	171	4	0	0	168	9825	1	171	171	100	100	49	219	219	1.19e-119	341	874
Ec-04_002440.1	EsuBft889_5a-00001	0.03343	0.05427	0.616	10	9322	55	59	4	0	0	56	9492	1	59	74	80	80	4	62	76	3.85e-33	113	282
Ec-04_002450.1	EsuBft889_4a-00001	0.03245	0.1759	0.1845	3	95726	112	117	5	0	0	112	9573	1	117	178	66	66	1	117	120	2.96e-78	233	594
Ec-04_002460.1	EsuBft889_3a-00001	0.005162	0.06756	0.0764	1	98891	446	451	5	0	0	448	9933	1	451	451	100	100	1	451	451	0	910	2351
Ec-04_002480.1	EsuBft650_7a-00001	0.04238	0.0885	0.4789	9	89474	1479	1653	133	8	41	1526	9232	1	1638	3883	42	42	8	1634	1637	0	2579	6684
Ec-04_002590.1	EsuBft465_6a-00001	0.01805	0.08105	0.2226	4	94118	352	374	14	1	8	356	9519	1	366	368	99	99	1	374	376	0	684	1766
Ec-04_002600.1	EsuBft465_5a-00001	0.02217	0.09793	0.2264	4	92513	346	374	18	2	10	348	9305	52	425	425	88	88	1	364	364	0	665	1717
Ec-04_002630.1	EsuBft465_4a-00001	0.03473	0.117	0.2969	5	91216	270	296	26	0	0	280	9459	178	473	474	99	62	246	541	545	0	571	1472
Ec-04_002700.1	EsuBft49_12a-00001	0.02677	0.103	0.2599	5	83295	359	431	22	4	50	367	8515	1	424	424	100	100	1	388	388	0	625	1612
Ec-04_002730.1	EsuBft49_17a-00001	0.04772	0.114	0.4187	8	78325	477	609	72	12	60	496	8144	1	552	590	94	94	1	606	612	0	626	1614
Ec-04_002750.1	EsuBft49_18a-00001	0.01426	0.07086	0.2013	3	96935	253	261	8	0	0	256	9808	1	261	261	100	100	1	261	261	0	509	1310
Ec-04_002760.1	EsuBft49_19a-00001	0.005267	0.05578	0.09441	1	98852	689	697	8	0	0	692	9928	1	697	697	100	100	1	697	697	0	1405	3638
Ec-04_002770.1	EsuBft49_20a-00001	0.01629	0.1269	0.1284	2	94464	273	289	10	1	6	275	9516	255	537	537	53	53	1	289	289	0	545	1405
Ec-04_002810.1	EsuBft49_23a-00001	0.07108	0.1988	0.3576	7	91221	426	467	35	3	6	435	9315	54	520	520	90	90	33	493	493	0	806	2083
Ec-04_002820.1	EsuBft49_24a-00001	0.01446	0.1165	0.1241	2	9596	190	198	5	1	3	193	9747	1	195	195	100	100	97	294	294	2.61e-135	385	988
Ec-04_002850.1	EsuBft49_27a-00001	0.02837	0.1477	0.192	3	93718	552	589	34	2	3	571	9694	1	589	589	100	100	1	586	586	0	1099	2842
Ec-04_002860.1	EsuBft49_28a-00001	0.05329	0.09654	0.552	9	82696	411	497	69	3	17	427	8592	1	480	1177	41	41	1	497	499	0	693	1789
Ec-04_002870.1	EsuBft49_30a-00001	0.006143	0.09475	0.06484	1	98477	194	197	3	0	0	197	100	1	197	197	100	100	1	197	197	1.74e-142	399	1025
Ec-04_002930.1	EsuBft49_36a-00001	0.02861	0.1433	0.1997	3	80084	382	477	41	5	54	391	8197	30	503	880	54	54	167	592	596	0	574	1479
Ec-04_002950.1	EsuBft49_37a-00001	0.03812	0.09638	0.3956	7	95624	437	457	17	1	3	445	9737	145	601	601	76	76	22	475	475	0	877	2266
Ec-04_002960.1	EsuBft49_38a-00001	0.03308	0.07205	0.4591	8	93299	543	582	39	0	0	561	9639	1	582	582	100	100	1	582	582	0	1085	2806
Ec-04_002970.1	EsuBft49_39a-00001	0.03331	0.1068	0.3119	6	93304	418	448	27	2	3	426	9509	1	447	476	94	94	1	446	471	0	790	2041
Ec-04_002990.1	EsuBft49_41a-00001	0.0576	0.157	0.3668	7	90411	462	511	45	2	4	473	9256	146	652	652	78	78	30	540	540	0	760	1962
Ec-04_003000.1	EsuBft49_43a-00001	0.02463	0.1266	0.1945	3	94845	184	194	10	0	0	189	9742	2	195	195	99	99	1	194	194	2.78e-134	378	971
Ec-04_003030.1	EsuBft541_3a-00001	0.02864	0.1075	0.2664	5	89822	556	619	43	9	20	568	9176	51	657	657	92	92	1	611	611	0	840	2170
Ec-04_003040.1	EsuBft541_4a-00001	0.01629	0.08383	0.1944	3	96681	437	452	15	0	0	438	969	1	452	452	100	100	1	452	452	0	866	2237
Ec-04_003050.1	EsuBft541_5a-00001	0.008437	0.1231	0.06852	1	98052	151	154	3	0	0	152	987	1	154	154	100	100	1	154	154	1.66e-106	305	780
Ec-04_003080.1	EsuBft541_6a-00001	0.0228	0.1244	0.1833	3	94737	198	209	11	0	0	202	9665	258	466	466	45	45	8	216	216	1.61e-123	363	931
Ec-04_003090.1	EsuBft541_7a-00001	0.02737	0.0905	0.3024	5	95238	200	210	10	0	0	201	9571	25	234	265	79	79	1	210	241	6.73e-94	281	718
Ec-04_003100.1	EsuBft3722_2a-00001	0.1002	0.2259	0.4434	8	90734	470	518	46	2	2	490	9459	1	518	1186	49	44	1	516	670	0	909	2350
Ec-04_003120.1	EsuBft541_9a-00001	0.1031	0.1546	0.6666	10	82584	294	356	48	3	14	304	8539	1	343	513	67	67	1	355	382	5e-153	441	1134
Ec-04_003160.1	EsuBft541_13a-00001	0.05177	0.1411	0.3669	7	87793	187	213	26	0	0	196	9202	87	299	301	71	71	1	213	598	1.08e-111	340	871
Ec-04_003170.1	EsuBft2240_5a-00001	0.02922	0.1374	0.2127	4	96774	270	279	9	0	0	274	9821	10	288	347	80	80	16	294	315	0	531	1369
Ec-04_003180.1	EsuBft2240_6a-00001	0.09799	0.2178	0.45	8	85246	156	183	14	1	13	164	8962	44	213	213	80	80	8	190	190	9.19e-110	317	812
Ec-04_003200.1	EsuBft272_7a-00001	0.06127	0.1938	0.3162	6	79213	141	178	21	2	16	145	8146	278	439	485	33	33	1	178	179	8.07e-26	108	271
Ec-04_003210.1	EsuBft272_8a-00001	0.01026	0.1018	0.1008	1	97247	883	908	20	2	5	893	9835	1	908	908	100	100	1	903	903	0	1808	4682
Ec-04_003220.1	EsuBft272_9a-00001	0.02336	0.1057	0.2211	4	9492	355	374	19	0	0	362	9679	1	374	374	100	100	1	374	374	0	724	1868
Ec-04_003240.1	EsuBft272_11a-00001	0.0835	0.1926	0.4334	8	94357	602	638	34	1	2	611	9577	168	805	806	79	79	100	735	747	0	1042	2695
Ec-04_003250.1	EsuBft272_12a-00001	0	0.1027	0	1	100	86	86	0	0	0	86	100	107	192	192	45	45	1	86	86	2.07e-55	174	442
Ec-04_003270.1	EsuBft272_13a-00001	0.01636	0.09491	0.1723	3	95673	398	416	12	2	6	401	9639	99	509	509	81	81	10	424	424	0	794	2050
Ec-04_003290.1	EsuBft272_14a-00001	0.07344	0.1867	0.3933	7	91758	334	364	30	0	0	343	9423	1	364	537	68	68	1	364	411	0	652	1681
Ec-04_003300.1	EsuBft272_15a-00001	0.0315	0.05372	0.5863	10	94083	159	169	10	0	0	163	9645	1	169	169	100	100	1	169	169	3.2e-116	328	840
Ec-04_003320.1	EsuBft272_17a-00001	0.004636	0.1397	0.03319	1	99065	212	214	2	0	0	212	9907	755	968	968	22	22	1	214	214	4.63e-147	439	1130
Ec-04_003330.1	EsuBft272_19a-00001	0.03521	0.1324	0.2659	5	8704	497	571	58	5	16	512	8967	375	933	933	60	60	309	875	875	0	701	1810
Ec-04_003360.1	EsuBft513_12a-00001	0.005272	0.1454	0.03625	1	98895	358	362	4	0	0	360	9945	1	362	362	100	100	1	362	362	0	739	1907
Ec-04_003370.1	EsuBft513_11a-00001	0.05245	0.179	0.293	5	81719	523	640	62	6	55	537	8391	1424	2062	2062	31	31	1	586	586	0	647	1668
Ec-04_003390.1	EsuBft513_9a-00001	0.03347	0.1069	0.3131	6	92165	694	753	41	5	18	702	9323	13	758	886	84	84	13	754	878	0	1215	3143
Ec-04_003410.1	EsuBft513_6a-00001	0.02093	0.08259	0.2534	4	95575	648	678	29	1	1	657	969	1	678	678	100	100	1	677	677	0	1118	2892
Ec-04_003420.1	EsuBft513_5a-00001	0.01928	0.09375	0.2056	3	95918	47	49	2	0	0	47	9592	1	49	49	100	100	1	49	49	2.65e-25	917	226
Ec-04_003450.1	EsuBft1501_4a-00001	0.03005	0.1647	0.1824	3	91956	583	634	41	6	10	597	9416	1	631	631	100	100	1	627	627	0	1057	2733
Ec-04_003460.1	EsuBft1501_3a-00001	0.02785	0.09108	0.3058	6	80409	669	832	37	4	126	680	8173	1	706	706	100	100	1	832	832	0	1119	2894
Ec-04_003470.1	EsuBft1501_2a-00001	0.01867	0.08905	0.2096	3	87108	500	574	21	4	53	511	8902	1	521	593	88	88	1	574	588	0	914	2362
Ec-04_003480.1	EsuBft239_2a-00001	0.04641	0.08836	0.5252	9	88079	399	453	50	3	4	419	9249	1	449	449	100	100	1	453	453	0	802	2071
Ec-04_003550.1	EsuBft239_3a-00001	0	0.07437	0	1	100	214	214	0	0	0	214	100	1	214	214	100	100	1	214	214	1.35e-159	444	1141
Ec-04_003560.1	EsuBft239_4a-00001	0.03829	0.1082	0.3538	7	91667	275	300	25	0	0	287	9567	1	300	300	100	100	1	300	300	0	504	1299
Ec-04_003610.1	EsuBft239_11a-00001	0.09967	0.281	0.3547	7	86799	263	303	25	5	15	267	8812	47	337	502	58	58	264	563	581	1.35e-85	279	714
Ec-04_003630.1	EsuBft239_12a-00001	0.02357	0.1238	0.1904	3	9551	468	490	21	1	1	478	9755	1	490	491	99	99	1	489	610	0	944	2440
Ec-04_003650.1	EsuBft2041_4a-00001	0.06768	0.09542	0.7093	10	86316	246	285	38	1	1	262	9193	1	285	303	94	94	1	284	285	1.11e-137	395	1014
Ec-04_003680.1	EsuBft441_5a-00001	0.1107	0.1818	0.6087	10	8155	1189	1458	215	11	54	1238	8491	187	1602	1724	92	82	293	1738	1847	0	1711	4432
Ec-04_003700.1	EsuBft441_7a-00001	0.0146	0.08701	0.1678	3	96798	393	406	13	0	0	399	9828	1	406	406	100	100	1	406	406	0	806	2082
Ec-04_003710.1	EsuBft441_9a-00001	0.01125	0.1312	0.08579	1	90727	362	399	0	2	37	362	9073	1	384	510	75	75	1	377	390	0	711	1834
Ec-04_003800.1	EsuBft441_14a-00001	0.1927	0.4697	0.4103	8	94099	303	322	11	1	8	308	9565	280	593	593	53	53	145	466	466	0	620	1598
Ec-04_003810.1	EsuBft441_15a-00001	0.02847	0.1385	0.2056	3	86387	844	977	45	9	88	860	8802	809	1782	1782	87	55	571	1462	1462	0	1553	4020
Ec-04_003820.1	EsuBft441_16a-00001	0.0216	0.1182	0.1827	3	9351	778	832	49	4	5	798	9591	71	898	898	92	92	1	831	831	0	1292	3343
Ec-04_003860.1	EsuBft794_11a-00001	0.04542	0.08563	0.5304	9	87403	562	643	55	3	26	581	9036	1	618	618	100	100	1	642	642	0	1070	2766
Ec-04_003890.1	EsuBft794_8a-00001	0	0.07637	0	1	100	167	167	0	0	0	167	100	1	167	167	100	100	1	167	167	2.95e-118	335	860
Ec-04_003900.1	EsuBft794_7a-00001	0.02296	0.09887	0.2322	4	94146	386	410	18	2	6	390	9512	1	410	410	100	100	44	447	447	0	584	1505
Ec-04_003910.1	EsuBft794_4a-00001	0.02005	0.1137	0.1764	3	88655	211	238	24	2	3	215	9034	241	478	478	50	50	16	250	250	2.41e-101	308	789
Ec-04_003920.1	EsuBft794_3a-00001	0.04327	0.1247	0.3471	6	87826	404	460	52	2	4	419	9109	1	460	460	100	100	1	456	456	0	731	1887
Ec-04_003950.1	EsuBft2614_4a-00001	0.03025	0.1357	0.2229	4	93009	918	987	64	2	5	942	9544	1	987	1003	98	98	1	982	995	0	1839	4764
Ec-04_003970.1	EsuBft159_5a-00001	0.04744	0.1107	0.4284	8	90449	322	356	33	1	1	333	9354	1	355	355	100	100	1	356	356	0	608	1568
Ec-04_003980.1	EsuBft159_7a-00001	0.03768	0.1633	0.2308	4	78025	316	405	24	3	65	327	8074	1	403	759	53	53	1	342	356	0	540	1390
Ec-04_004020.1	EsuBft159_9a-00001	0.0452	0.08687	0.5203	9	91941	251	273	22	0	0	260	9524	1	273	277	99	99	1	273	417	0	508	1308
Ec-04_004040.1	EsuBft159_13a-00001	0.008469	0.1028	0.08239	1	9831	349	355	6	0	0	352	9915	1	355	465	76	76	1	355	356	0	714	1843
Ec-04_004050.1	EsuBft159_14a-00001	0.02061	0.06521	0.316	6	95486	275	288	13	0	0	279	9688	2	289	289	99	99	3	290	290	0	541	1393
Ec-04_004060.1	EsuBft159_15a-00001	0.06721	0.1959	0.3432	6	8453	153	181	22	3	6	161	8895	1	180	180	100	100	1	176	176	3.72e-93	273	697
Ec-04_004070.1	EsuBft159_16a-00001	0.03203	0.09927	0.3227	6	90138	393	436	35	2	8	404	9266	39	469	469	92	92	1	433	433	0	627	1616
Ec-04_004100.1	EsuBft159_18a-00001	0.02967	0.07224	0.4107	8	94186	324	344	19	1	1	330	9593	1	344	344	100	100	1	343	343	0	578	1489
Ec-04_004110.1	EsuBft159_19a-00001	0.02549	0.1198	0.2129	4	95266	322	338	16	0	0	326	9645	1	338	338	100	100	1	338	338	0	630	1626
Ec-04_004150.1	EsuBft159_21a-00001	0.07957	0.1584	0.5022	9	82035	516	629	55	5	58	529	841	592	1204	1241	49	49	2	588	609	0	827	2137
Ec-04_004160.1	EsuBft38_5a-00001	0.01069	0.09116	0.1173	2	97838	181	185	4	0	0	182	9838	1	185	185	100	100	1	185	185	1.06e-130	368	945
Ec-04_004180.1	EsuBft38_8a-00001	0.0394	0.09571	0.4116	8	90263	584	647	53	4	10	599	9258	1	647	647	100	100	1	637	637	0	1036	2679
Ec-04_004230.1	EsuBft38_13a-00001	0.08704	0.192	0.4534	8	84859	241	284	24	2	19	245	8627	1	273	273	100	100	1	276	444	9.67e-170	481	1238
Ec-04_004260.1	EsuBft38_15a-00001	0.06815	0.2056	0.3315	6	88085	828	940	83	8	29	849	9032	99	1019	1019	90	90	214	1143	1143	0	1368	3542
Ec-04_004270.1	EsuBft38_16a-00001	0.065	0.1781	0.3649	7	73433	246	335	43	5	46	260	7761	1	298	469	64	64	1	326	506	1.1e-119	361	927
Ec-04_004300.1	EsuBft38_18a-00001	0.0426	0.3599	0.1184	2	93277	111	119	5	1	3	111	9328	141	256	290	40	40	1	119	460	5.62e-63	210	534
Ec-04_004310.1	EsuBft38_19a-00001	0.04168	0.1442	0.2891	5	89308	994	1113	84	12	35	1014	9111	1	1107	1194	93	93	1	1084	1108	0	1486	3848
Ec-04_004380.1	EsuBft38_27a-00001	0.06615	0.08557	0.773	10	80462	383	476	71	6	22	407	855	1	456	456	100	100	1	474	474	0	563	1450
Ec-04_004390.1	EsuBft38_28a-00001	0.02466	0.147	0.1678	3	96089	344	358	14	0	0	352	9832	1	358	410	87	87	1	358	365	0	702	1813
Ec-04_004400.1	EsuBft38_29a-00001	0.01449	0.1582	0.09162	1	95697	467	488	16	2	5	470	9631	15	499	499	97	97	2	487	487	0	958	2477
Ec-04_004410.1	EsuBft38_30a-00001	0.03861	0.1016	0.3802	7	945	189	200	11	0	0	195	975	13	212	245	82	82	13	212	253	3.05e-135	385	989
Ec-04_004430.1	EsuBft38_32a-00001	0.03273	0.08717	0.3755	7	92889	209	225	16	0	0	218	9689	1	225	225	100	100	1	225	225	1.19e-146	412	1058
Ec-04_004440.1	EsuBft38_33a-00001	0.05188	0.113	0.4591	8	81158	1430	1762	256	19	76	1505	8541	1	1742	1742	100	100	1	1706	1706	0	1772	4590
Ec-04_004460.1	EsuBft289_20a-00001	0.06372	0.1197	0.5324	9	76308	525	688	73	6	90	550	7994	1	610	610	100	100	1	676	676	0	849	2194
Ec-04_004540.1	EsuBft289_17a-00001	0.02964	0.1102	0.2689	5	94406	270	286	15	1	1	273	9545	1	286	286	100	100	1	285	285	9.64e-160	450	1158
Ec-04_004550.1	EsuBft289_15a-00001	0.0488	0.16	0.3051	6	79427	610	768	119	5	39	638	8307	268	1032	1051	91	73	359	1090	1094	0	1066	2756
Ec-04_004560.1	EsuBft289_13a-00001	0.01698	0.1049	0.1618	3	95567	388	406	15	1	3	396	9754	1	403	403	100	100	1	406	406	0	808	2087
Ec-04_004570.1	EsuBft289_12a-00001	0.04398	0.1301	0.338	6	90394	574	635	54	2	7	592	9323	1	629	629	100	100	1	634	634	0	1003	2593
Ec-04_004580.1	EsuBft289_11a-00001	0.02067	0.1116	0.1852	3	91456	289	316	20	4	7	294	9304	1	311	311	100	100	1	314	314	9e-96	285	729
Ec-04_004590.1	EsuBft289_10a-00001	0.01027	0.1447	0.07096	1	91479	730	798	19	4	49	732	9173	1	755	755	100	100	1	792	792	0	1442	3733
Ec-04_004650.1	EsuBft289_5a-00001	0.03679	0.1023	0.3595	7	92337	723	783	58	1	2	741	9464	1	783	783	100	100	1	781	781	0	1462	3786
Ec-04_004660.1	EsuBft289_4a-00001	0.05637	0.09516	0.5924	10	83571	117	140	23	0	0	128	9143	202	341	536	51	26	1	140	719	1.37e-71	247	630
Ec-04_004670.1	EsuBft289_3a-00001	0.03581	0.1509	0.2373	4	92526	619	669	43	3	7	629	9402	5	670	675	99	99	4	668	998	0	1169	3024
Ec-04_004710.1	EsuBft533_7a-00001	0.005649	0.07006	0.08063	1	98771	402	407	5	0	0	404	9926	1	407	407	100	100	1	407	407	0	827	2137
Ec-04_004730.1	EsuBft533_6a-00001	0.03512	0.1202	0.2922	5	89474	425	475	38	3	12	435	9158	1	464	464	100	100	1	474	474	0	758	1957
Ec-04_004760.1	EsuBft1101_3a-00001	0.02559	0.08376	0.3055	6	9272	242	261	12	3	7	246	9425	1	261	261	100	100	1	254	254	4.07e-157	441	1134
Ec-04_004790.1	EsuBft1225_5a-00001	0.1726	0.313	0.5515	9	92724	497	536	31	2	8	503	9384	1	532	712	75	75	1	532	745	0	809	2089
Ec-04_004800.1	EsuBft1225_4a-00001	0.01613	0.1246	0.1294	2	96532	167	173	6	0	0	172	9942	1	173	173	100	100	1	173	173	8e-124	345	884
Ec-04_004880.1	EsuBft980_6a-00001	0.1552	0.3767	0.4122	8	94828	55	58	3	0	0	57	9828	102	159	159	92	36	480	537	537	8.68e-32	123	309
Ec-04_004930.1	EsuBft1494_4a-00001	0.05266	0.1485	0.3546	7	86563	335	387	35	4	17	344	8889	1	385	388	99	99	1	372	375	0	589	1519
Ec-04_004940.1	EsuBft1494_3a-00001	0.02617	0.1045	0.2504	4	94269	329	349	19	1	1	332	9513	1	349	351	99	99	1	348	350	0	575	1482
Ec-04_004960.1	EsuBft525_20a-00001	0.02726	0.129	0.2113	4	94064	412	438	26	0	0	427	9749	1	438	440	99	99	1	438	439	0	797	2058
Ec-04_004980.1	EsuBft525_19a-00001	0.03892	0.08653	0.4498	8	86782	906	1044	86	5	52	928	8889	1	1033	1033	100	100	1	1003	1003	0	1539	3985
Ec-04_004990.1	EsuBft525_18a-00001	0.01601	0.06228	0.2571	5	96633	287	297	10	0	0	293	9865	1	297	297	100	100	1	297	297	0	560	1444
Ec-04_005010.1	EsuBft525_16a-00001	0.04883	0.1371	0.3562	7	83601	520	622	77	6	25	533	8569	1	604	637	95	95	1	615	621	0	793	2047
Ec-04_005040.1	EsuBft525_14a-00001	0.04085	0.1141	0.3581	7	88481	2120	2396	192	9	84	2182	9107	210	2588	2588	94	92	67	2395	2395	0	3180	8246
Ec-04_005050.1	EsuBft525_13a-00001	0.03161	0.04668	0.6771	10	92271	191	207	14	1	2	197	9517	1	207	207	100	100	1	205	205	1.39e-120	344	883
Ec-04_005060.1	EsuBft525_12a-00001	0.05186	0.1229	0.4221	8	84527	590	698	77	7	31	611	8754	1	681	729	93	93	1	684	728	0	914	2362
Ec-04_005080.1	EsuBft525_10a-00001	0.03028	0.07435	0.4073	8	93532	564	603	33	3	6	573	9502	1	598	599	99	99	1	602	610	0	1084	2803
Ec-04_005090.1	EsuBft525_9a-00001	0.03071	0.09483	0.3239	6	93759	646	689	36	1	7	663	9623	132	813	813	84	84	9	697	697	0	1243	3217
Ec-04_005100.1	EsuBft525_8a-00001	0.06542	0.1079	0.6065	10	79938	259	324	44	4	21	269	8302	1	323	1110	29	29	1	304	309	2.01e-119	375	962
Ec-04_005130.1	EsuBft525_6a-00001	0.02604	0.08216	0.317	6	95485	571	598	27	0	0	578	9666	1	598	598	100	100	1	598	598	0	1132	2929
Ec-04_005150.1	EsuBft525_4a-00001	0.0509	0.09627	0.5287	9	89806	370	412	40	2	2	379	9199	1	412	412	100	100	1	410	410	0	641	1654
Ec-04_005180.1	EsuBft525_2a-00001	0.0242	0.08495	0.2849	5	94898	279	294	15	0	0	286	9728	1	294	294	100	100	13	306	306	9.36e-177	494	1272
Ec-04_005240.1	EsuBft1629_2a-00001	0.02554	0.09836	0.2596	5	91466	418	457	29	4	10	427	9344	1	451	457	99	99	14	466	469	0	639	1649
Ec-04_005280.1	EsuBft850_7a-00001	0.0455	0.1593	0.2856	5	90045	398	442	36	3	8	408	9231	1	442	450	98	98	1	434	460	0	777	2007
Ec-04_005290.1	EsuBft850_8a-00001	0.02993	0.1025	0.292	5	93023	480	516	32	1	4	489	9477	1	512	512	100	100	1	516	516	0	873	2255
Ec-04_005300.1	EsuBft850_9a-00001	0.08057	0.1775	0.454	8	93939	155	165	10	0	0	162	9818	19	183	207	80	80	1	165	467	2.88e-110	328	840
Ec-04_005350.1	EsuBft2116_4a-00001	0.1514	0.4026	0.376	7	81661	236	289	51	2	2	243	8408	263	549	557	52	52	1	289	407	2.38e-159	465	1196
Ec-04_005360.1	EsuBft439_16a-00001	0.01478	0.1445	0.1023	2	96182	907	943	25	6	11	914	9692	72	1011	1011	93	93	1	935	935	0	1747	4525
Ec-04_005430.1	EsuBft439_7a-00001	0.04897	0.05818	0.8416	10	90032	280	311	31	0	0	292	9389	1	311	311	100	100	1	311	311	0	528	1361
Ec-04_005450.1	EsuBft439_4a-00001	0.02817	0.07571	0.3721	7	92083	221	240	13	2	6	224	9333	1	237	241	98	98	1	237	240	4.36e-122	351	901
Ec-04_005460.1	EsuBft439_2a-00001	0.03288	0.09847	0.3338	6	84858	779	918	63	3	76	797	8682	146	1009	1009	86	86	1	896	896	0	1355	3508
Ec-04_005470.1	EsuBft247_19a-00001	0.01318	0.09113	0.1446	2	80833	291	360	8	2	61	295	8194	108	434	434	75	75	1	332	332	4.26e-177	502	1293
Ec-04_005490.1	EsuBft247_17a-00001	0.06475	0.1916	0.3379	6	84139	557	662	76	4	29	565	8535	1	640	1218	53	53	1	655	681	0	876	2263
Ec-04_005500.1	EsuBft247_15a-00001	0.1131	0.4427	0.2555	4	92857	143	154	9	1	2	145	9416	25	178	245	63	63	25	176	600	6.71e-88	276	706
Ec-04_005590.1	EsuBft247_12a-00001	0.03152	0.1829	0.1723	3	92118	1122	1218	34	4	62	1128	9261	427	1582	2162	94	53	549	1766	2449	0	2275	5895
Ec-04_005610.1	EsuBft247_10a-00001	0.005572	0.1705	0.03269	1	98649	146	148	2	0	0	147	9932	1	148	148	100	100	1	148	148	2.46e-105	301	771
Ec-04_005660.1	EsuBft247_6a-00001	0	0.1407	0	1	100	142	142	0	0	0	142	100	409	550	551	26	26	1	142	269	1.23e-96	299	766
Ec-04_005670.1	EsuBft247_4a-00001	0.01266	0.1427	0.0887	1	96026	145	151	5	1	1	145	9603	111	261	261	58	58	1	150	150	6.52e-40	140	352
Ec-04_005680.1	EsuBft247_3a-00001	0.01764	0.04115	0.4287	8	100	106	106	0	0	0	106	100	105	210	346	47	31	1	106	171	8.88e-68	215	547
Ec-04_005710.1	EsuBft913_4a-00001	0.04163	0.09102	0.4574	8	90746	608	670	58	2	4	628	9373	1	670	670	100	100	1	666	666	0	1116	2886
Ec-04_005770.1	EsuBft607_9a-00001	0.05024	0.07443	0.6751	10	85053	478	562	62	6	22	493	8772	1	550	550	100	100	1	552	552	0	784	2025
Ec-04_005780.1	EsuBft607_8a-00001	0.03565	0.1157	0.3081	6	88581	543	613	61	2	9	557	9086	52	656	656	92	92	1	612	612	0	907	2344
Ec-04_005790.1	EsuBft607_7a-00001	0.02101	0.1008	0.2084	3	95679	310	324	14	0	0	315	9722	1	324	324	100	100	1	324	324	0	618	1593
Ec-04_005830.1	EsuBft607_4a-00001	0.04475	0.09963	0.4492	8	89593	551	615	61	3	3	568	9236	1	612	612	100	100	2	616	616	0	812	2098
Ec-04_005840.1	EsuBft607_3a-00001	0.023	0.09697	0.2371	4	91603	120	131	11	0	0	127	9695	273	403	403	33	33	295	425	425	2.54e-50	179	455
Ec-04_005880.1	EsuBft1024_5a-00001	0.01983	0.05687	0.3486	6	93779	407	434	20	4	7	411	947	1	434	436	99	99	1	427	429	0	647	1670
Ec-04_005890.1	EsuBft1024_6a-00001	0.05936	0.1247	0.476	9	77696	742	955	91	9	122	763	799	51	920	1215	72	72	1	918	922	0	1222	3163
Ec-04_005945.1	EsuBft1014_6a-00001	0.426	1.331	0.32	6	80702	46	57	11	0	0	47	8246	1	57	177	32	32	1	57	123	3.96e-22	909	224
Ec-04_005950.1	EsuBft830_5a-00001	0.04278	0.1104	0.3874	7	92124	655	711	53	2	3	675	9494	1	711	835	85	85	1	708	722	0	1252	3239
Ec-04_005960.1	EsuBft830_3a-00001	0.01797	0.1044	0.1722	3	94834	514	542	20	2	8	520	9594	205	744	759	71	71	1	536	551	0	944	2440
Ec-04_006010.1	EsuBft1652_4a-00001	0.07009	0.1723	0.4069	8	82683	530	641	67	6	44	548	8549	205	841	847	75	75	25	625	799	0	1000	2585
Ec-04_006020.1	EsuBft1652_6a-00001	0.04678	0.1426	0.3282	6	90024	379	421	27	3	15	387	9192	73	480	480	85	85	13	431	431	0	777	2006
Ec-04_006090.1	EsuBft77_51a-00001	0.03731	0.1269	0.294	5	89349	302	338	32	2	4	306	9053	21	358	358	94	94	26	359	359	6.08e-171	484	1247
Ec-04_006100.2	EsuBft77_50a-00001	0.01977	0.0881	0.2244	4	93762	481	513	19	3	13	485	9454	1	509	509	100	100	1	504	504	0	902	2331
Ec-04_006110.1	EsuBft77_49a-00001	0.01619	0.0667	0.2427	4	96562	337	349	12	0	0	345	9885	1	349	349	100	100	1	349	349	0	685	1768
Ec-04_006120.1	EsuBft77_48a-00001	0.02726	0.1116	0.2443	4	94639	812	858	45	1	1	824	9604	1	858	858	100	100	1	857	857	0	1422	3681
Ec-04_006130.1	EsuBft77_47a-00001	0.02251	0.07123	0.316	6	95924	353	368	15	0	0	362	9837	1	368	368	100	100	1	368	368	0	702	1811
Ec-04_006160.1	EsuBft77_45a-00001	0.2554	0.5132	0.4976	9	83721	72	86	14	0	0	79	9186	136	221	358	24	24	94	179	181	1.72e-39	142	359
Ec-04_006180.1	EsuBft77_43a-00001	0.02357	0.0932	0.2529	4	95078	792	833	39	1	2	808	97	1	831	831	100	100	1	833	833	0	1503	3890
Ec-04_006190.1	EsuBft77_42a-00001	0.063	0.2271	0.2774	5	98347	238	242	4	0	0	239	9876	175	416	515	47	47	4	245	278	4.72e-152	439	1130
Ec-04_006240.1	EsuBft77_38a-00001	0.02461	0.08068	0.3051	6	94444	187	198	11	0	0	191	9646	1	198	198	100	100	1	198	198	4.09e-133	375	964
Ec-04_006250.1	EsuBft77_37a-00001	0.06632	0.1201	0.5524	9	86551	547	632	73	5	12	575	9098	22	653	811	78	78	1	620	644	0	993	2567
Ec-04_006260.1	EsuBft77_36a-00001	0.01471	0.0861	0.1709	3	92912	1088	1171	33	4	50	1097	9368	36	1201	1201	97	97	1	1126	1126	0	2188	5670
Ec-04_006280.1	EsuBft77_34a-00001	0.00831	0.09813	0.08468	1	97753	174	178	4	0	0	177	9944	1	178	178	100	100	1	178	178	4.2e-126	353	907
Ec-04_006290.1	EsuBft77_32a-00001	0.1688	0.898	0.188	3	68966	20	29	9	0	0	23	7931	1	29	526	6	6	1	29	50	5.72e-05	458	107
Ec-04_006300.1	EsuBft77_31a-00001	0.00783	0.1097	0.07139	1	81053	308	380	4	2	68	309	8132	184	563	563	67	67	1	312	312	0	586	1510
Ec-04_006320.1	EsuBft77_26a-00001	0.02623	0.0919	0.2854	5	95	646	680	34	0	0	657	9662	1	680	680	100	100	1	680	680	0	1241	3212
Ec-04_006330.1	EsuBft77_25a-00001	0.05144	0.1096	0.4692	9	9013	1178	1307	105	4	24	1203	9204	1	1289	1289	100	100	1	1301	1301	0	2303	5968
Ec-04_006350.1	EsuBft1231_9a-00001	0.03185	0.077	0.4135	8	92756	1447	1560	103	5	10	1482	95	1	1553	1553	100	100	1	1557	1557	0	2825	7324
Ec-04_006380.1	EsuBft1231_7a-00001	0.02488	0.05674	0.4385	8	94681	178	188	10	0	0	185	984	1	188	188	100	100	1	188	188	4.74e-115	329	843
Ec-04_006390.1	EsuBft1231_6a-00001	0.01329	0.0475	0.2798	5	97455	268	275	7	0	0	269	9782	1	275	275	100	100	1	275	275	0	541	1394
Ec-04_006430.1	EsuBft1231_4a-00001	0.007357	0.08853	0.0831	1	98413	558	567	9	0	0	561	9894	1	567	567	100	100	1	567	567	0	1149	2971
Ec-04_006450.1	EsuBft1231_3a-00001	0.02959	0.0771	0.3837	7	90487	390	431	24	1	17	401	9304	1	414	428	97	97	1	431	445	0	793	2048
Ec-04_006480.1	EsuBft492_7a-00001	0.01448	0.07889	0.1836	3	96939	285	294	9	0	0	288	9796	13	306	306	96	96	1	294	294	0	568	1463
Ec-04_006500.1	EsuBft492_9a-00001	0.03646	0.07273	0.5012	9	92609	213	230	17	0	0	219	9522	1	230	230	100	100	1	230	230	1.47e-154	432	1111
Ec-04_006510.1	EsuBft492_10a-00001	0.02589	0.09055	0.2859	5	93071	591	635	17	3	27	599	9433	33	645	645	95	95	21	650	650	0	1196	3093
Ec-04_006530.1	EsuBft492_12a-00001	0.01614	0.09456	0.1707	3	96815	1003	1036	33	0	0	1013	9778	1	1036	1036	100	100	1	1036	1036	0	2032	5264
Ec-04_006550.1	EsuBft866_4a-00001	0.02688	0.1146	0.2346	4	94534	294	311	17	0	0	302	9711	1	311	311	100	100	213	523	523	0	592	1527
Ec-04_006560.1	EsuBft866_5a-00001	0.006343	0.06728	0.09428	1	98192	706	719	10	1	3	710	9875	1	716	716	100	100	1	719	719	0	1467	3797
Ec-05_000010.1	EsuBft1324_6a-00001	0.08318	0.1242	0.6695	10	82619	347	420	61	2	12	371	8833	1	420	420	100	100	1	408	408	0	712	1838
Ec-05_000090.3	EsuBft1755_8a-00001	0.06011	0.335	0.1794	3	82803	650	785	94	2	41	690	879	1	779	1796	43	43	46	795	814	0	1311	3393
Ec-05_000137.1	EsuBft780_7a-00001	0.1003	0.2467	0.4065	8	7947	120	151	26	3	5	131	8675	1	150	150	100	100	2	148	148	1.09e-79	236	603
Ec-05_000200.1	EsuBft1498_6a-00001	0.07559	0.2405	0.3143	6	89423	93	104	11	0	0	98	9423	1	104	209	50	50	1	104	110	9.21e-64	197	501
Ec-05_000250.1	EsuBft751_14a-00001	0.01356	0.1336	0.1016	1	96684	379	392	11	1	2	385	9821	1	392	392	100	100	1	390	390	0	773	1997
Ec-05_000270.1	EsuBft1710_3a-00001	0.03585	0.08923	0.4017	7	8744	362	414	25	2	27	373	901	1	411	411	100	100	1	390	390	0	704	1817
Ec-05_000280.1	EsuBft849_3a-00001	0.1027	0.1579	0.6505	10	80902	843	1042	112	6	87	872	8369	665	1676	1743	73	58	367	1351	1358	0	1679	4349
Ec-05_000290.1	EsuBft849_4a-00001	0.01769	0.04449	0.3976	7	95932	283	295	12	0	0	288	9763	1	295	295	100	100	1	295	295	0	561	1447
Ec-05_000310.2	EsuBft2197_2a-00001	0.03905	0.2191	0.1782	3	92683	190	205	15	0	0	196	9561	10	214	215	95	95	803	1007	1064	1.05e-133	405	1042
Ec-05_000590.1	EsuBft1145_3a-00001	0.06179	0.2342	0.2639	5	92202	201	218	15	1	2	207	9495	18	233	235	92	92	9	226	228	2.36e-149	419	1078
Ec-05_000660.1	EsuBft849_5a-00001	0.03495	0.1126	0.3104	6	91244	198	217	14	3	5	206	9493	32	248	249	87	87	1	212	214	5.93e-130	370	951
Ec-05_000670.2	EsuBft2591_3a-00001	0.3863	1.335	0.2893	5	49239	97	197	92	4	8	120	6091	1	193	205	94	94	1	193	656	8.69e-48	170	431
Ec-05_000730.2	EsuBft1143_12a-00001	0.09348	0.1891	0.4945	9	84921	214	252	36	1	2	229	9087	138	387	431	58	58	80	331	332	2.61e-151	437	1123
Ec-05_000780.1	EsuBft1487_3a-00001	0.03067	0.1186	0.2587	5	9075	932	1027	64	4	31	965	9396	3	1026	1038	99	99	838	1836	1849	0	1721	4457
Ec-05_000810.1	EsuBft2244_4a-00001	0.04834	0.1413	0.342	6	86551	547	632	58	3	27	562	8892	1	613	1048	58	58	2	625	646	0	886	2290
Ec-05_000840.1	EsuBft887_5a-00001	0.01699	0.08986	0.1891	3	9619	303	315	12	0	0	308	9778	1	315	315	100	100	1	315	315	0	599	1545
Ec-05_000850.1	EsuBft887_6a-00001	0.03802	0.0902	0.4215	8	91819	651	709	50	3	8	671	9464	1	705	713	99	99	1	705	706	0	1216	3146
Ec-05_000900.1	EsuBft710_7a-00001	0.03957	0.1638	0.2416	4	94635	688	727	38	1	1	698	9601	48	774	774	94	94	402	1127	1127	0	1278	3308
Ec-05_000910.1	EsuBft710_8a-00001	0.05804	0.1689	0.3436	6	91193	642	704	61	1	1	662	9403	376	1079	1569	45	45	1	703	758	0	1202	3110
Ec-05_000940.1	EsuBft4180_3a-00001	0.1791	0.2227	0.8044	10	91892	68	74	6	0	0	69	9324	1	74	136	54	54	2	75	94	1.27e-41	137	346
Ec-05_000950.1	EsuBft4179_2a-00001	0.1165	0.3757	0.31	6	96491	165	171	6	0	0	169	9883	451	621	640	27	27	54	224	246	4.03e-114	346	887
Ec-05_001030.1	EsuBft1463_3a-00001	0.176	0.52	0.3385	6	86555	618	714	80	3	16	639	895	502	1208	2092	34	34	63	767	1127	0	907	2343
Ec-05_001060.1	EsuBft62_4a-00001	0.01324	0.1605	0.08249	1	96774	510	527	16	1	1	517	981	134	660	663	79	79	2	527	978	0	1058	2736
Ec-05_001110.1	EsuBft62_7a-00001	0.02199	0.1327	0.1657	3	95425	146	153	7	0	0	149	9739	1	153	153	100	100	56	208	208	3.69e-106	306	783
Ec-05_001160.1	EsuBft1897_3a-00001	0.3408	0.8304	0.4103	8	44082	216	490	174	10	100	279	5694	29	515	548	89	89	162	554	596	4.42e-109	342	878
Ec-05_001190.1	EsuBft62_13a-00001	0.03059	0.1639	0.1867	3	72	234	325	33	3	58	244	7508	1	267	701	38	38	1	325	764	3.12e-102	334	857
Ec-05_001200.1	EsuBft62_15a-00001	0.03501	0.1036	0.338	6	87375	263	301	28	4	10	270	897	1	298	379	88	79	1	294	559	3.43e-113	345	886
Ec-05_001290.1	EsuBft62_18a-00001	0.05077	0.2323	0.2186	4	89831	159	177	18	0	0	165	9322	1	177	185	96	96	2	178	275	4.31e-88	264	674
Ec-05_001360.1	EsuBft3022_2a-00001	0.1128	0.243	0.464	8	83696	385	460	71	1	4	408	887	229	684	812	71	56	57	516	549	0	760	1962
Ec-05_001430.1	EsuBft1911_4a-00001	0.00754	0.1202	0.0627	1	96735	237	245	4	2	4	237	9673	1	244	244	100	100	1	242	242	1.25e-170	474	1220
Ec-05_001450.1	EsuBft264_24a-00001	0.01732	0.1114	0.1555	2	96215	305	317	12	0	0	309	9748	1	317	317	100	100	1	317	317	0	627	1618
Ec-05_001510.1	EsuBft264_21a-00001	0.01182	0.09572	0.1234	2	97048	263	271	7	1	1	265	9779	1	270	270	100	100	1	271	271	0	526	1354
Ec-05_001550.1	EsuBft264_14a-00001	0.05587	0.1726	0.3236	6	83032	690	831	91	7	50	714	8592	1	786	786	100	100	1	826	826	0	1059	2739
Ec-05_001580.1	EsuBft264_12a-00001	0.03307	0.1161	0.2849	5	86288	258	299	17	1	24	265	8863	88	362	927	30	30	1	299	370	4.97e-176	519	1336
Ec-05_001620.1	EsuBft264_10a-00001	0.08194	0.2574	0.3183	6	7958	530	666	71	5	65	548	8228	1	605	618	98	98	14	675	847	0	1028	2657
Ec-05_001680.1	EsuBft264_5a-00001	0.02121	0.3038	0.06982	1	9863	72	73	1	0	0	72	9863	82	154	505	14	14	1	73	83	1.3e-43	150	380
Ec-05_001700.1	EsuBft264_4a-00001	0.0316	0.2541	0.1243	2	92903	288	310	21	1	1	301	971	19	328	328	95	95	3	311	311	0	601	1549
Ec-05_001730.1	EsuBft264_3a-00001	0.02783	0.1584	0.1756	3	94915	728	767	39	0	0	745	9713	77	843	845	91	91	12	778	780	0	1483	3839
Ec-05_001770.1	EsuBft708_5a-00001	0.05953	0.1634	0.3643	7	81893	597	729	86	3	46	620	8505	1	729	1089	67	67	1	683	705	0	949	2453
Ec-05_001780.1	EsuBft708_6a-00001	0.009565	0.09004	0.1062	2	97931	142	145	3	0	0	145	100	1	145	145	100	100	1	145	145	9.31e-101	289	740
Ec-05_001790.1	EsuBft708_7a-00001	0.03693	0.1312	0.2815	5	82744	585	707	76	8	46	601	8501	4	675	675	99	99	3	698	698	0	895	2313
Ec-05_001850.1	EsuBft300_3a-00001	0.009691	0.1129	0.08585	1	9637	292	303	6	2	5	297	9802	199	498	712	42	42	1	301	302	0	605	1560
Ec-05_001860.2	EsuBft300_4a-00001	0.008939	0.08941	0.09998	1	97187	380	391	7	2	4	383	9795	383	773	776	50	50	1	387	397	0	771	1990
Ec-05_001880.1	EsuBft300_6a-00001	0.0152	0.1195	0.1272	2	96567	225	233	8	0	0	230	9871	1	233	233	100	100	1	233	233	1.77e-159	445	1144
Ec-05_001890.1	EsuBft300_7a-00001	0.007921	0.09522	0.08318	1	98592	350	355	5	0	0	353	9944	1	355	355	100	100	1	355	355	0	725	1872
Ec-05_001910.1	EsuBft354_8a-00001	0.0192	0.114	0.1684	3	91912	875	952	45	4	32	893	938	1	927	927	100	100	1	945	945	0	1639	4244
Ec-05_001920.1	EsuBft354_7a-00001	0.04868	0.08852	0.5499	9	89737	376	419	40	1	3	389	9284	2	420	420	99	99	18	433	433	0	771	1990
Ec-05_001940.1	EsuBft625_3a-00001	0.02902	0.07517	0.386	7	94215	228	242	11	2	3	230	9504	1	239	245	98	98	1	242	244	1.52e-165	461	1187
Ec-05_001990.1	EsuBft625_9a-00001	0.02043	0.1285	0.1589	3	95445	440	461	21	0	0	452	9805	1	461	461	100	100	1	461	461	0	789	2038
Ec-05_002000.1	EsuBft625_10a-00001	0.02507	0.07504	0.334	6	94074	254	270	15	1	1	257	9519	1	270	270	100	100	1	269	269	6.12e-162	454	1168
Ec-05_002080.1	EsuBft201_11a-00001	0.06707	0.1948	0.3443	6	89274	283	317	32	1	2	289	9117	324	638	638	49	49	27	343	343	0	527	1357
Ec-05_002090.1	EsuBft201_13a-00001	0.08044	0.2726	0.2951	5	95035	268	282	12	1	2	270	9574	1	280	327	86	86	1	282	599	1.47e-151	443	1139
Ec-05_002180.1	EsuBft270_10a-00001	0.01553	0.09092	0.1708	3	96754	626	647	21	0	0	633	9784	1	647	649	99	99	1	647	649	0	1301	3367
Ec-05_002190.1	EsuBft270_9a-00001	0.01806	0.1108	0.163	3	95495	318	333	14	1	1	322	967	1	332	332	100	100	1	333	333	0	587	1514
Ec-05_002200.1	EsuBft270_7a-00001	0.09364	0.1647	0.5684	10	71815	823	1146	163	6	160	864	7539	2	1021	1717	59	59	31	1142	1154	0	1377	3564
Ec-05_002220.1	EsuBft270_4a-00001	0.00195	0.1077	0.01811	1	99435	352	354	2	0	0	352	9944	1	354	354	100	100	1	354	354	0	712	1839
Ec-05_002240.1	EsuBft968_17a-00001	0.07605	0.1552	0.49	9	84486	452	535	73	4	10	490	9159	1	534	534	100	100	1	526	526	0	826	2134
Ec-05_002250.1	EsuBft968_16a-00001	0.02998	0.1543	0.1943	3	94091	1433	1523	87	2	3	1471	9659	1	1522	1523	99	99	1	1521	1523	0	2922	7576
Ec-05_002300.1	EsuBft1141_2a-00001	0.06462	0.1355	0.4769	9	82172	507	617	81	5	29	528	8558	431	1046	1048	59	59	2	590	634	0	706	1823
Ec-05_002340.1	EsuBft1141_4a-00001	0.0541	0.1247	0.4338	8	904	339	375	36	0	0	351	936	73	447	447	84	84	1	375	375	0	712	1838
Ec-05_002350.1	EsuBft2119_2a-00001	0.02639	0.1546	0.1706	3	9418	356	378	21	1	1	364	963	1	377	377	100	100	1	378	378	0	730	1885
Ec-05_002370.1	EsuBft843_4a-00001	0.03322	0.1451	0.229	4	70481	308	437	46	9	83	315	7208	166	553	691	56	56	4	406	408	3.83e-162	477	1227
Ec-05_002450.1	EsuBft208_3a-00001	0.03347	0.09332	0.3587	7	92377	1733	1876	123	7	20	1763	9398	657	2522	2523	74	74	1	1866	3009	0	2877	7457
Ec-05_002530.1	EsuBft1991_3a-00001	0.03887	0.07502	0.5181	9	87302	715	819	89	8	15	736	8987	1	812	1488	100	55	1	811	1625	0	1170	3026
Ec-05_002540.1	EsuBft1991_4a-00001	0.02278	0.09319	0.2444	4	88235	465	527	22	5	40	476	9032	21	541	541	96	96	22	514	514	0	922	2383
Ec-05_002550.1	EsuBft1991_5a-00001	0.01674	0.09507	0.1761	3	82266	167	203	12	3	24	173	8522	156	358	358	57	57	1	179	179	7.29e-78	241	615
Ec-05_002560.1	EsuBft107_2a-00001	0.03538	0.1365	0.2592	5	9652	943	977	33	1	1	960	9826	46	1022	1022	96	96	37	1012	1012	0	1966	5092
Ec-05_002580.1	EsuBft107_3a-00001	0.0444	0.07955	0.5582	9	89931	1045	1162	109	2	8	1094	9415	1	1158	1158	100	100	1	1158	1158	0	1997	5173
Ec-05_002590.1	EsuBft107_4a-00001	0.03166	0.05217	0.6068	10	93367	183	196	13	0	0	185	9439	1	196	196	100	100	1	196	196	2.17e-109	315	808
Ec-05_002600.1	EsuBft107_5a-00001	0.02363	0.08288	0.2852	5	93698	565	603	35	2	3	575	9536	72	674	674	89	89	1	600	600	0	1029	2661
Ec-05_002630.2	EsuBft107_6a-00001	0.02841	0.1088	0.2611	5	96301	833	865	32	0	0	844	9757	228	1092	1301	66	66	1	865	892	0	1686	4366
Ec-05_002640.1	EsuBft107_8a-00001	0.006846	0.07994	0.08563	1	98529	335	340	5	0	0	335	9853	1	340	340	100	100	1	340	340	0	689	1778
Ec-05_002650.1	EsuBft107_9a-00001	0.02491	0.08869	0.2809	5	97826	225	230	5	0	0	228	9913	1	230	254	91	91	1	230	239	1.05e-168	469	1208
Ec-05_002680.1	EsuBft107_11a-00001	0.04319	0.1639	0.2635	5	98649	146	148	2	0	0	148	100	1	148	837	18	18	88	235	255	1.01e-100	317	813
Ec-05_002690.1	EsuBft107_12a-00001	0.02407	0.09542	0.2522	4	94595	385	407	21	1	1	396	973	1	406	406	100	100	1	407	407	0	790	2040
Ec-05_002750.1	EsuBft107_19a-00001	0.01952	0.07408	0.2635	5	95622	699	731	31	1	1	712	974	14	743	743	98	98	1	731	731	0	1321	3419
Ec-05_002760.1	EsuBft107_20a-00001	0	0.06679	0	1	100	116	116	0	0	0	116	100	1	116	116	100	100	1	116	116	1.23e-83	244	622
Ec-05_002770.1	EsuBft107_21a-00001	0.03234	0.09299	0.3478	6	92662	442	477	31	1	4	449	9413	187	659	683	78	69	97	573	1554	0	843	2178
Ec-05_002790.1	EsuBft1218_11a-00001	0.0112	0.03578	0.3132	6	9769	296	303	7	0	0	300	9901	1	303	303	100	100	1	303	303	0	620	1599
Ec-05_002800.1	EsuBft1218_10a-00001	0.003996	0.05492	0.07277	1	99119	225	227	2	0	0	226	9956	1	227	227	100	100	1	227	227	1.25e-165	460	1183
Ec-05_002820.1	EsuBft30_46a-00001	0.105	0.1048	1.003	10	77451	158	204	38	2	8	169	8284	42	245	245	83	83	1	196	196	1.82e-101	297	761
Ec-05_002830.1	EsuBft30_44a-00001	0.1647	0.4002	0.4115	8	73684	56	76	14	2	6	61	8026	1	70	294	24	24	1	76	89	3.3e-28	106	264
Ec-05_002840.1	EsuBft30_42a-00001	0.02266	0.1433	0.1581	2	97087	400	412	12	0	0	407	9879	1	412	706	58	58	1	412	433	0	819	2115
Ec-05_002850.1	EsuBft30_40a-00001	0.05024	0.09538	0.5267	9	89637	519	579	58	1	2	532	9188	1	577	577	100	100	1	579	579	0	863	2231
Ec-05_002860.1	EsuBft30_39a-00001	0.03108	0.1026	0.303	5	92771	462	498	30	2	6	472	9478	1	498	498	100	100	1	492	492	0	883	2282
Ec-05_002890.1	EsuBft30_37a-00001	0.02879	0.1017	0.283	5	86248	439	509	25	2	45	446	8762	1	509	509	100	100	1	464	464	0	736	1899
Ec-05_002910.2	EsuBft30_29a-00001	0.0627	0.1127	0.5562	9	80597	486	603	107	4	10	525	8706	1	597	897	67	67	1	599	976	0	818	2113
Ec-05_002920.1	EsuBft30_27a-00001	0.0309	0.1267	0.244	4	91489	301	329	21	2	7	309	9392	1	329	329	100	100	1	322	322	1.14e-159	453	1166
Ec-05_002970.1	EsuBft30_19a-00001	0.01322	0.1368	0.09666	1	96226	102	106	4	0	0	104	9811	8	113	113	94	94	2	107	107	2.21e-70	210	534
Ec-05_002990.1	EsuBft30_17a-00001	0.01457	0.1202	0.1212	2	92656	757	817	24	3	36	766	9376	18	801	801	98	98	160	973	973	0	1444	3737
Ec-05_003010.1	EsuBft30_15a-00001	0.04948	0.1262	0.3921	7	88428	405	458	46	2	7	416	9083	1	457	458	99	99	57	508	510	0	693	1789
Ec-05_003020.1	EsuBft30_13a-00001	0.09296	0.209	0.4448	8	84372	853	1011	127	12	31	882	8724	107	1096	1742	84	57	1	1001	1649	0	1300	3365
Ec-05_003040.1	EsuBft30_12a-00001	0.01406	0.1323	0.1063	2	96838	245	253	8	0	0	248	9802	44	296	296	85	85	1	253	253	0	499	1285
Ec-05_003050.1	EsuBft30_11a-00001	0.01514	0.1246	0.1214	2	96622	286	296	9	1	1	292	9865	1	296	296	100	100	1	295	295	0	592	1526
Ec-05_003090.1	EsuBft30_9a-00001	0.04821	0.1301	0.3704	7	83976	283	337	28	3	26	289	8576	84	394	662	47	47	1	337	349	5.33e-157	461	1185
Ec-05_003100.1	EsuBft30_7a-00001	0	0.1634	0	1	100	52	52	0	0	0	52	100	118	169	257	20	20	1	52	53	5.1e-32	114	284
Ec-05_003110.1	EsuBft30_6a-00001	0.02749	0.1083	0.254	4	94774	399	421	21	1	1	403	9572	1	420	422	99	99	288	708	710	0	742	1915
Ec-05_003120.1	EsuBft30_5a-00001	0.03479	0.1093	0.3183	6	90576	173	191	15	2	3	176	9215	337	524	524	36	36	1	191	191	1.03e-88	275	703
Ec-05_003160.1	EsuBft30_3a-00001	0.01524	0.121	0.1259	2	9641	564	585	19	1	2	574	9812	1	585	585	100	100	1	583	583	0	1105	2858
Ec-05_003170.1	EsuBft30_2a-00001	0.04116	0.07942	0.5182	9	91489	473	517	42	1	2	493	9536	1	515	515	100	100	1	517	517	0	775	2001
Ec-05_003190.1	EsuBft1313_7a-00001	0.2198	0.4522	0.486	9	57831	288	498	125	11	85	317	6365	194	639	681	65	65	3	467	481	1.19e-161	478	1230
Ec-05_003250.1	EsuBft1360_8a-00001	0.02928	0.1399	0.2092	3	92857	273	294	17	1	4	283	9626	1	294	319	92	92	1	290	377	0	504	1297
Ec-05_003300.1	EsuBft1568_3a-00001	0.02085	0.08403	0.2482	4	94292	446	473	12	2	15	450	9514	186	658	910	69	52	181	638	769	0	910	2352
Ec-05_003390.1	EsuBft3082_2a-00001	0.00313	0.07596	0.0412	1	99222	255	257	2	0	0	255	9922	1	257	257	100	100	1	257	257	0	513	1321
Ec-05_003400.1	EsuBft168_2a-00001	0.03354	0.1518	0.2209	4	94521	207	219	12	0	0	212	968	11	229	269	81	81	4	222	232	6.55e-154	432	1112
Ec-05_003420.2	EsuBft168_4a-00001	0.04213	0.09798	0.43	8	88667	266	300	32	1	2	273	91	1	298	798	37	37	1	300	301	3.43e-151	448	1153
Ec-05_003450.1	EsuBft168_7a-00001	0.004694	0.09025	0.05201	1	99057	315	318	3	0	0	317	9969	1	318	318	100	100	53	370	370	0	644	1660
Ec-05_003560.1	EsuBft1092_3a-00001	0.04342	0.1102	0.3938	7	91413	511	559	48	0	0	525	9392	3	561	588	95	95	1	559	586	0	1021	2640
Ec-05_003580.1	EsuBft480_6a-00001	0.0354	0.1111	0.3186	6	90414	896	991	76	6	19	920	9284	213	1190	1190	82	82	212	1196	1196	0	1479	3830
Ec-05_003590.1	EsuBft480_8a-00001	0.04682	0.1132	0.4135	8	89796	572	637	58	3	7	586	9199	1	635	1228	52	52	1	632	639	0	982	2539
Ec-05_003600.1	EsuBft480_11a-00001	0.0443	0.1023	0.433	8	88036	883	1003	85	10	35	896	8933	139	1139	1139	88	88	51	1020	1020	0	1059	2738
Ec-05_003630.1	EsuBft344_12a-00001	0.03534	0.08684	0.407	8	92095	233	253	20	0	0	237	9368	1	253	253	100	100	1	253	253	2.68e-172	479	1233
Ec-05_003640.1	EsuBft344_11a-00001	0.02744	0.1206	0.2276	4	89561	592	661	39	2	30	610	9228	1	661	661	100	100	1	631	631	0	1112	2876
Ec-05_003660.1	EsuBft344_10a-00001	0.0162	0.1795	0.09025	1	90323	196	217	18	1	3	203	9355	72	288	288	75	75	1	214	214	8e-105	303	776
Ec-05_003670.1	EsuBft344_9a-00001	0.02232	0.07688	0.2904	5	94937	300	316	14	2	2	305	9652	1	316	316	100	100	1	314	314	0	613	1580
Ec-05_003690.1	EsuBft154_26a-00001	0.0663	0.1432	0.463	8	8149	339	416	52	3	25	347	8341	16	417	433	93	93	18	422	439	0	616	1589
Ec-05_003710.1	EsuBft154_25a-00001	0.05795	0.144	0.4025	7	83992	425	506	56	4	25	440	8696	1	496	496	100	100	19	509	509	0	662	1708
Ec-05_003750.1	EsuBft344_2a-00001	0.03714	0.1207	0.3077	6	88054	656	745	66	7	23	667	8953	1461	2199	2909	48	25	24	751	1366	0	1021	2640
Ec-05_003800.1	EsuBft839_8a-00001	0.01977	0.09723	0.2033	3	9305	241	259	12	1	6	245	9459	1	253	253	100	100	1	259	259	1.16e-173	483	1242
Ec-05_003810.1	EsuBft154_31a-00001	0.07075	0.164	0.4315	8	87591	240	274	33	1	1	249	9088	67	339	497	55	55	7	280	292	2.12e-165	473	1218
Ec-05_003820.1	EsuBft154_30a-00001	0.03832	0.1118	0.3428	6	9223	273	296	23	0	0	278	9392	1	296	296	100	100	1	296	296	0	548	1412
Ec-05_003840.1	EsuBft154_28a-00001	0.06224	0.1034	0.6019	10	86335	139	161	20	2	2	142	882	1	161	161	100	100	1	159	159	1.63e-90	265	676
Ec-05_003850.1	EsuBft154_27a-00001	0.02737	0.112	0.2445	4	91598	883	964	60	5	21	909	9429	95	1046	1046	91	91	8	962	962	0	1463	3787
Ec-05_003890.1	EsuBft154_24a-00001	0.04116	0.08439	0.4877	9	87195	892	1023	93	12	38	915	8944	52	1050	1050	95	95	29	1037	1037	0	1431	3704
Ec-05_003900.1	EsuBft154_23a-00001	0	0.07474	0	1	100	112	112	0	0	0	112	100	1	112	112	100	100	1	112	112	3.65e-78	229	585
Ec-05_003910.1	EsuBft154_22a-00001	0.04555	0.1248	0.365	7	89677	417	465	36	4	12	429	9226	1841	2303	2327	26	20	1034	1488	1637	0	674	1738
Ec-05_003960.1	EsuBft154_18a-00001	0.03183	0.1076	0.2958	5	93774	497	530	29	2	4	507	9566	1	528	960	55	55	1	528	550	0	753	1945
Ec-05_004030.1	EsuBft154_7a-00001	0.06188	0.2172	0.2849	5	94144	209	222	12	1	1	212	955	1	221	347	64	64	1	222	245	9.68e-136	390	1002
Ec-05_004040.1	EsuBft154_5a-00001	0.02092	0.1527	0.137	2	95652	198	207	9	0	0	201	971	1	207	207	100	100	1	207	207	5.17e-135	381	978
Ec-05_004060.1	EsuBft154_3a-00001	0.001436	0.08774	0.01636	1	99654	288	289	1	0	0	288	9965	107	395	395	73	73	1	289	289	0	586	1510
Ec-05_004070.1	EsuBft154_2a-00001	0.07659	0.2248	0.3406	6	85049	347	408	16	2	45	356	8725	1	366	461	79	79	275	679	722	0	590	1522
Ec-05_004090.1	EsuBft1155_8a-00001	0.001168	0.1013	0.01153	1	93243	414	444	1	2	29	414	9324	9	452	452	98	98	1	415	415	0	840	2169
Ec-05_004100.1	EsuBft1155_6a-00001	0.01746	0.04424	0.3947	7	95775	136	142	6	0	0	139	9789	1	142	142	100	100	68	209	209	2e-86	250	639
Ec-05_004130.1	EsuBft1155_4a-00001	0.03555	0.1466	0.2425	4	87866	210	239	17	1	12	219	9163	155	393	393	99	61	477	703	703	2.35e-114	353	907
Ec-05_004160.1	EsuBft1155_2a-00001	0.0267	0.1104	0.2417	4	94062	301	320	17	1	2	309	9656	1	318	318	100	100	81	400	400	0	566	1459
Ec-05_004200.1	EsuBft1003_3a-00001	0.0277	0.1254	0.221	4	96861	864	892	25	1	3	877	9832	362	1253	1253	71	71	28	916	916	0	1769	4582
Ec-05_004210.1	EsuBft1003_5a-00001	0.02574	0.07918	0.325	6	94565	348	368	19	1	1	352	9565	1	367	369	99	99	148	515	517	0	683	1762
Ec-05_004230.1	EsuBft1003_6a-00001	0.0287	0.116	0.2474	4	9697	128	132	4	0	0	129	9773	3	134	676	20	20	2	133	650	8.53e-77	263	672
Ec-05_004260.1	EsuBft1003_11a-00001	0.06775	0.09683	0.6997	10	85747	379	442	61	1	2	400	905	1	440	440	100	100	1	442	442	0	714	1843
Ec-05_004270.1	EsuBft1003_12a-00001	0.05121	0.1225	0.4179	8	867	352	406	41	3	13	358	8818	107	510	512	99	79	213	607	609	0	678	1749
Ec-05_004290.1	EsuBft722_2a-00001	0.02721	0.07105	0.3831	7	93995	2113	2248	127	3	8	2154	9582	1	2246	2246	100	100	1	2242	2242	0	4132	10717
Ec-05_004300.1	EsuBft722_4a-00001	0.02589	0.06851	0.3779	7	93651	354	378	21	2	3	357	9444	1	376	376	100	100	1	377	377	0	701	1809
Ec-05_004310.1	EsuBft722_5a-00001	0.02866	0.1038	0.2762	5	94915	560	590	28	1	2	567	961	1	590	887	67	67	1	588	606	0	1059	2739
Ec-05_004320.1	EsuBft722_7a-00001	0.02864	0.1075	0.2665	5	90288	846	937	63	4	28	866	9242	1	937	937	100	100	1	909	909	0	1548	4008
Ec-05_004360.1	EsuBft1396_9a-00001	0.02235	0.09368	0.2386	4	88268	632	716	31	2	53	641	8953	241	931	931	74	74	3	690	690	0	1157	2992
Ec-05_004380.1	EsuBft1396_3a-00001	0.0152	0.03716	0.409	8	92208	213	231	7	2	11	217	9394	22	243	243	91	91	95	323	323	1.05e-154	437	1123
Ec-05_004390.1	EsuBft1396_2a-00001	0.009824	0.09848	0.09976	1	97959	288	294	6	0	0	291	9898	1	294	294	100	100	1	294	294	0	588	1517
Ec-05_004420.1	EsuBft918_2a-00001	0	0.08673	0	1	100	155	155	0	0	0	155	100	65	219	219	71	71	1	155	155	1.1e-111	318	815
Ec-05_004440.1	EsuBft918_5a-00001	0.02106	0.1371	0.1536	2	95833	299	312	13	0	0	306	9808	1	312	312	100	100	1	312	312	0	623	1607
Ec-05_004460.1	EsuBft918_6a-00001	0.04941	0.129	0.383	7	8382	689	822	87	8	46	703	8552	1	781	786	99	99	260	1076	1077	0	916	2368
Ec-05_004490.1	EsuBft2267_4a-00001	0.007292	0.07765	0.09391	1	89057	236	265	10	2	19	237	8943	87	336	336	74	74	1	261	261	9.25e-126	365	937
Ec-05_004520.1	EsuBft1260_3a-00001	0.01157	0.07797	0.1483	2	97625	411	421	10	0	0	415	9857	1	421	421	100	100	1	421	421	0	822	2124
Ec-05_004550.1	EsuBft1260_4a-00001	0.02789	0.06468	0.4311	8	93662	133	142	9	0	0	138	9718	1	142	142	100	100	1	142	142	1.23e-95	276	706
Ec-05_004570.1	EsuBft1260_7a-00001	0.002222	0.1181	0.01882	1	99451	181	182	1	0	0	182	100	1	182	182	100	100	1	182	182	5.99e-133	374	959
Ec-05_004590.1	EsuBft2325_2a-00001	0.04073	0.06094	0.6683	10	92208	284	308	24	0	0	296	961	1	308	308	100	100	1	308	308	0	582	1500
Ec-05_004600.1	EsuBft2325_3a-00001	0	0.09081	0	1	100	89	89	0	0	0	89	100	1	89	89	100	100	1	89	89	4.49e-63	189	481
Ec-05_004630.1	EsuBft281_3a-00001	0.06944	0.106	0.6548	10	87065	700	804	102	1	2	726	903	1	804	804	100	100	53	854	854	0	1070	2766
Ec-05_004670.1	EsuBft281_11a-00001	0.05459	0.1066	0.5121	9	82353	784	952	109	6	59	812	8529	1	913	913	100	100	419	1350	1350	0	1367	3537
Ec-05_004730.1	EsuBft1110_3a-00001	0.02745	0.04882	0.5622	10	94886	167	176	9	0	0	173	983	1	176	182	97	97	1	176	194	2.46e-107	309	792
Ec-05_004740.1	EsuBft1110_4a-00001	0.02479	0.09705	0.2555	4	88489	369	417	17	3	31	376	9017	1	386	388	99	99	1	417	481	0	647	1668
Ec-05_004750.1	EsuBft1110_7a-00001	0.0133	0.1423	0.09349	1	95409	852	893	19	4	22	862	9653	97	970	1238	91	71	1	890	1453	0	1702	4407
Ec-05_004830.1	EsuBft628_9a-00001	0.1117	0.2604	0.4291	8	81071	227	280	39	5	14	241	8607	1	277	277	100	100	1	269	269	8.58e-155	436	1122
Ec-05_004840.1	EsuBft628_10a-00001	0.06891	0.2579	0.2672	5	94118	96	102	6	0	0	97	951	10	111	111	92	92	49	150	150	1.19e-63	194	493
Ec-05_004870.1	EsuBft628_11a-00001	0.02461	0.1356	0.1814	3	96316	366	380	14	0	0	372	9789	28	407	647	59	59	28	407	436	0	613	1582
Ec-05_004880.3	EsuBft628_14a-00001	0.03057	0.108	0.2832	5	93011	173	186	9	1	4	175	9409	47	232	492	38	38	1	182	184	9.94e-92	281	720
Ec-05_004890.1	EsuBft628_15a-00001	0.02659	0.0897	0.2964	5	78378	261	333	15	4	57	264	7928	60	387	389	84	84	131	411	413	3.43e-152	440	1132
Ec-05_004950.1	EsuBft306_12a-00001	0.03731	0.141	0.2646	5	91461	407	445	27	4	11	416	9348	1	439	466	94	94	1	440	970	0	697	1798
Ec-05_004970.1	EsuBft306_10a-00001	0.09394	0.2144	0.4381	8	90	153	170	17	0	0	157	9235	1	170	404	42	42	1	170	197	6.58e-85	261	668
Ec-05_005020.1	EsuBft243_11a-00001	0.01079	0.1033	0.1044	2	97689	761	779	18	0	0	774	9936	1	779	779	100	100	1	779	779	0	1570	4064
Ec-05_005100.1	EsuBft243_10a-00001	0.02693	0.1111	0.2423	4	92416	524	567	36	5	7	533	94	1	565	565	100	100	1	562	955	0	957	2475
Ec-05_005120.1	EsuBft172_17a-00001	0.01111	0.1218	0.09115	1	97398	262	269	7	0	0	264	9814	1	269	269	100	100	1	269	269	0	522	1345
Ec-05_005160.1	EsuBft172_13a-00001	0.04047	0.06356	0.6367	10	83594	107	128	17	1	4	112	875	1	128	128	100	100	1	124	124	8.16e-19	809	198
Ec-05_005190.1	EsuBft172_11a-00001	0.02737	0.1001	0.2735	5	90972	262	288	18	1	8	268	9306	1	280	280	100	100	1	288	288	0	517	1331
Ec-05_005200.1	EsuBft306_5a-00001	0.06745	0.1405	0.4803	9	85615	494	577	68	9	15	511	8856	4	577	577	99	99	1	565	565	0	865	2236
Ec-05_005220.1	EsuBft172_8a-00001	0.05054	0.1526	0.3312	6	83402	407	488	49	6	32	417	8545	325	790	919	51	51	4	481	531	0	582	1500
Ec-05_005230.1	EsuBft172_6a-00001	0.03385	0.1416	0.2389	4	95161	59	62	3	0	0	59	9516	372	433	433	14	14	371	432	432	4.82e-24	108	271
Ec-05_005260.1	EsuBft172_4a-00001	0.0494	0.1403	0.3522	7	88077	229	260	26	2	5	239	9192	1	260	260	100	100	1	255	255	7.39e-136	387	995
Ec-05_005280.1	EsuBft172_2a-00001	0.01984	0.07915	0.2507	4	9573	269	281	12	0	0	275	9786	1	281	281	100	100	31	311	311	0	520	1339
Ec-05_005330.1	EsuBft108_5a-00001	0.01352	0.1088	0.1242	2	96923	252	260	6	1	2	255	9808	1	258	258	100	100	431	690	690	0	513	1321
Ec-05_005340.1	EsuBft801_4a-00001	0.009708	0.1167	0.08315	1	97781	617	631	14	0	0	622	9857	1	631	631	100	100	1	631	631	0	1253	3242
Ec-05_005350.1	EsuBft801_3a-00001	0.03952	0.1348	0.2932	5	88627	826	932	94	4	12	861	9238	26	957	975	96	96	32	951	969	0	1057	2734
Ec-05_005360.1	EsuBft801_2a-00001	0.0376	0.06064	0.6201	10	91514	399	436	34	1	3	415	9518	3	438	440	99	99	2	434	436	0	803	2073
Ec-05_005400.1	EsuBft1240_7a-00001	0.02459	0.1401	0.1755	3	88806	357	402	15	2	30	363	903	8	409	409	98	98	56	427	427	0	681	1756
Ec-05_005430.1	EsuBft339_20a-00001	0.01414	0.1509	0.09368	1	97642	207	212	5	0	0	210	9906	1	212	212	100	100	80	291	291	1.16e-143	406	1044
Ec-05_005440.1	EsuBft339_19a-00001	0.04089	0.1554	0.2632	5	88433	474	536	48	3	14	491	916	1	536	764	70	70	1	522	533	0	666	1718
Ec-05_005510.1	EsuBft339_16a-00001	0.03564	0.1303	0.2736	5	96875	186	192	6	0	0	190	9896	53	244	254	76	76	1	192	259	1.34e-129	371	953
Ec-05_005520.1	EsuBft339_15a-00001	0.01179	0.1158	0.1017	2	96774	120	124	4	0	0	120	9677	87	210	210	59	59	1	124	124	4.54e-84	249	636
Ec-05_005550.1	EsuBft339_13a-00001	0	0.1236	0	1	100	132	132	0	0	0	132	100	1	132	132	100	100	1	132	132	6.91e-93	268	686
Ec-05_005560.1	EsuBft339_12a-00001	0.03538	0.09476	0.3734	7	93082	296	318	22	0	0	307	9654	1	318	318	100	100	57	374	374	0	593	1528
Ec-05_005570.1	EsuBft339_11a-00001	0.03964	0.1449	0.2736	5	88	638	725	71	5	16	655	9034	1	715	715	100	100	1	719	719	0	1011	2615
Ec-05_005580.1	EsuBft339_10a-00001	0.06809	0.1113	0.6116	10	85581	736	860	82	5	42	754	8767	127	962	962	87	87	32	873	873	0	1239	3207
Ec-05_005600.1	EsuBft339_7a-00001	0.01987	0.1219	0.163	3	96085	589	613	22	1	2	601	9804	92	704	708	87	87	1	611	612	0	1212	3135
Ec-05_005650.2	EsuBft463_4a-00001	0.09393	0.11	0.8538	10	85859	255	297	42	0	0	265	8923	1	297	306	97	97	383	679	696	8.75e-141	417	1073
Ec-05_005660.1	EsuBft372_2a-00001	0.06226	0.05555	1.121	10	85897	67	78	11	0	0	71	9103	1	78	78	100	100	4	81	81	4.11e-41	133	335
Ec-05_005680.1	EsuBft339_3a-00001	0.01526	0.1471	0.1037	2	95892	677	706	27	1	2	685	9703	25	728	728	97	97	1	706	706	0	1348	3488
Ec-05_005700.1	EsuBft836_9a-00001	0.03572	0.08606	0.4151	8	90196	782	867	65	4	20	802	925	1	863	863	100	100	1	851	851	0	1238	3203
Ec-05_005710.1	EsuBft836_5a-00001	0.06567	0.1601	0.4101	8	86623	1321	1525	155	8	49	1347	8833	1	1485	1723	90	86	1	1516	1692	0	2255	5844
Ec-05_005740.1	EsuBft1300_2a-00001	0.02926	0.08669	0.3375	6	93367	183	196	11	1	2	188	9592	1	196	196	100	100	1	194	194	1.97e-135	381	978
Ec-05_005750.1	EsuBft1300_3a-00001	0.02037	0.09907	0.2056	3	95489	254	266	12	0	0	261	9812	1	266	266	100	100	1	266	266	0	521	1342
Ec-05_005770.1	EsuBft1063_2a-00001	0.02923	0.1018	0.2872	5	86939	872	1003	61	5	70	882	8794	67	1065	1065	94	94	1	937	937	0	1259	3259
Ec-05_005780.1	EsuBft1063_4a-00001	0.0538	0.1315	0.409	8	78795	353	448	37	3	58	360	8036	107	522	551	75	75	7	428	430	0	573	1476
Ec-05_005870.2	EsuBft97_9a-00001	0.05852	0.1221	0.4793	9	85994	1099	1278	116	9	63	1134	8873	1	1246	1246	100	100	1	1247	1247	0	2154	5582
Ec-05_005880.1	EsuBft97_8a-00001	0.008678	0.05474	0.1585	3	99153	117	118	1	0	0	118	100	1	118	118	100	100	1	118	118	2.56e-81	238	607
Ec-05_005900.1	EsuBft97_7a-00001	0.0162	0.0792	0.2045	3	96796	423	437	14	0	0	427	9771	1	437	437	100	100	1	437	437	0	865	2236
Ec-05_005940.1	EsuBft97_2a-00001	0.04639	0.1062	0.4369	8	92708	178	192	14	0	0	184	9583	66	257	1568	12	12	6	197	1450	8.81e-88	321	823
Ec-05_005960.1	EsuBft228_5a-00001	0.01798	0.1426	0.1261	2	71	284	400	103	3	13	312	78	1	391	531	92	74	1	396	415	0	539	1389
Ec-05_006030.2	EsuBft45_19a-00001	0.0566	0.252	0.2246	4	88529	355	401	45	1	1	371	9252	1	400	434	92	92	68	468	469	0	670	1729
Ec-05_006040.1	EsuBft228_11a-00001	0.147	0.3383	0.4345	8	96	72	75	3	0	0	72	96	1	75	95	79	79	1	75	136	3.12e-47	151	382
Ec-05_006050.1	EsuBft228_12a-00001	0.03921	0.1132	0.3463	6	92077	337	366	28	1	1	348	9508	1	366	368	99	99	1	365	367	0	685	1768
Ec-05_006120.1	EsuBft1391_7a-00001	0.01796	0.1261	0.1424	2	96021	362	377	15	0	0	371	9841	1	377	377	100	100	1	377	377	0	750	1936
Ec-05_006130.1	EsuBft93_3a-00001	0.02726	0.09592	0.2842	5	94085	509	541	32	0	0	520	9612	1	541	562	96	96	1	541	562	0	904	2337
Ec-05_006150.1	EsuBft93_6a-00001	0.00589	0.1031	0.05714	1	98684	150	152	2	0	0	151	9934	1	152	152	100	100	1	152	152	1.32e-103	297	760
Ec-05_006160.1	EsuBft93_7a-00001	0.04875	0.1237	0.394	7	88401	1067	1207	120	9	20	1098	9097	1	1204	1204	100	100	1	1190	1190	0	1482	3836
Ec-05_006180.1	EsuBft93_10a-00001	0.04888	0.1067	0.4582	8	89827	468	521	50	2	3	489	9386	1	521	521	100	100	1	518	518	0	764	1974
Ec-05_006200.1	EsuBft93_12a-00001	0.07099	0.1294	0.5486	9	89565	412	460	48	0	0	419	9109	46	505	505	91	91	18	477	477	0	759	1959
Ec-05_006210.1	EsuBft93_13a-00001	0.01529	0.1405	0.1088	2	96809	546	564	18	0	0	555	984	1	564	1354	42	42	1	564	568	0	1109	2868
Ec-05_006220.1	EsuBft93_14a-00001	0.0228	0.1149	0.1985	3	95565	237	248	11	0	0	240	9677	1	248	248	100	100	1	248	248	1.4e-174	482	1240
Ec-05_006230.1	EsuBft93_15a-00001	0.03815	0.1426	0.2675	5	93359	492	527	33	2	2	505	9583	1	526	538	98	98	14	539	760	0	706	1822
Ec-05_006280.1	EsuBft93_21a-00001	0.07387	0.04472	1.652	10	82353	42	51	8	1	1	45	8824	1	51	51	100	100	1	50	50	1.75e-17	72	175
Ec-05_006290.1	EsuBft848_2a-00001	0.03902	0.1172	0.333	6	95455	105	110	5	0	0	108	9818	95	204	298	37	37	20	129	135	8.32e-60	191	486
Ec-05_006300.1	EsuBft848_3a-00001	0.02768	0.1362	0.2032	3	9389	461	491	29	1	1	477	9715	1	491	491	100	100	1	490	490	0	892	2306
Ec-05_006330.1	EsuBft848_4a-00001	0.02326	0.1482	0.1569	2	95135	352	370	18	0	0	368	9946	1	370	370	100	100	1	370	370	0	748	1930
Ec-05_006340.1	EsuBft848_5a-00001	0.004332	0.1218	0.03557	1	98876	88	89	1	0	0	89	100	1	89	89	100	100	1	89	89	2.87e-59	180	456
Ec-05_006350.1	EsuBft848_6a-00001	0.006298	0.06811	0.09246	1	98667	222	225	3	0	0	224	9956	1	225	225	100	100	1	225	225	1.18e-162	452	1163
Ec-05_006410.1	EsuBft2246_2a-00001	0.06388	0.1075	0.5945	10	8567	550	642	81	3	11	564	8785	1	638	638	100	100	1	635	635	0	851	2199
Ec-05_006415.1	EsuBft2246_4a-00001	0.05416	0.1534	0.3531	7	9738	223	229	6	0	0	226	9869	3	231	280	82	82	2	230	248	1.45e-159	448	1152
Ec-05_006520.1	EsuBft942_21a-00001	0.048	0.1147	0.4183	8	89901	1175	1307	127	5	5	1213	9281	48	1351	1351	97	97	1	1305	1305	0	2165	5611
Ec-05_006570.1	EsuBft1185_5a-00001	0.03868	0.103	0.3756	7	81409	670	823	91	6	62	695	8445	1	789	1344	100	59	1	795	1463	0	967	2501
Ec-05_006580.1	EsuBft1185_4a-00001	0.01473	0.09939	0.1483	2	96416	269	279	9	1	1	271	9713	1	278	278	100	100	1	279	279	0	543	1398
Ec-05_006610.1	EsuBft1309_4a-00001	0.04086	0.09892	0.4131	8	91316	347	380	31	1	2	365	9605	23	402	402	95	95	1	378	378	0	729	1882
Ec-05_006680.1	EsuBft2540_3a-00001	0.07943	0.135	0.5885	10	84106	254	302	45	3	3	265	8775	1	302	302	100	100	145	443	443	5.08e-163	465	1197
Ec-05_006690.1	EsuBft715_13a-00001	0.01761	0.1102	0.1598	3	96	216	225	9	0	0	221	9822	1	225	225	100	100	1	225	225	5.19e-142	400	1028
Ec-05_006700.1	EsuBft715_11a-00001	0.01804	0.06341	0.2846	5	96419	377	391	13	1	1	384	9821	109	499	499	78	78	1	390	390	0	780	2013
Ec-05_006710.1	EsuBft715_10a-00001	0.09159	0.2679	0.3419	6	96626	315	326	11	0	0	320	9816	1	326	406	80	80	1	326	377	0	651	1679
Ec-05_006720.1	EsuBft715_9a-00001	0.01195	0.08904	0.1342	2	97445	267	274	7	0	0	269	9818	1	274	274	100	100	106	379	379	0	556	1433
Ec-05_006740.1	EsuBft715_7a-00001	0.01022	0.06818	0.1498	2	97674	84	86	2	0	0	86	100	31	116	116	74	74	1	86	86	9.51e-57	175	443
Ec-05_006770.1	EsuBft1251_2a-00001	0.1099	0.144	0.7634	10	625	185	296	37	5	74	196	6622	102	397	535	55	55	7	228	335	4.44e-114	346	887
Ec-05_006780.1	EsuBft1251_5a-00001	0.06937	0.2229	0.3112	6	69011	363	526	51	6	112	384	73	39	502	581	80	80	13	488	499	0	679	1752
Ec-05_006800.1	EsuBft117_20a-00001	0.3571	0.762	0.4687	9	86379	520	602	51	7	31	533	8854	989	1566	1568	37	37	673	1267	1269	0	876	2264
Ec-05_006820.2	EsuBft117_13a-00001	0.046	0.06929	0.6639	10	88835	183	206	21	1	2	189	9175	166	369	369	55	55	1	206	206	7.57e-70	222	566
Ec-05_006830.1	EsuBft117_12a-00001	0.01499	0.1109	0.1352	2	96476	438	454	16	0	0	447	9846	1	454	454	100	100	1	454	454	0	909	2348
Ec-05_006850.1	EsuBft117_11a-00001	0.03313	0.1088	0.3046	6	93008	439	472	33	0	0	451	9555	1	472	472	100	100	1	472	472	0	827	2137
Ec-05_006860.1	EsuBft117_10a-00001	0.04849	0.1275	0.3802	7	93333	602	645	43	0	0	616	955	1	645	695	93	93	1	645	662	0	1013	2619
Ec-05_006880.1	EsuBft117_5a-00001	0.07807	0.2674	0.292	5	80117	2873	3586	498	28	215	3066	855	2112	5533	5533	87	62	1231	4765	4765	0	4783	12407
Ec-05_006990.1	EsuBft117_3a-00001	0.025	0.08204	0.3047	6	93878	782	833	48	1	3	806	9676	1	830	830	100	100	1	833	833	0	1629	4219
Ec-06_000030.2	EsuBft2818_2a-00001	0.04937	0.1106	0.4463	8	80182	352	439	41	1	46	369	8405	1	393	394	99	99	1	439	445	0	672	1734
Ec-06_000070.1	EsuBft810_3a-00001	0.03124	0.1271	0.2458	4	9194	365	397	20	3	12	368	927	1	386	409	94	94	1	396	638	0	567	1462
Ec-06_000080.1	EsuBft810_4a-00001	0.02625	0.1667	0.1574	2	96226	51	53	2	0	0	52	9811	27	79	531	10	10	1	53	59	3.04e-28	112	279
Ec-06_000090.1	EsuBft810_5a-00001	0.02087	0.1349	0.1547	2	95312	183	192	9	0	0	184	9583	1	192	192	100	100	1	192	192	1.12e-129	366	940
Ec-06_000100.1	EsuBft810_6a-00001	0.05462	0.157	0.3479	6	87755	258	294	35	1	1	267	9082	1	293	293	100	100	1	294	294	9.06e-171	479	1232
Ec-06_000120.1	EsuBft810_8a-00001	0.04345	0.06621	0.6562	10	89009	1239	1392	119	3	34	1272	9138	1	1358	1358	100	100	1	1392	1392	0	2330	6039
Ec-06_000130.1	EsuBft810_9a-00001	0.03214	0.06788	0.4736	9	93911	694	739	45	0	0	706	9553	13	751	751	98	98	6	744	744	0	1382	3576
Ec-06_000140.1	EsuBft810_10a-00001	0.06204	0.1443	0.4298	8	87907	378	430	41	2	11	384	893	1	427	452	94	94	1	422	434	0	679	1753
Ec-06_000150.1	EsuBft810_11a-00001	0.03266	0.0869	0.3758	7	89873	284	316	25	1	7	291	9209	1	316	335	94	94	1	309	331	0	525	1352
Ec-06_000160.1	EsuBft810_12a-00001	0.00939	0.05727	0.164	3	97917	141	144	3	0	0	143	9931	1	144	144	100	100	1	144	144	6.49e-96	277	708
Ec-06_000180.1	EsuBft810_15a-00001	0.05759	0.1865	0.3089	6	95833	184	192	7	1	1	186	9688	104	295	295	65	65	24	214	214	5.35e-126	362	930
Ec-06_000190.1	EsuBft713_11a-00001	0.02972	0.097	0.3064	6	92079	372	404	31	1	1	383	948	1	403	405	99	99	1	404	405	0	746	1925
Ec-06_000210.1	EsuBft713_9a-00001	0.01419	0.07386	0.1921	3	97386	298	306	8	0	0	301	9837	1	306	306	100	100	11	316	316	0	617	1590
Ec-06_000220.1	EsuBft713_8a-00001	0.0256	0.1115	0.2296	4	93192	397	426	20	2	9	404	9484	22	447	447	95	95	20	436	436	0	775	2001
Ec-06_000230.1	EsuBft713_6a-00001	0.03183	0.2043	0.1558	2	83125	266	320	10	2	44	274	8562	28	303	891	31	31	11	330	346	7.67e-170	501	1290
Ec-06_000240.1	EsuBft713_5a-00001	0.01371	0.1354	0.1013	1	95984	239	249	7	1	3	242	9719	1	246	246	100	100	1	249	249	2.88e-174	484	1245
Ec-06_000250.1	EsuBft713_4a-00001	0.01368	0.0755	0.1812	3	96809	182	188	6	0	0	184	9787	1	188	188	100	100	1	188	188	9.83e-123	348	894
Ec-06_000260.1	EsuBft713_3a-00001	0.05129	0.1113	0.4607	8	8643	535	619	49	3	35	550	8885	21	617	617	97	97	1	606	606	0	1002	2591
Ec-06_000320.1	EsuBft620_3a-00001	0.03824	0.06896	0.5544	9	90087	518	575	48	2	9	531	9235	1	566	566	100	100	1	575	575	0	946	2446
Ec-06_000330.1	EsuBft620_4a-00001	0.04262	0.08989	0.4741	9	91564	597	652	53	1	2	615	9433	6	655	655	99	99	4	655	655	0	1147	2967
Ec-06_000350.1	EsuBft620_6a-00001	0.02692	0.09627	0.2796	5	9198	734	798	56	7	8	741	9286	46	839	844	94	94	1	794	1198	0	1082	2797
Ec-06_000360.1	EsuBft620_7a-00001	0.007122	0.08816	0.08078	1	9823	111	113	2	0	0	113	100	1	113	113	100	100	1	113	113	2.48e-78	230	586
Ec-06_000370.1	EsuBft620_8a-00001	0.0198	0.1272	0.1557	2	91882	781	850	52	5	17	798	9388	303	1144	1144	88	74	524	1364	1364	0	1053	2723
Ec-06_000380.1	EsuBft620_9a-00001	0.01402	0.06637	0.2113	4	97	291	300	9	0	0	293	9767	1	300	300	100	100	1	300	300	0	590	1522
Ec-06_000430.1	EsuBft304_7a-00001	0.007351	0.1082	0.06796	1	98429	376	382	6	0	0	382	100	1	382	382	100	100	1	382	382	0	774	1999
Ec-06_000440.1	EsuBft304_6a-00001	0.02077	0.1222	0.1699	3	95968	476	496	20	0	0	486	9798	1	496	496	100	100	1	496	496	0	993	2567
Ec-06_000510.1	EsuBft1127_13a-00001	0.01102	0.1548	0.07121	1	97285	215	221	6	0	0	218	9864	1	221	221	100	100	1	221	221	2.84e-155	433	1114
Ec-06_000610.1	EsuBft1127_6a-00001	0.05059	0.1523	0.3323	6	90067	535	594	54	2	5	550	9259	1	591	591	100	100	1	592	592	0	1038	2684
Ec-06_000620.1	EsuBft1127_5a-00001	0.01511	0.07476	0.202	3	96678	582	602	20	0	0	591	9817	1	602	602	100	100	1	602	602	0	1209	3127
Ec-06_000630.1	EsuBft1127_4a-00001	0.01846	0.08184	0.2255	4	96122	694	722	28	0	0	703	9737	1	722	722	100	100	1	722	722	0	1194	3090
Ec-06_000640.1	EsuBft3147_2a-00001	0.005881	0.121	0.0486	1	98377	303	308	5	0	0	306	9935	123	430	430	72	72	1	308	308	0	623	1607
Ec-06_000660.1	EsuBft752_3a-00001	0.07764	0.1594	0.487	9	90148	366	406	35	1	5	373	9187	25	430	460	88	88	40	440	469	0	665	1716
Ec-06_000670.1	EsuBft752_4a-00001	0.02389	0.127	0.1882	3	93275	638	684	34	4	12	650	9503	1	675	675	100	100	91	771	771	0	1283	3321
Ec-06_000690.1	EsuBft752_5a-00001	0.02017	0.1311	0.1539	2	94915	224	236	10	1	2	229	9703	1	234	234	100	100	1	236	236	1.27e-154	433	1113
Ec-06_000700.1	EsuBft337_17a-00001	0.02862	0.05599	0.5112	9	9375	300	320	18	2	2	307	9594	1	318	318	100	100	1	320	320	0	526	1355
Ec-06_000710.1	EsuBft752_7a-00001	0.05022	0.3184	0.1577	2	91928	205	223	18	0	0	211	9462	1	223	225	99	99	1	223	225	6.69e-141	397	1021
Ec-06_000740.1	EsuBft752_11a-00001	0.02908	0.1842	0.1579	2	96212	127	132	5	0	0	127	9621	101	232	232	57	57	14	145	145	4.12e-88	261	667
Ec-06_000750.1	EsuBft752_13a-00001	0.02896	0.1008	0.2874	5	94118	208	221	13	0	0	217	9819	1	221	221	100	100	1	221	221	1.14e-144	407	1045
Ec-06_000760.1	EsuBft1121_9a-00001	0.05822	0.1741	0.3344	6	92857	520	560	34	1	6	532	95	1	554	658	84	84	1	560	593	0	1041	2692
Ec-06_000770.1	EsuBft1121_7a-00001	0.03981	0.1356	0.2935	5	87209	375	430	22	1	33	387	90	1	397	449	88	88	1	430	1330	0	769	1986
Ec-06_000780.1	EsuBft1121_6a-00001	0.02061	0.06264	0.329	6	96184	731	760	29	0	0	742	9763	1	760	760	100	100	1	760	760	0	1490	3857
Ec-06_000790.1	EsuBft1121_5a-00001	0.00698	0.08335	0.08374	1	98446	190	193	3	0	0	192	9948	1	193	193	100	100	1	193	193	1.58e-133	376	965
Ec-06_000810.1	EsuBft1121_2a-00001	0.01244	0.1839	0.06763	1	935	187	200	3	1	10	189	945	150	339	517	37	37	1	200	205	9.43e-134	390	1002
Ec-06_000970.1	EsuBft2055_6a-00001	0.01187	0.09372	0.1267	2	91089	644	707	19	3	44	660	9335	1	663	1288	51	51	1	707	709	0	1322	3421
Ec-06_000990.1	EsuBft2055_5a-00001	0.004767	0.1099	0.04339	1	99043	207	209	2	0	0	207	9904	1	209	209	100	100	1	209	209	6.54e-148	414	1063
Ec-06_001000.1	EsuBft2055_4a-00001	0.07168	0.1218	0.5887	10	8575	343	400	56	1	1	355	8875	1	400	400	100	100	1	399	399	0	598	1541
Ec-06_001010.1	EsuBft2055_3a-00001	0.04071	0.115	0.354	7	91832	416	453	36	1	1	428	9448	79	531	531	85	85	1	452	452	0	825	2131
Ec-06_001080.1	EsuBft664_4a-00001	0.03122	0.06473	0.4824	9	88889	560	630	53	5	17	576	9143	1	629	629	100	100	1	614	614	0	947	2449
Ec-06_001090.1	EsuBft664_3a-00001	0.05496	0.1814	0.303	5	96879	683	705	18	2	4	688	9759	70	771	771	91	91	134	837	837	0	1375	3558
Ec-06_001120.1	EsuBft1752_7a-00001	0.02289	0.1021	0.2242	4	94788	291	307	16	0	0	296	9642	1	307	307	100	100	1	307	307	0	520	1340
Ec-06_001150.1	EsuBft4541_2a-00001	0.05465	0.1221	0.4476	8	88202	157	178	21	0	0	165	927	31	208	208	86	86	1	178	178	1.12e-92	273	698
Ec-06_001170.1	EsuBft1156_4a-00001	0.006461	0.08473	0.07626	1	9863	216	219	3	0	0	216	9863	43	261	261	84	84	1	219	219	1.49e-158	443	1140
Ec-06_001200.1	EsuBft1293_2a-00001	0.3271	0.4356	0.7509	10	57812	37	64	19	1	8	41	6406	38	101	105	61	61	1	56	67	7.78e-13	632	152
Ec-06_001230.1	EsuBft1293_3a-00001	0.07098	0.3222	0.2203	4	9575	383	400	17	0	0	395	9875	86	485	485	82	82	733	1132	1132	0	792	2045
Ec-06_001250.1	EsuBft1293_8a-00001	0.005568	0.1212	0.04596	1	99145	232	234	2	0	0	233	9957	1	234	234	100	100	1	234	234	2.14e-172	478	1229
Ec-06_001260.1	EsuBft1293_9a-00001	0.03587	0.1273	0.2819	5	8951	657	734	62	2	15	675	9196	1	719	719	100	100	1	734	734	0	1173	3034
Ec-06_001270.1	EsuBft501_2a-00001	0.06049	0.1426	0.4243	8	87147	278	319	36	4	5	283	8871	1	317	355	89	89	1	316	354	1.68e-161	460	1184
Ec-06_001280.1	EsuBft501_3a-00001	0.02655	0.1238	0.2145	4	94212	293	311	18	0	0	301	9678	1	311	326	95	95	1	311	327	0	545	1403
Ec-06_001300.1	EsuBft501_5a-00001	0.01913	0.09679	0.1976	3	82215	245	298	11	1	42	249	8356	23	278	278	92	92	1	298	298	5.21e-169	474	1219
Ec-06_001330.1	EsuBft501_6a-00001	0.04312	0.09379	0.4597	8	88108	1015	1152	96	3	41	1050	9115	1	1149	1149	100	100	1	1114	1114	0	1934	5009
Ec-06_001340.1	EsuBft501_7a-00001	0.05717	0.09578	0.5969	10	86433	395	457	57	3	5	411	8993	1	456	456	100	100	1	453	453	0	651	1679
Ec-06_001350.1	EsuBft501_8a-00001	0.02332	0.1101	0.2117	4	95695	289	302	13	0	0	299	9901	1	302	302	100	100	1	302	302	0	595	1534
Ec-06_001370.1	EsuBft501_9a-00001	0.008599	0.1198	0.0718	1	98738	313	317	4	0	0	315	9937	1	317	627	82	51	1	317	576	0	587	1513
Ec-06_001380.1	EsuBft501_10a-00001	0.009355	0.1221	0.07661	1	97425	227	233	5	1	1	230	9871	1	232	232	100	100	1	233	233	1.82e-163	455	1170
Ec-06_001390.1	EsuBft501_11a-00001	0.02049	0.07308	0.2804	5	95604	174	182	8	0	0	179	9835	17	198	198	92	92	1	182	182	1.2e-129	363	933
Ec-06_001400.1	EsuBft501_12a-00001	0.008216	0.1044	0.07873	1	98141	264	269	5	0	0	267	9926	1	269	269	100	100	1	269	269	0	547	1409
Ec-06_001420.1	EsuBft501_16a-00001	0.009736	0.03068	0.3174	6	97778	132	135	3	0	0	135	100	1	135	135	100	100	5	139	139	6.23e-94	271	694
Ec-06_001430.1	EsuBft501_17a-00001	0.0182	0.04848	0.3755	7	96154	350	364	14	0	0	355	9753	31	394	394	92	92	2	365	365	0	728	1879
Ec-06_001440.1	EsuBft393_17a-00001	0.02843	0.052	0.5467	9	94859	369	389	20	0	0	376	9666	1	389	389	100	100	1	389	389	0	730	1884
Ec-06_001490.1	EsuBft393_14a-00001	0.02894	0.09994	0.2896	5	93503	662	708	41	2	5	676	9548	1	703	703	100	100	1	708	708	0	1206	3120
Ec-06_001500.1	EsuBft393_13a-00001	0.05815	0.1266	0.4595	8	89695	470	524	40	4	14	477	9103	1	511	568	90	90	1	523	526	0	859	2219
Ec-06_001510.1	EsuBft393_12a-00001	0.01263	0.07138	0.177	3	96897	281	290	9	0	0	285	9828	1	290	290	100	100	1	290	290	0	574	1479
Ec-06_001520.1	EsuBft393_11a-00001	0.002571	0.09179	0.02801	1	99476	190	191	1	0	0	190	9948	1	191	191	100	100	1	191	191	4.82e-136	382	982
Ec-06_001530.1	EsuBft393_10a-00001	0.0256	0.1214	0.2109	4	92985	570	613	23	1	20	584	9527	37	629	629	94	94	10	622	622	0	1152	2979
Ec-06_001570.1	EsuBft393_9a-00001	0.01452	0.08651	0.1678	3	95902	468	488	11	2	9	476	9754	1	479	686	100	70	1	488	1543	0	956	2470
Ec-06_001580.1	EsuBft393_8a-00001	0.01684	0.1137	0.1481	2	9652	638	661	23	0	0	644	9743	1	661	661	100	100	1	661	661	0	1290	3339
Ec-06_001590.1	EsuBft393_7a-00001	0.02053	0.06937	0.2959	5	94845	276	291	13	1	2	284	9759	1	289	289	100	100	1	291	291	0	541	1394
Ec-06_001600.1	EsuBft393_4a-00001	0.07953	0.1942	0.4096	8	81152	155	191	28	2	8	162	8482	2	184	306	60	60	124	314	327	3.7e-78	243	619
Ec-06_001610.1	EsuBft393_3a-00001	0.0322	0.09235	0.3487	6	9285	870	937	61	2	6	888	9477	92	1026	1026	91	91	1	933	933	0	1588	4111
Ec-06_001730.1	EsuBft1332_8a-00001	0.01365	0.1198	0.1139	2	96226	153	159	6	0	0	157	9874	1	159	159	100	100	1	159	159	3.79e-107	306	785
Ec-06_001750.1	EsuBft1332_6a-00001	0.03182	0.1023	0.3112	6	89569	1185	1323	94	8	44	1216	9191	1	1316	1860	71	71	1	1286	1296	0	1863	4827
Ec-06_001760.1	EsuBft1332_4a-00001	0.0243	0.07242	0.3355	6	94834	257	271	14	0	0	264	9742	1	271	271	100	100	15	285	285	0	511	1315
Ec-06_001770.1	EsuBft1332_3a-00001	0.03651	0.1409	0.2592	5	91908	159	173	14	0	0	161	9306	1	173	173	100	100	1	173	173	5.29e-103	297	761
Ec-06_001810.1	EsuBft94_3a-00001	0.01821	0.1592	0.1144	2	95721	425	444	19	0	0	434	9775	1	444	989	45	45	1	444	448	0	896	2316
Ec-06_001870.1	EsuBft94_5a-00001	0.0209	0.07586	0.2755	5	93839	396	422	22	1	4	405	9597	1	422	422	100	100	1	418	418	0	706	1822
Ec-06_001890.1	EsuBft94_7a-00001	0	0.009044	0	1	100	116	116	0	0	0	116	100	1	116	116	100	100	1	116	116	6.36e-80	234	597
Ec-06_001900.1	EsuBft94_8a-00001	0.01996	0.1178	0.1695	3	95312	671	704	30	2	3	676	9602	194	897	897	99	78	324	1024	1024	0	1165	3015
Ec-06_001910.1	EsuBft94_9a-00001	0.02962	0.1027	0.2885	5	94105	447	475	25	1	3	454	9558	211	682	682	69	69	1	475	475	0	854	2207
Ec-06_001930.1	EsuBft94_11a-00001	0.04337	0.08733	0.4967	9	91238	656	719	59	3	4	673	936	1	719	721	99	99	1	715	716	0	1281	3316
Ec-06_001940.1	EsuBft94_12a-00001	0.01814	0.1166	0.1555	2	95294	648	680	25	1	7	657	9662	1	673	673	100	100	1	680	680	0	1291	3341
Ec-06_001950.1	EsuBft94_13a-00001	0.05528	0.07686	0.7192	10	9152	626	684	58	0	0	644	9415	1	684	693	99	99	516	1199	1209	0	1179	3051
Ec-06_001970.1	EsuBft94_14a-00001	0.07615	0.122	0.6243	10	81149	353	435	64	3	18	369	8483	1	435	435	100	100	1	417	417	0	619	1596
Ec-06_001980.1	EsuBft94_16a-00001	0.01062	0.1118	0.09501	1	97455	804	825	19	1	2	814	9867	178	1002	1240	67	67	1	823	824	0	1675	4338
Ec-06_001990.1	EsuBft94_22a-00001	0.026	0.1142	0.2276	4	94937	375	395	20	0	0	385	9747	1	395	510	77	77	1	395	397	0	723	1865
Ec-06_002000.2	EsuBft94_25a-00001	0.04949	0.1382	0.3582	7	91184	362	397	35	0	0	377	9496	58	454	454	87	87	8	404	404	0	729	1881
Ec-06_002010.1	EsuBft740_8a-00001	0.01414	0.09762	0.1449	2	97495	467	479	12	0	0	476	9937	1	479	479	100	100	1	479	479	0	964	2492
Ec-06_002030.1	EsuBft740_5a-00001	0.00589	0.07435	0.07922	1	98649	292	296	4	0	0	294	9932	181	476	630	47	47	3	298	306	0	624	1609
Ec-06_002040.1	EsuBft740_4a-00001	0.01486	0.07539	0.1971	3	93312	293	314	9	4	12	293	9331	1	311	311	100	100	1	305	305	0	529	1363
Ec-06_002060.1	EsuBft740_2a-00001	0.01089	0.1518	0.07171	1	98684	225	228	3	0	0	226	9912	1	228	229	99	99	82	309	312	6.11e-164	459	1181
Ec-06_002080.1	EsuBft324_2a-00001	0.03315	0.09508	0.3486	6	93	465	500	35	0	0	477	954	1	500	500	100	100	1	500	500	0	966	2498
Ec-06_002200.1	EsuBft253_10a-00001	0.01678	0.09781	0.1716	3	9661	228	236	8	0	0	233	9873	50	285	285	83	83	1	236	236	7e-172	474	1219
Ec-06_002230.1	EsuBft253_8a-00001	0.04109	0.1339	0.3069	6	89983	539	599	31	3	29	548	9149	16	585	594	96	96	3	601	602	0	1044	2699
Ec-06_002250.1	EsuBft253_7a-00001	0.05189	0.1265	0.4101	8	88108	326	370	42	2	2	342	9243	1	370	379	98	98	1	368	509	0	652	1681
Ec-06_002300.1	EsuBft253_6a-00001	0.02287	0.1231	0.1858	3	96	168	175	7	0	0	172	9829	1	175	372	47	47	1	175	178	3.74e-117	342	876
Ec-06_002330.1	EsuBft362_9a-00001	0.04655	0.1031	0.4514	8	89286	600	672	61	6	11	614	9137	114	778	811	82	82	12	679	680	0	914	2361
Ec-06_002340.1	EsuBft362_10a-00001	0.02889	0.1119	0.2581	5	93227	468	502	25	3	9	476	9482	22	515	515	96	96	21	521	521	0	909	2350
Ec-06_002360.1	EsuBft362_11a-00001	0.08674	0.1287	0.6739	10	83523	147	176	29	0	0	156	8864	87	262	262	67	67	1	176	176	2.25e-102	300	767
Ec-06_002430.1	EsuBft362_14a-00001	0	0.04118	0	1	100	145	145	0	0	0	145	100	1	145	145	100	100	1	145	145	5.07e-103	295	755
Ec-06_002440.1	EsuBft362_15a-00001	0.1084	0.2365	0.4583	8	7722	200	259	13	1	46	205	7915	1	213	250	85	85	1	259	331	1.82e-128	371	953
Ec-06_002470.1	EsuBft362_17a-00001	0.01415	0.04958	0.2855	5	97078	299	308	9	0	0	305	9903	1	308	308	100	100	1	308	308	0	630	1624
Ec-06_002510.1	EsuBft576_10a-00001	0.006492	0.06273	0.1035	2	81893	199	243	3	1	41	202	8313	1	202	202	100	100	1	243	243	3.69e-138	390	1002
Ec-06_002550.1	EsuBft576_6a-00001	0.08582	0.2244	0.3825	7	98204	164	167	3	0	0	165	988	1	167	200	84	84	1	167	264	6.51e-113	327	838
Ec-06_002560.1	EsuBft576_5a-00001	0.004655	0.09223	0.05047	1	98974	386	390	4	0	0	387	9923	1	390	390	100	100	1	390	390	0	793	2049
Ec-06_002570.1	EsuBft576_4a-00001	0.01417	0.09922	0.1429	2	96013	289	301	12	0	0	297	9867	1	301	356	100	85	1	301	421	0	595	1533
Ec-06_002580.1	EsuBft576_3a-00001	0.02538	0.07665	0.3312	6	92055	336	365	21	2	8	345	9452	1	359	359	100	100	1	363	363	0	616	1589
Ec-06_002600.1	EsuBft275_20a-00001	0.01299	0.07166	0.1813	3	97143	34	35	1	0	0	35	100	362	396	420	8	8	2	36	37	1.05e-15	755	184
Ec-06_002680.1	EsuBft275_10a-00001	0.01132	0.06888	0.1644	3	97582	444	455	11	0	0	454	9978	1	455	455	100	100	1	455	455	0	928	2398
Ec-06_002700.1	EsuBft275_8a-00001	0.02215	0.1068	0.2074	3	82772	442	534	28	5	64	451	8446	403	915	916	56	56	1	491	501	0	843	2178
Ec-06_002740.2	EsuBft275_5a-00001	0.02191	0.08788	0.2493	4	93684	445	475	24	4	6	453	9537	1	473	473	100	100	1	471	471	0	813	2101
Ec-06_002750.1	EsuBft275_4a-00001	0.001659	0.0722	0.02298	1	99839	620	621	1	0	0	621	100	1	621	621	100	100	1	621	621	0	1279	3310
Ec-06_002760.1	EsuBft275_3a-00001	0.01647	0.1069	0.1541	2	96535	195	202	7	0	0	196	9703	1	202	202	100	100	1	202	202	2.2e-139	389	999
Ec-06_002800.1	EsuBft1316_3a-00001	0.03618	0.1671	0.2165	4	91967	332	361	28	1	1	350	9695	1	360	360	100	100	4	364	364	0	645	1663
Ec-06_002860.1	EsuBft384_14a-00001	0.03186	0.1244	0.2561	4	9432	465	493	28	0	0	477	9675	10	502	502	98	98	73	565	565	0	970	2507
Ec-06_002880.1	EsuBft1760_4a-00001	0.02201	0.1084	0.203	3	94681	445	470	20	1	5	454	966	2	471	471	99	99	119	583	583	0	891	2303
Ec-06_002890.1	EsuBft1130_4a-00001	0.01646	0.06476	0.2541	4	96512	166	172	6	0	0	168	9767	1	172	172	100	100	1	172	172	9.13e-116	329	844
Ec-06_002930.1	EsuBft882_8a-00001	0.0194	0.05872	0.3303	6	95678	487	509	22	0	0	495	9725	1	509	509	100	100	1	509	509	0	991	2562
Ec-06_002940.1	EsuBft882_7a-00001	0.006971	0.05964	0.1169	2	98462	320	325	5	0	0	323	9938	1	325	325	100	100	1	325	325	0	657	1694
Ec-06_002960.1	EsuBft882_6a-00001	0.02053	0.129	0.1591	3	95852	439	458	19	0	0	449	9803	1	458	458	100	100	1	458	458	0	903	2333
Ec-06_002970.1	EsuBft882_5a-00001	0.03453	0.0698	0.4946	9	91328	337	369	26	1	6	347	9404	1	369	369	100	100	1	363	363	0	669	1726
Ec-06_002980.2	EsuBft1200_6a-00001	0.1457	0.2408	0.6052	10	71781	262	365	73	4	30	283	7753	194	558	559	65	65	90	424	443	1.58e-169	492	1267
Ec-06_003010.1	EsuBft1200_4a-00001	0.0497	0.1133	0.4388	8	90233	194	215	21	0	0	198	9209	1	215	215	100	100	1	215	215	1.41e-112	325	833
Ec-06_003020.1	EsuBft1200_3a-00001	0.01723	0.2285	0.07538	1	100	37	37	0	0	0	37	100	1	37	401	9	9	1	37	43	8.94e-16	759	185
Ec-06_003030.1	EsuBft562_9a-00001	0.02064	0.08102	0.2547	4	96203	304	316	12	0	0	308	9747	200	515	515	61	61	1	316	316	0	614	1583
Ec-06_003040.1	EsuBft562_8a-00001	0.02393	0.08085	0.296	5	85157	568	667	44	12	55	573	8591	1	619	619	100	100	98	757	757	0	769	1986
Ec-06_003050.1	EsuBft562_7a-00001	0.02813	0.1185	0.2374	4	91057	224	246	11	3	11	227	9228	139	383	383	64	64	1	236	236	2.6e-158	446	1147
Ec-06_003060.2	EsuBft562_6a-00001	0.06401	0.09666	0.6622	10	85894	615	716	73	8	28	643	898	1	706	783	90	90	1	698	714	0	895	2312
Ec-06_003080.1	EsuBft562_4a-00001	0.08697	0.2773	0.3136	6	95392	207	217	10	0	0	211	9724	29	245	245	89	89	25	241	241	2.03e-149	421	1081
Ec-06_003090.1	EsuBft562_3a-00001	0.01935	0.176	0.11	2	9084	357	393	9	2	27	363	9237	22	387	413	89	89	1	393	444	0	632	1629
Ec-06_003100.1	EsuBft1466_4a-00001	0.02515	0.07455	0.3373	6	94813	1243	1311	68	0	0	1266	9657	1	1311	1311	100	100	1	1311	1311	0	2347	6081
Ec-06_003110.1	EsuBft1466_5a-00001	0.007487	0.11	0.06804	1	98266	170	173	3	0	0	172	9942	1	173	173	100	100	1	173	173	5.84e-126	355	911
Ec-06_003140.1	EsuBft1466_8a-00001	0.1487	0.5101	0.2914	5	67755	166	245	31	3	48	173	7061	1	227	1013	22	22	109	323	393	4.44e-92	303	777
[truncated: 5,659 more rows]
