# Supplementary material for: A transcriptomic hourglass in brown algae
Source: Nature. 2024 Oct 23;635(8037):129–35. doi: 10.1038/s41586-024-08059-8 (PMC11540847; doi:10.1038/s41586-024-08059-8)
Supplement: Supplementary file 1 — Supplementary Tables 1–6 [file 41586_2024_8059_MOESM1_ESM.zip › 2024-03-05051B-s1/SupplementaryTables1-6/TableS6.xlsx]

## Sheet: Ectocarpus_32m_unicell_GO
# GO term enrichment for the top TAI contributors in unicellular stages in male Ectocarpus (none are enriched)
GO.ID	Term	Significant	Expected	fisher	category

## Sheet: Ectocarpus_25f_unicell_GO
# GO term enrichment for the top TAI contributors in unicellular stages in female Ectocarpus (none are enriched)
GO.ID	Term	Significant	Expected	fisher	category

## Sheet: Ectocarpus_32m_multicell_GO
# GO term enrichment for the top TAI contributors in multicellular stages in male Ectocarpus
GO.ID	Term	Significant	Expected	fisher	category
GO:0005840	ribosome	20	2.01	3.3e-09	CC
GO:0043226	organelle	24	11.3	1.7e-06	CC
GO:0043228	non-membrane-bounded organelle	20	5.03	8.2e-05	CC
GO:0043232	intracellular non-membrane-bounded organ...	20	5.03	9e-05	CC
GO:0005622	intracellular anatomical structure	25	14.92	0.00011	CC
GO:0005739	mitochondrion	4	0.79	0.00054	CC
GO:0031090	organelle membrane	4	1.86	0.00151	CC
GO:0098798	mitochondrial protein-containing complex	3	0.34	0.00266	CC
GO:0031966	mitochondrial membrane	4	0.49	0.00366	CC
GO:0043229	intracellular organelle	24	11.24	0.00653	CC
GO:0006412	translation	20	1.65	7.7e-17	BP
GO:0034645	cellular macromolecule biosynthetic proc...	20	2.11	5.9e-15	BP
GO:0006518	peptide metabolic process	20	1.78	1.7e-14	BP
GO:0043603	cellular amide metabolic process	20	1.93	9e-13	BP
GO:1901566	organonitrogen compound biosynthetic pro...	21	3.6	2.5e-12	BP
GO:0009059	macromolecule biosynthetic process	20	4.16	6.7e-11	BP
GO:1901576	organic substance biosynthetic process	21	6.77	1.6e-09	BP
GO:0009058	biosynthetic process	21	7.02	1e-08	BP
GO:0043604	amide biosynthetic process	20	1.8	1.4e-08	BP
GO:0044249	cellular biosynthetic process	21	6.56	3.3e-08	BP
GO:0044271	cellular nitrogen compound biosynthetic ...	21	4.8	8.4e-08	BP
GO:0010467	gene expression	20	5.66	9.1e-08	BP
GO:0019538	protein metabolic process	20	7.47	6.2e-07	BP
GO:0043043	peptide biosynthetic process	20	1.69	1.2e-06	BP
GO:0034641	cellular nitrogen compound metabolic pro...	21	8.62	3.2e-06	BP
GO:1901564	organonitrogen compound metabolic proces...	21	9.65	3.6e-06	BP
GO:0044260	cellular macromolecule metabolic process	20	7.89	7.5e-06	BP
GO:0044267	cellular protein metabolic process	20	6.29	0.00063	BP
GO:0005198	structural molecule activity	19	0.93	2.1e-22	MF
GO:0003676	nucleic acid binding	10	4.05	0.00017	MF
GO:0003735	structural constituent of ribosome	19	0.61	0.00022	MF

## Sheet: Ectocarpus_25f_mulitcell_GO
# GO term enrichment for the top TAI contributors in multicellular stages in female Ectocarpus
GO.ID	Term	Significant	Expected	fisher	category
GO:0005840	ribosome	25	2.38	1.6e-11	CC
GO:0043226	organelle	29	13.39	4.6e-08	CC
GO:0043228	non-membrane-bounded organelle	25	5.96	2.5e-06	CC
GO:0043232	intracellular non-membrane-bounded organ...	25	5.96	2.8e-06	CC
GO:0005622	intracellular anatomical structure	30	17.68	9.8e-06	CC
GO:0005739	mitochondrion	4	0.93	0.00054	CC
GO:0031090	organelle membrane	4	2.2	0.00151	CC
GO:0043229	intracellular organelle	29	13.32	0.00174	CC
GO:0098798	mitochondrial protein-containing complex	3	0.4	0.00266	CC
GO:0031966	mitochondrial membrane	4	0.58	0.00366	CC
GO:0006412	translation	25	1.96	5.4e-21	BP
GO:0034645	cellular macromolecule biosynthetic proc...	25	2.51	8.1e-19	BP
GO:0006518	peptide metabolic process	25	2.12	2.8e-18	BP
GO:0043603	cellular amide metabolic process	25	2.3	4.3e-16	BP
GO:1901566	organonitrogen compound biosynthetic pro...	26	4.29	3.8e-15	BP
GO:0009059	macromolecule biosynthetic process	25	4.96	1.1e-13	BP
GO:1901576	organic substance biosynthetic process	26	8.07	1.2e-11	BP
GO:0009058	biosynthetic process	26	8.37	7.9e-11	BP
GO:0043604	amide biosynthetic process	25	2.15	8.2e-11	BP
GO:0044249	cellular biosynthetic process	26	7.82	3.4e-10	BP
GO:0010467	gene expression	25	6.75	1.5e-09	BP
GO:0044271	cellular nitrogen compound biosynthetic ...	26	5.73	1.6e-09	BP
GO:0019538	protein metabolic process	25	8.91	1.1e-08	BP
GO:0043043	peptide biosynthetic process	25	2.01	2.1e-08	BP
GO:0034641	cellular nitrogen compound metabolic pro...	26	10.27	1e-07	BP
GO:1901564	organonitrogen compound metabolic proces...	26	11.51	1.8e-07	BP
GO:0044260	cellular macromolecule metabolic process	25	9.41	1.9e-07	BP
GO:0044267	cellular protein metabolic process	25	7.5	9.7e-05	BP
GO:0043170	macromolecule metabolic process	25	15.07	0.0025	BP
GO:0005198	structural molecule activity	24	1.02	2e-30	MF
GO:0003735	structural constituent of ribosome	24	0.68	1.9e-05	MF
GO:0003676	nucleic acid binding	9	4.47	0.00041	MF
